# Supplementary material for: Crystal structure of 1-{(Z)-[(2E)-3-(4-chloro­phen­yl)-1-phenyl­prop-2-en-1-yl­idene]amino}-3-ethyl­thio­urea
Source: Acta Crystallogr E Crystallogr Commun. 2015 Dec 12;71(Pt 12):o1047–8. doi: 10.1107/S2056989015023531 (PMC4719972; doi:10.1107/S2056989015023531)
Supplement: Supplementary file 1 [file e-71-o1047-sup1.cif]

##############################################################################
#                                                                            #
# This CIF contains the data in a paper accepted for publication in          #
# Acta Crystallographica Section E. It conforms to the requirements of       #
# Notes for Authors for Acta Crystallographica Section E, and has been       #
# peer reviewed under the auspices of the IUCr Commission on Journals.       #
#                                                                            #
# Full details of the Crystallographic Information File format               #
# are given in the paper "The Crystallographic Information File (CIF):       #
# a New Standard Archive File for Crystallography" by S. R. Hall, F. H.      #
# Allen and I. D. Brown [Acta Cryst. (1991), A47, 655-685].                  #
#                                                                            #
# The current version of the core CIF dictionary is obtainable from          #
# ftp://ftp.iucr.org/pub/cif_core.dic.                                       #
#                                                                            #
# Software is freely available for graphical display of the structure(s)     #
# in this CIF. For information consult the CIF software page                 #
# http://www.iucr.org/resources/cif/software.                                #
#                                                                            #
# This file may be used for bona fide research purposes within the           #
# scientific community so long as proper attribution is given to the journal # 
# article from which it was obtained.                                        #
#                                                                            #
##############################################################################
data_1
_audit_creation_method     SHELXL
_journal_date_recd_electronic     2015-12-02
_journal_date_accepted     2015-12-08
_journal_name_full     'Acta Crystallographica, Section E'
_journal_year     2015
_journal_volume     71
_journal_issue      2
_journal_page_first     o1047
_journal_page_last     o1048
_journal_paper_category     HO
_journal_paper_doi     10.1107/S2056989015023531
_journal_coeditor_code     HB7555
loop_
    _publ_contact_author_name
    _publ_contact_author_address
    _publ_contact_author_email
    'Edward R.T. Tiekink'
;
Faculty of Science and Technology,
Sunway University,
No.5 Jalan Universiti,
47500 Bandar Sunway,
Selangor Darul Ehsan, Malaysia
;
 edwardt@sunway.edu.my
    'Thahira Begum S. A. Ravoof'
;
Department of Chemistry,
Universiti Putra Malaysia,
43400 Serdang, Malaysia
;
 thahira@upm.edu.my
_publ_contact_author_fax     ' +60 3 7491 8633 '
_publ_contact_author_phone     ' +60 3 7491 7173 '
_publ_section_title
;\
Crystal structure of
1-{(<i>Z</i>)-[(2<i>E</i>)-3-(4-chlorophenyl)-1-phenylprop-2-en-1-ylidene]\
amino}-3-ethylthiourea
;
loop_
    _publ_author_name
    _publ_author_footnote
    _publ_author_address
    'Ming Yueh Tan' .
;
Department of Chemistry,
Universiti Putra Malaysia,
43400 Serdang, Malaysia
;
    ' Karen A. Crouse ' .
;
Department of Chemistry,
Universiti Putra Malaysia,
43400 Serdang, Malaysia
;
    'Thahira Begum S. A. Ravoof' .
;
Department of Chemistry,
Universiti Putra Malaysia,
43400 Serdang, Malaysia
;
    'Tiekink, Edward R. T.' .
;
Centre for Crystalline Materials,
Faculty of Science and Technology,
Sunway University,
No. 5 Jalan Universiti,
47500 Bandar Sunway,
Selangor Darul Ehsan, Malaysia
;
data_I
_database_code_depnum_ccdc_archive 'CCDC 1441045'
_audit_creation_method     'SHELXL-2014/7'
_chemical_name_systematic
;\
1-{(<i>Z</i>)-[(2<i>E</i>)-3-(4-Chlorophenyl)-1-phenylprop-2-\
en-1-ylidene]amino}-3-ethylthiourea
;
_chemical_name_common     ?
_chemical_formula_moiety     'C18 H18 Cl N3 S'
_chemical_formula_sum     'C18 H18 Cl N3 S'
_chemical_formula_iupac     'C18 H18 Cl N3 S'
_chemical_formula_weight     343.86
_chemical_melting_point     ?
_shelx_space_group_comment
;
The symmetry employed for this shelxl refinement is uniquely defined
by the following loop, which should always be used as a source of
symmetry information in preference to the above space-group names.
They are only intended as comments.
;
_space_group_crystal_system     monoclinic
_space_group_name_H-M_alt     'P 21/c'
_space_group_name_Hall     '-P 2ybc'
loop_
    _space_group_symop_operation_xyz
    'x, y, z'
    '-x, y+1/2, -z+1/2'
    '-x, -y, -z'
    'x, -y-1/2, z-1/2'
_cell_length_a     10.5800(10)
_cell_length_b     12.0438(9)
_cell_length_c     13.9561(10)
_cell_angle_alpha     90
_cell_angle_beta     90.196(8)
_cell_angle_gamma     90
_cell_volume     1778.3(2)
_cell_formula_units_Z     4
_cell_measurement_reflns_used     2181
_cell_measurement_theta_min     2.91
_cell_measurement_theta_max     27.50
_cell_measurement_temperature     293(2)
_exptl_crystal_description     prism
_exptl_crystal_colour     light-brown
_exptl_crystal_size_max     0.200
_exptl_crystal_size_mid     0.150
_exptl_crystal_size_min     0.100
_exptl_crystal_density_diffrn     1.284
_exptl_crystal_density_meas     ?
_exptl_crystal_density_method     ?
_exptl_crystal_F_000     720
_exptl_absorpt_coefficient_mu     0.334
_exptl_absorpt_correction_type     multi-scan
_exptl_absorpt_process_details
;
(CrysAlis PRO; Agilent, 2013)
;
_shelx_estimated_absorpt_T_min     0.936
_shelx_estimated_absorpt_T_max     0.967
_exptl_absorpt_correction_T_min     0.79995
_exptl_absorpt_correction_T_max     1.00000
_diffrn_ambient_temperature     293(2)
_diffrn_radiation_type     MoK\a
_diffrn_radiation_wavelength     0.71073
_diffrn_radiation_source     'SuperNova (Mo) X-ray Source'
_diffrn_radiation_monochromator     Mirror
_diffrn_measurement_device_type
                  'Agilent SuperNova Dual diffractometer with an Atlas detector'
_diffrn_measurement_method     '\w scan'
_diffrn_detector_area_resol_mean     10.4041
_diffrn_reflns_number     11178
_diffrn_reflns_av_R_equivalents     0.0509
_diffrn_reflns_theta_min     2.919
_diffrn_reflns_theta_max     27.499
_diffrn_reflns_theta_full     27.499
_diffrn_measured_fraction_theta_max     0.998
_diffrn_measured_fraction_theta_full     0.998
_diffrn_reflns_limit_h_min     -13
_diffrn_reflns_limit_h_max     12
_diffrn_reflns_limit_k_min     -14
_diffrn_reflns_limit_k_max     15
_diffrn_reflns_limit_l_min     -18
_diffrn_reflns_limit_l_max     18
_diffrn_standards_number     0
_diffrn_standards_interval_count     0
_diffrn_standards_interval_time     0
_diffrn_standards_decay_%     0
_refine_special_details     ?
_reflns_number_total     4078
_reflns_number_gt     1963
_reflns_threshold_expression     'I > 2\s(I)'
_refine_ls_structure_factor_coef     Fsqd
_refine_ls_matrix_type     full
_refine_ls_R_factor_all     0.1219
_refine_ls_R_factor_gt     0.0380
_refine_ls_wR_factor_gt     0.0827
_refine_ls_wR_factor_ref     0.1202
_refine_ls_goodness_of_fit_ref     1.000
_refine_ls_restrained_S_all     1.000
_refine_ls_number_reflns     4078
_refine_ls_number_parameters     216
_refine_ls_number_restraints     2
_refine_ls_hydrogen_treatment     constr
_refine_ls_weighting_scheme     calc
_refine_ls_weighting_details
                      'w=1/[\s^2^(Fo^2^)+(0.0463P)^2^] where P=(Fo^2^+2Fc^2^)/3'
_atom_sites_solution_hydrogens     mixed
_atom_sites_solution_primary     ?
_atom_sites_solution_secondary     ?
_refine_ls_shift/su_max     0.001
_refine_ls_shift/su_mean     0.000
_refine_diff_density_max     0.197
_refine_diff_density_min     -0.254
_refine_ls_extinction_method
;
SHELXL2014 (Sheldrick, 2014)
;
_refine_ls_extinction_coef     0.0044(7)
_refine_ls_extinction_expression
                                  'Fc^*^=kFc[1+0.001xFc^2^\l^3^/sin(2\q)]^-1/4^'
loop_
    _atom_type_symbol
    _atom_type_description
    _atom_type_scat_dispersion_real
    _atom_type_scat_dispersion_imag
    _atom_type_scat_source
    'C' 'C' 0.0033 0.0016
                         'International Tables Vol C Tables 4.2.6.8 and 6.1.1.4'
    'H' 'H' 0.0000 0.0000
                         'International Tables Vol C Tables 4.2.6.8 and 6.1.1.4'
    'N' 'N' 0.0061 0.0033
                         'International Tables Vol C Tables 4.2.6.8 and 6.1.1.4'
    'S' 'S' 0.1246 0.1234
                         'International Tables Vol C Tables 4.2.6.8 and 6.1.1.4'
    'Cl' 'Cl' 0.1484 0.1585
                         'International Tables Vol C Tables 4.2.6.8 and 6.1.1.4'
_computing_data_collection
;
CrysAlis PRO (Agilent, 2013)
;
_computing_cell_refinement
;
CrysAlis PRO (Agilent, 2013)
;
_computing_data_reduction
;
CrysAlis PRO (Agilent, 2013)
;
_computing_structure_solution
;
SHELXS97 (Sheldrick, 2008)
;
_computing_structure_refinement
;
SHELXL2014 (Sheldrick, 2015)
;
_computing_molecular_graphics
;
ORTEP-3 for Windows (Farrugia, 2012) and DIAMOND (Brandenburg,
2006)
;
_computing_publication_material
;
publCIF (Westrip, 2010)
;
loop_
    _atom_site_type_symbol
    _atom_site_label
    _atom_site_fract_x
    _atom_site_fract_y
    _atom_site_fract_z
    _atom_site_U_iso_or_equiv
    _atom_site_adp_type
    _atom_site_calc_flag
    _atom_site_occupancy
    _atom_site_disorder_assembly
    _atom_site_disorder_group
    S S1 1.05835(7) -0.02341(6) 0.20649(5) 0.0606(2) Uani d 1 . .
    Cl Cl1 0.48690(8) 0.72659(6) 0.71676(5) 0.0754(3) Uani d 1 . .
    N N1 1.0584(2) 0.19712(18) 0.23053(16) 0.0579(6) Uani d 1 . .
    H H1N 1.025(2) 0.2566(14) 0.2562(18) 0.070 Uiso d 1 . .
    N N2 0.9246(2) 0.09776(16) 0.32430(15) 0.0543(6) Uani d 1 . .
    H H2N 0.900(2) 0.0320(11) 0.3439(17) 0.065 Uiso d 1 . .
    N N3 0.88627(18) 0.19560(15) 0.36594(14) 0.0484(5) Uani d 1 . .
    C C1 1.0138(2) 0.0979(2) 0.25424(18) 0.0470(6) Uani d 1 . .
    C C2 1.1491(2) 0.2179(2) 0.1541(2) 0.0636(8) Uani d 1 . .
    H H2A 1.2065 0.1553 0.1494 0.076 Uiso calc 1 . .
    H H2B 1.1986 0.2832 0.1699 0.076 Uiso calc 1 . .
    C C3 1.0860(3) 0.2351(4) 0.0601(2) 0.1085(13) Uani d 1 . .
    H H3A 1.0393 0.1696 0.0431 0.163 Uiso calc 1 . .
    H H3B 1.1485 0.2497 0.0121 0.163 Uiso calc 1 . .
    H H3C 1.0292 0.2971 0.0643 0.163 Uiso calc 1 . .
    C C4 0.8004(2) 0.18918(18) 0.43172(16) 0.0420(6) Uani d 1 . .
    C C5 0.7641(2) 0.29357(18) 0.47552(16) 0.0443(6) Uani d 1 . .
    H H5 0.8101 0.3565 0.4592 0.053 Uiso calc 1 . .
    C C6 0.6697(2) 0.30579(18) 0.53736(16) 0.0434(6) Uani d 1 . .
    H H6 0.6254 0.2419 0.5537 0.052 Uiso calc 1 . .
    C C7 0.6281(2) 0.40943(18) 0.58244(16) 0.0409(6) Uani d 1 . .
    C C8 0.5030(2) 0.42061(19) 0.61122(16) 0.0463(6) Uani d 1 . .
    H H8 0.4477 0.3614 0.6026 0.056 Uiso calc 1 . .
    C C9 0.4589(3) 0.5176(2) 0.65233(16) 0.0517(7) Uani d 1 . .
    H H9 0.3749 0.5240 0.6708 0.062 Uiso calc 1 . .
    C C10 0.5415(3) 0.60409(19) 0.66531(16) 0.0504(7) Uani d 1 . .
    C C11 0.6661(3) 0.5955(2) 0.63902(18) 0.0576(7) Uani d 1 . .
    H H11 0.7209 0.6548 0.6489 0.069 Uiso calc 1 . .
    C C12 0.7099(3) 0.49840(19) 0.59786(18) 0.0529(7) Uani d 1 . .
    H H12 0.7943 0.4925 0.5804 0.063 Uiso calc 1 . .
    C C41 0.7411(2) 0.08309(17) 0.46264(17) 0.0391(6) Uani d 1 . .
    C C42 0.6659(2) 0.02282(19) 0.39972(17) 0.0446(6) Uani d 1 . .
    H H42 0.6525 0.0488 0.3377 0.054 Uiso calc 1 . .
    C C43 0.6108(2) -0.07542(19) 0.42866(19) 0.0506(7) Uani d 1 . .
    H H43 0.5608 -0.1156 0.3860 0.061 Uiso calc 1 . .
    C C44 0.6294(2) -0.1139(2) 0.5200(2) 0.0550(7) Uani d 1 . .
    H H44 0.5916 -0.1799 0.5394 0.066 Uiso calc 1 . .
    C C45 0.7037(2) -0.0552(2) 0.58311(19) 0.0553(7) Uani d 1 . .
    H H45 0.7163 -0.0817 0.6450 0.066 Uiso calc 1 . .
    C C46 0.7597(2) 0.0428(2) 0.55490(17) 0.0491(6) Uani d 1 . .
    H H46 0.8101 0.0821 0.5978 0.059 Uiso calc 1 . .
loop_
    _atom_site_aniso_label
    _atom_site_aniso_U_11
    _atom_site_aniso_U_22
    _atom_site_aniso_U_33
    _atom_site_aniso_U_12
    _atom_site_aniso_U_13
    _atom_site_aniso_U_23
    S1 0.0614(5) 0.0544(4) 0.0661(5) 0.0084(3) 0.0204(4) -0.0080(4)
    Cl1 0.1222(7) 0.0502(4) 0.0539(4) 0.0289(4) 0.0068(4) -0.0074(3)
    N1 0.0567(14) 0.0503(14) 0.0670(15) -0.0007(11) 0.0263(12) 0.0014(12)
    N2 0.0638(14) 0.0380(12) 0.0614(13) 0.0005(10) 0.0292(11) -0.0016(11)
    N3 0.0531(12) 0.0375(11) 0.0548(12) 0.0017(9) 0.0176(11) -0.0023(10)
    C1 0.0433(14) 0.0470(16) 0.0506(14) 0.0010(11) 0.0098(12) -0.0017(13)
    C2 0.0500(16) 0.0699(18) 0.0710(19) -0.0065(13) 0.0207(15) 0.0061(16)
    C3 0.078(2) 0.172(4) 0.076(2) -0.021(2) 0.006(2) 0.031(3)
    C4 0.0426(14) 0.0386(14) 0.0450(14) -0.0014(10) 0.0090(12) -0.0001(12)
    C5 0.0482(15) 0.0349(13) 0.0500(14) -0.0011(10) 0.0094(12) -0.0001(11)
    C6 0.0465(14) 0.0378(14) 0.0459(14) -0.0015(10) 0.0062(12) -0.0017(11)
    C7 0.0491(15) 0.0368(13) 0.0368(13) 0.0022(11) 0.0066(11) 0.0014(11)
    C8 0.0537(16) 0.0411(14) 0.0442(14) 0.0000(11) 0.0115(12) 0.0051(12)
    C9 0.0611(17) 0.0494(16) 0.0448(15) 0.0155(13) 0.0141(13) 0.0075(13)
    C10 0.079(2) 0.0373(14) 0.0348(13) 0.0122(13) 0.0034(13) -0.0021(12)
    C11 0.0728(19) 0.0446(16) 0.0555(16) -0.0044(13) -0.0035(15) -0.0065(14)
    C12 0.0543(17) 0.0489(16) 0.0555(16) -0.0019(12) 0.0096(13) -0.0080(13)
    C41 0.0404(13) 0.0342(13) 0.0427(14) 0.0028(10) 0.0110(11) -0.0028(11)
    C42 0.0470(15) 0.0450(14) 0.0419(13) 0.0016(11) 0.0075(12) -0.0019(12)
    C43 0.0538(16) 0.0433(14) 0.0547(17) -0.0066(12) 0.0098(13) -0.0102(13)
    C44 0.0603(17) 0.0396(14) 0.0652(18) -0.0061(12) 0.0154(15) 0.0042(14)
    C45 0.0653(18) 0.0503(16) 0.0502(15) 0.0011(13) 0.0076(14) 0.0104(14)
    C46 0.0532(16) 0.0472(15) 0.0469(15) -0.0046(12) 0.0003(12) -0.0003(13)
_geom_special_details
;
 All esds (except the esd in the dihedral angle between two l.s. planes)
 are estimated using the full covariance matrix.  The cell esds are taken
 into account individually in the estimation of esds in distances, angles
 and torsion angles; correlations between esds in cell parameters are only
 used when they are defined by crystal symmetry.  An approximate (isotropic)
 treatment of cell esds is used for estimating esds involving l.s. planes.
;
loop_
    _geom_bond_atom_site_label_1
    _geom_bond_atom_site_label_2
    _geom_bond_site_symmetry_2
    _geom_bond_distance
    _geom_bond_publ_flag
    S1 C1 . 1.674(2) ?
    Cl1 C10 . 1.740(2) ?
    N1 C1 . 1.327(3) ?
    N1 C2 . 1.459(3) ?
    N1 H1N . 0.874(10) ?
    N2 C1 . 1.361(3) ?
    N2 N3 . 1.376(2) ?
    N2 H2N . 0.878(10) ?
    N3 C4 . 1.296(2) ?
    C2 C3 . 1.484(4) ?
    C2 H2A . 0.9700 ?
    C2 H2B . 0.9700 ?
    C3 H3A . 0.9600 ?
    C3 H3B . 0.9600 ?
    C3 H3C . 0.9600 ?
    C4 C5 . 1.450(3) ?
    C4 C41 . 1.488(3) ?
    C5 C6 . 1.330(3) ?
    C5 H5 . 0.9300 ?
    C6 C7 . 1.466(3) ?
    C6 H6 . 0.9300 ?
    C7 C8 . 1.392(3) ?
    C7 C12 . 1.393(3) ?
    C8 C9 . 1.383(3) ?
    C8 H8 . 0.9300 ?
    C9 C10 . 1.372(4) ?
    C9 H9 . 0.9300 ?
    C10 C11 . 1.373(4) ?
    C11 C12 . 1.384(3) ?
    C11 H11 . 0.9300 ?
    C12 H12 . 0.9300 ?
    C41 C42 . 1.388(3) ?
    C41 C46 . 1.389(3) ?
    C42 C43 . 1.380(3) ?
    C42 H42 . 0.9300 ?
    C43 C44 . 1.370(3) ?
    C43 H43 . 0.9300 ?
    C44 C45 . 1.375(4) ?
    C44 H44 . 0.9300 ?
    C45 C46 . 1.379(3) ?
    C45 H45 . 0.9300 ?
    C46 H46 . 0.9300 ?
loop_
    _geom_angle_atom_site_label_1
    _geom_angle_atom_site_label_2
    _geom_angle_atom_site_label_3
    _geom_angle_site_symmetry_1
    _geom_angle_site_symmetry_3
    _geom_angle
    _geom_angle_publ_flag
    C1 N1 C2 . . 124.9(2) ?
    C1 N1 H1N . . 119.5(17) ?
    C2 N1 H1N . . 115.1(17) ?
    C1 N2 N3 . . 120.56(18) ?
    C1 N2 H2N . . 115.5(16) ?
    N3 N2 H2N . . 123.6(16) ?
    C4 N3 N2 . . 117.15(18) ?
    N1 C1 N2 . . 115.3(2) ?
    N1 C1 S1 . . 125.86(17) ?
    N2 C1 S1 . . 118.80(17) ?
    N1 C2 C3 . . 112.0(2) ?
    N1 C2 H2A . . 109.2 ?
    C3 C2 H2A . . 109.2 ?
    N1 C2 H2B . . 109.2 ?
    C3 C2 H2B . . 109.2 ?
    H2A C2 H2B . . 107.9 ?
    C2 C3 H3A . . 109.5 ?
    C2 C3 H3B . . 109.5 ?
    H3A C3 H3B . . 109.5 ?
    C2 C3 H3C . . 109.5 ?
    H3A C3 H3C . . 109.5 ?
    H3B C3 H3C . . 109.5 ?
    N3 C4 C5 . . 115.73(19) ?
    N3 C4 C41 . . 123.63(19) ?
    C5 C4 C41 . . 120.64(18) ?
    C6 C5 C4 . . 124.7(2) ?
    C6 C5 H5 . . 117.6 ?
    C4 C5 H5 . . 117.6 ?
    C5 C6 C7 . . 126.8(2) ?
    C5 C6 H6 . . 116.6 ?
    C7 C6 H6 . . 116.6 ?
    C8 C7 C12 . . 118.1(2) ?
    C8 C7 C6 . . 119.6(2) ?
    C12 C7 C6 . . 122.3(2) ?
    C9 C8 C7 . . 121.6(2) ?
    C9 C8 H8 . . 119.2 ?
    C7 C8 H8 . . 119.2 ?
    C10 C9 C8 . . 118.7(2) ?
    C10 C9 H9 . . 120.6 ?
    C8 C9 H9 . . 120.6 ?
    C9 C10 C11 . . 121.3(2) ?
    C9 C10 Cl1 . . 119.1(2) ?
    C11 C10 Cl1 . . 119.6(2) ?
    C10 C11 C12 . . 119.8(2) ?
    C10 C11 H11 . . 120.1 ?
    C12 C11 H11 . . 120.1 ?
    C11 C12 C7 . . 120.4(2) ?
    C11 C12 H12 . . 119.8 ?
    C7 C12 H12 . . 119.8 ?
    C42 C41 C46 . . 118.9(2) ?
    C42 C41 C4 . . 120.5(2) ?
    C46 C41 C4 . . 120.7(2) ?
    C43 C42 C41 . . 120.3(2) ?
    C43 C42 H42 . . 119.8 ?
    C41 C42 H42 . . 119.8 ?
    C44 C43 C42 . . 120.2(2) ?
    C44 C43 H43 . . 119.9 ?
    C42 C43 H43 . . 119.9 ?
    C43 C44 C45 . . 120.1(2) ?
    C43 C44 H44 . . 119.9 ?
    C45 C44 H44 . . 119.9 ?
    C44 C45 C46 . . 120.2(2) ?
    C44 C45 H45 . . 119.9 ?
    C46 C45 H45 . . 119.9 ?
    C45 C46 C41 . . 120.2(2) ?
    C45 C46 H46 . . 119.9 ?
    C41 C46 H46 . . 119.9 ?
loop_
    _geom_torsion_atom_site_label_1
    _geom_torsion_atom_site_label_2
    _geom_torsion_atom_site_label_3
    _geom_torsion_atom_site_label_4
    _geom_torsion_site_symmetry_1
    _geom_torsion_site_symmetry_2
    _geom_torsion_site_symmetry_3
    _geom_torsion_site_symmetry_4
    _geom_torsion
    _geom_torsion_publ_flag
    C1 N2 N3 C4 . . . . 179.6(2) ?
    C2 N1 C1 N2 . . . . -176.5(2) ?
    C2 N1 C1 S1 . . . . 3.9(4) ?
    N3 N2 C1 N1 . . . . -0.2(4) ?
    N3 N2 C1 S1 . . . . 179.39(19) ?
    C1 N1 C2 C3 . . . . 87.9(4) ?
    N2 N3 C4 C5 . . . . 178.8(2) ?
    N2 N3 C4 C41 . . . . -0.9(4) ?
    N3 C4 C5 C6 . . . . 173.2(2) ?
    C41 C4 C5 C6 . . . . -7.1(4) ?
    C4 C5 C6 C7 . . . . -179.0(2) ?
    C5 C6 C7 C8 . . . . 152.8(2) ?
    C5 C6 C7 C12 . . . . -27.2(4) ?
    C12 C7 C8 C9 . . . . 1.3(3) ?
    C6 C7 C8 C9 . . . . -178.7(2) ?
    C7 C8 C9 C10 . . . . -0.4(4) ?
    C8 C9 C10 C11 . . . . -0.5(4) ?
    C8 C9 C10 Cl1 . . . . 179.87(18) ?
    C9 C10 C11 C12 . . . . 0.5(4) ?
    Cl1 C10 C11 C12 . . . . -179.8(2) ?
    C10 C11 C12 C7 . . . . 0.3(4) ?
    C8 C7 C12 C11 . . . . -1.2(4) ?
    C6 C7 C12 C11 . . . . 178.8(2) ?
    N3 C4 C41 C42 . . . . -65.7(3) ?
    C5 C4 C41 C42 . . . . 114.7(2) ?
    N3 C4 C41 C46 . . . . 114.5(3) ?
    C5 C4 C41 C46 . . . . -65.2(3) ?
    C46 C41 C42 C43 . . . . 0.0(3) ?
    C4 C41 C42 C43 . . . . -179.9(2) ?
    C41 C42 C43 C44 . . . . 0.3(3) ?
    C42 C43 C44 C45 . . . . -0.4(4) ?
    C43 C44 C45 C46 . . . . 0.1(4) ?
    C44 C45 C46 C41 . . . . 0.2(4) ?
    C42 C41 C46 C45 . . . . -0.2(3) ?
    C4 C41 C46 C45 . . . . 179.6(2) ?
loop_
    _geom_hbond_atom_site_label_D
    _geom_hbond_atom_site_label_H
    _geom_hbond_atom_site_label_A
    _geom_hbond_site_symmetry_A
    _geom_hbond_distance_DH
    _geom_hbond_distance_HA
    _geom_hbond_distance_DA
    _geom_hbond_angle_DHA
    N1 H1N N3 . 0.876(19) 2.25(2) 2.629(3) 106.1(15)
    N1 H1N S1 2_755 0.876(19) 2.841(18) 3.693(2) 164.5(19)
    C43 H43 Cl1 4_565 0.93 2.82 3.708(3) 160
_shelx_hkl_file
;
   0   0  -2 3037.74 142.071   1
   0   0  -4 932.453 135.679   1
   0   0   4 931.046 133.071   1
   0   0   5 102.433 89.7620   1
   0   0  -5-358.624 135.216   1
   0   0  -6 16411.9 540.159   1
   0   0   6 16816.3 553.481   1
   0   0  -7-361.720 155.392   1
   0   0   7-169.455 118.926   1
   0   0   8 8478.42 461.554   1
   0   0  -8 8760.54 466.290   1
   0   0   9 2.20479 75.4989   5
   0   0   9-270.707 149.194   1
   0   0 -10-39.1144 210.863   3
   0   0  10 17.8189 76.7327   5
   0   0  10-18.4625 147.586   1
   0   0 -10-512.636 216.468   1
   0   0 -11-81.7552 305.523   3
   0   0  11-19.3182 83.6058   5
   0   0 -11-470.547 219.501   1
   0   0  12 1887.17 237.019   5
   0   0 -12 1720.51 309.680   1
   0   0 -12 2305.38 438.945   3
   0   0 -13-435.989 228.769   1
   0   0 -13 138.293 273.744   3
   0   0  13 1.41637 63.6225   5
   0   0 -14 2663.77 372.968   1
   0   0  14 3165.86 482.790   4
   0   0 -14 2652.31 504.953   3
   0   0  15-136.028 209.522   4
   0   0 -15-435.161 338.334   3
   0   0 -15-556.216 250.218   1
   0   0 -16 3116.62 625.348   3
   0   0 -16 3499.19 435.050   1
   0   0  16 4016.65 564.578   4
   0   0  17 18.5669 176.059   4
   0   0 -17-33.8339 316.123   3
   0   0 -18 58.0762 363.648   3
   0   1  -2 22613.0 472.447   1
   0  -1   2 21623.4 461.611   3
   0  -1  -2 21777.2 472.749   4
   0  -1  -3 139943. 904.925   1
   0  -1   3 140682. 1397.74   3
   0   1  -3 139223. 1323.29   1
   0   1   4 58364.9 738.979   1
   0   1  -4 61579.3 975.174   1
   0  -1  -4 60726.1 714.475   1
   0  -1   5 17120.8 575.844   1
   0   1  -5 18832.8 595.808   1
   0  -1  -5 17964.7 453.017   1
   0   1   5 17412.3 462.574   1
   0   1   5 16015.7 614.415   4
   0  -1  -6 10590.8 393.104   1
   0   1  -6 10643.7 498.912   1
   0  -1   6 10003.7 477.319   1
   0   1   6 9735.27 385.485   1
   0   1   7-3.31422 67.1015   5
   0  -1   7-7.23786 126.715   1
   0  -1  -7-391.685 145.681   1
   0   1   7-252.897 118.457   1
   0   1  -7-440.603 180.390   1
   0   1  -8 134.503 172.077   1
   0  -1  -8 177.681 132.693   1
   0  -1   8 281.135 143.995   1
   0   1   8 345.016 127.529   1
   0   1   8 385.850 115.710   5
   0   1   9 8966.79 609.742   4
   0   1   9 8941.62 473.079   5
   0   1  -9 8655.18 536.162   1
   0  -1   9 9068.38 544.564   1
   0  -1  -9 8812.16 459.957   1
   0   1   9 9081.86 476.185   1
   0   1  10 6889.89 436.029   5
   0  -1 -10 7067.81 448.141   1
   0   1 -10 7125.61 521.250   1
   0  -1  10 7340.50 369.408   5
   0   1  10 7139.40 447.585   1
   0   1 -10 7118.38 608.686   3
   0   1  11 288.932 141.216   1
   0   1  11 450.315 145.328   5
   0   1 -11 667.239 322.137   3
   0   1 -11 220.644 208.965   1
   0  -1  11 580.134 132.539   5
   0  -1 -11 230.806 166.284   1
   0   1  11 380.631 202.552   4
   0   1 -12-40.9777 252.397   1
   0  -1 -12-3.35443 190.620   1
   0   1  12 160.142 193.370   4
   0   1  12 149.039 105.753   5
   0   1 -12 115.432 319.665   3
   0  -1 -12 140.909 308.737   3
   0  -1  12 151.272 91.8835   5
   0   1  12 74.3073 81.8092   1
   0   1 -13-138.758 309.982   3
   0   1 -13-561.176 263.882   1
   0   1  13-18.2469 76.1940   5
   0  -1 -13-44.9844 281.603   3
   0   1  13 43.7177 169.004   4
   0  -1  13 36.2582 72.7222   5
   0  -1 -13-413.097 202.197   1
   0   1  14 256.690 225.587   4
   0   1 -14 53.4444 316.858   3
   0  -1 -14 210.507 152.237   1
   0  -1 -14-73.3558 298.093   3
   0   1 -14 147.447 224.449   1
   0   1 -15-120.059 367.677   3
   0  -1 -15-44.4550 309.027   3
   0   1 -15-439.437 261.980   1
   0   1  15-7.88678 197.726   4
   0  -1 -15 182.440 142.821   1
   0  -1 -16 736.735 419.913   3
   0   1 -16 442.664 247.559   1
   0   1  16 647.040 294.985   4
   0   1 -16 215.170 350.764   3
   0   1 -17 751.731 392.175   3
   0   1  17 619.520 297.428   4
   0  -1 -17 567.604 388.377   3
   0  -1  17 919.539 348.989   4
   0  -1 -18-314.633 369.173   3
   0   1 -18-405.527 382.532   3
   0   2   0 13663.8 341.871   5
   0   2   1 21460.8 480.463   5
   0   2  -1 20590.2 375.885   5
   0   2  -2 911.114 155.319   1
   0   2   2 982.499 129.376   5
   0  -2   2 1367.38 165.147   3
   0   2  -3 31179.9 740.512   1
   0  -2  -3 30081.9 721.681   4
   0  -2   3 32472.7 718.648   3
   0   2   3 30274.6 675.801   5
   0   2   4 78781.0 796.896   1
   0   2   4 78565.9 1156.73   5
   0   2  -4 81430.5 1263.03   1
   0  -2  -4 80814.1 1285.46   4
   0  -2   4 84042.9 1287.35   3
   0   2   5 13566.9 374.570   1
   0   2   5 13740.6 522.324   5
   0  -2   5 13608.9 586.497   3
   0   2   5 14168.0 580.258   4
   0   2  -5 14815.5 594.539   1
   0   2   6 1268.43 147.105   1
   0  -2  -6 1354.50 135.038   1
   0   2  -6 911.577 211.402   1
   0   2   6 1272.75 215.738   4
   0  -2   6 1059.08 213.882   1
   0   2   6 1256.12 179.748   5
   0  -2   7 1527.26 236.727   1
   0   2   7 1615.33 210.452   5
   0   2   7 1749.51 254.492   4
   0   2   7 1475.13 170.755   1
   0  -2  -7 1636.14 158.589   1
   0   2  -7 1306.95 241.003   1
   0   2  -8 3172.36 373.045   1
   0   2   8 3781.07 272.609   1
   0   2   8 3983.36 392.832   4
   0   2   8 3627.36 324.923   5
   0  -2   8 3548.25 355.950   1
   0  -2  -8 3492.23 246.023   1
   0   2  -9 1334.74 281.909   1
   0   2   9 1269.39 212.860   5
   0   2   9 1136.47 180.899   1
   0  -2  -9 1262.83 175.492   1
   0   2  10 5816.83 442.827   5
   0   2 -10 5713.42 508.324   1
   0  -2 -10 5762.27 352.599   1
   0  -2  10 6263.08 295.001   5
   0   2 -10 7366.42 630.132   3
   0   2  10 5912.75 383.830   1
   0   2  11 141.660 160.493   4
   0  -2 -11 115.423 102.752   1
   0   2 -11-17.3057 231.415   3
   0   2  11 159.971 122.940   5
   0   2  11-54.4603 140.046   1
   0  -2  11 60.0766 65.9911   5
   0  -2 -12 2143.97 247.397   1
   0   2  12 2178.71 273.302   1
   0   2 -12 1578.27 436.724   3
   0   2  12 2069.51 374.107   4
   0   2  12 1891.59 278.388   5
   0  -2  12 2339.10 197.391   5
   0   2 -12 1542.40 338.965   1
   0   2  13 3024.80 354.927   5
   0   2  13 2985.58 437.121   4
   0   2 -13 2594.22 499.423   3
   0   2  13 2426.23 297.444   1
   0  -2 -13 2682.02 282.605   1
   0  -2  13 2801.99 222.809   5
   0   2 -13 2497.81 410.341   1
   0   2  14 803.760 288.933   4
   0  -2 -14 1042.80 364.210   3
   0  -2 -14 919.179 190.815   1
   0   2 -14 470.972 264.447   1
   0   2 -14 776.668 363.183   3
   0   2 -15-70.7637 302.296   1
   0   2 -15 591.903 310.530   3
   0   2  15 557.819 272.439   4
   0  -2 -15 421.913 364.193   3
   0   2  16 39.5752 195.379   4
   0  -2 -16 123.843 339.471   3
   0   2 -16-421.794 284.553   1
   0   2 -16 126.629 295.171   3
   0   2 -17 140.825 360.741   3
   0  -2 -17-27.1201 321.567   3
   0   2  17 42.6548 198.986   4
   0   2 -17 110.157 228.748   1
   0  -2 -18 75.2596 354.789   3
   0   2 -18 130.702 387.736   3
   0   3   0 1.36264 66.6844   5
   0   3  -1 1652.29 144.816   5
   0   3   1 1932.17 181.941   5
   0   3   2 16072.7 526.037   5
   0   3  -2 16380.0 572.051   1
   0   3  -2 15637.1 382.048   5
   0  -3   2 15554.2 390.079   5
   0  -3   3 23282.6 434.038   5
   0   3  -3 23215.2 739.697   1
   0  -3   3 23931.9 676.799   3
   0   3   3 23281.4 673.642   5
   0  -3  -4 18938.4 677.150   4
   0   3   4 18255.6 631.426   5
   0  -3   4 18495.3 363.202   5
   0  -3   4 18553.7 652.896   3
   0   3  -4 18547.5 688.958   1
   0   3   5 5.56704 77.4548   1
   0   3  -5-199.714 241.266   1
   0   3   5 29.4643 68.5899   5
   0  -3   5 53.3779 129.531   3
   0  -3  -5 25.1223 83.4272   4
   0  -3   6 366.146 164.113   3
   0   3  -6 188.466 230.526   1
   0   3   6 329.505 98.5303   1
   0   3   6 305.394 128.894   5
   0   3   7 356.649 133.202   5
   0   3   7 235.369 92.6944   1
   0   3   7 514.678 171.768   4
   0   3  -7 77.8209 211.347   1
   0  -3   7 519.351 182.983   3
   0   3   8 34899.1 1047.35   5
   0   3   8 37249.0 1157.09   4
   0   3   8 35080.5 745.225   1
   0   3  -8 37255.0 1168.63   1
   0   3   9 251.765 116.695   1
   0   3   9 457.196 157.305   5
   0   3  -9 718.029 257.209   3
   0   3  -9 180.050 220.597   1
   0   3  10 1644.99 268.740   5
   0   3  10 1363.61 188.613   1
   0  -3  10 1653.89 128.705   5
   0   3 -10 2081.47 416.788   3
   0   3 -10 1583.48 343.766   1
   0   3  11 790.942 200.496   5
   0   3  11 647.686 157.734   1
   0   3  11 1166.90 283.712   4
   0   3 -11 556.249 296.071   1
   0  -3  11 937.257 100.390   5
   0   3 -11 952.675 356.375   3
   0   3 -12 634.286 345.998   3
   0   3  12 270.486 132.569   1
   0  -3  12 471.692 77.5619   5
   0   3  12 489.184 168.052   5
   0   3  12 830.061 262.996   4
   0   3 -12 192.780 270.363   1
   0   3  13 182.666 216.791   4
   0   3 -13-59.6791 330.829   3
   0   3 -13-98.4110 300.832   1
   0   3  13-19.1050 147.987   1
   0   3  14 273.005 226.583   4
   0   3 -14 87.0908 295.387   3
   0   3 -14 39.2876 266.839   1
   0   3 -15 2276.49 490.786   3
   0   3  15 2328.80 425.319   4
   0   3 -15 1777.02 401.730   1
   0   3 -16 622.678 417.195   3
   0  -3 -16 595.478 403.621   3
   0   3 -16 12.1019 285.918   1
   0   3 -17 49.3396 376.866   3
   0  -3 -17 48.2245 271.695   3
   0   3 -17-388.521 296.318   1
   0   4   0 73305.1 1122.90   5
   0  -4   0 69874.2 577.326   2
   0   4   1 5947.16 346.862   5
   0   4  -1 6779.73 325.043   5
   0   4   2 32330.1 838.376   5
   0   4  -2 32370.0 662.385   5
   0   4  -2 34497.1 918.339   1
   0  -4   2 33912.8 690.722   5
   0  -4   3 1287.35 139.949   5
   0   4   3 1275.96 185.183   5
   0   4  -3 1084.20 247.963   1
   0  -4  -4 4440.21 361.365   4
   0  -4   4 4491.42 230.805   5
   0  -4   4 4478.88 353.846   3
   0   4   4 4820.07 366.007   5
   0   4  -4 4046.54 389.348   1
   0  -4  -5 1679.04 245.481   4
   0  -4   5 1964.12 273.285   3
   0   4   5 1677.66 241.756   5
   0  -4   5 1666.44 136.026   5
   0   4  -5 1483.47 298.060   1
   0  -4   6 5203.05 433.982   3
   0   4   6 5654.65 428.711   5
   0   4  -6 5336.98 483.097   1
   0   4   6 5813.47 278.687   1
   0  -4   6 5724.71 224.032   5
   0  -4  -6 5180.56 448.633   4
   0  -4   7 5067.01 459.622   3
   0   4   7 4326.81 260.423   1
   0   4  -7 4744.99 467.296   1
   0  -4  -7 4661.49 445.312   4
   0  -4   7 4928.21 196.989   5
   0   4   7 4907.50 422.064   5
   0  -4   8 3028.21 147.548   5
   0   4   8 3066.83 227.925   1
   0  -4   8 3691.36 415.655   3
   0   4   8 2935.25 339.094   5
   0   4  -8 2643.43 406.142   1
   0   4   9 904.630 213.892   5
   0   4  -9 382.433 288.776   1
   0   4   9 645.838 129.324   1
   0   4  -9 1080.06 292.002   3
   0   4  10 6505.87 349.512   1
   0   4 -10 6654.34 610.005   3
   0   4  10 6691.63 533.767   5
   0   4 -10 6247.06 599.551   1
   0   4  11 2831.09 252.831   1
   0   4 -11 3125.07 461.350   1
   0   4 -11 3235.30 505.806   3
   0   4  12 5862.15 364.623   1
   0   4 -12 6035.45 612.730   1
   0   4 -12 6338.67 638.407   3
   0   4 -13 4548.74 577.200   3
   0   4 -13 4274.87 565.227   1
   0   4 -14 2910.71 494.956   1
   0   4 -14 3511.24 555.473   3
   0   4 -15-631.944 351.638   1
   0   4 -15 252.164 357.784   3
   0   4 -16 986.721 395.400   3
   0   4 -16 990.166 364.641   1
   0   4 -17-591.560 353.379   1
   0   4 -17 204.192 343.486   3
   0  -5   0-4.38020 33.6535   2
   0   5   0-20.9532 79.7292   5
   0   5  -1 22716.7 667.592   5
   0  -5   1 23153.4 701.101   5
   0   5   1 23675.1 753.293   5
   0   5   2 3356.59 304.410   5
   0  -5   2 3065.71 251.599   5
   0   5  -2 2863.91 327.738   1
   0   5  -2 3437.43 253.272   5
   0  -5   3 44.9307 83.4375   5
   0   5   3 88.6938 98.0168   5
   0  -5   4 42327.0 807.820   5
   0   5  -4 44897.8 1263.44   1
   0   5   4 44193.8 1161.16   5
   0  -5   4 45459.8 1154.09   3
   0  -5  -5 102073. 1922.86   4
   0   5   5 106265. 1868.86   5
   0  -5   5 111135. 1888.11   3
   0  -5   5 107040. 1198.68   5
   0   5  -5 106030. 2002.98   1
   0  -5  -6 9838.69 637.738   4
   0   5   6 9275.56 578.878   5
   0   5  -6 9325.94 661.839   1
   0  -5   6 10053.4 347.557   5
   0  -5   6 10548.6 632.847   3
   0  -5  -7 16375.9 856.847   4
   0  -5   7 15374.0 402.244   5
   0   5   7 15935.9 782.327   5
   0   5   7 15102.4 478.445   1
   0  -5   7 17250.4 842.766   3
   0   5  -7 15479.7 844.982   1
   0  -5  -8 9971.19 703.329   4
   0   5   8 10987.2 675.537   5
   0   5   8 10245.3 408.711   1
   0   5  -8 10499.4 726.267   1
   0  -5   8 10004.6 291.379   5
   0   5   9 3139.23 237.179   1
   0   5  -9 2508.74 418.193   1
   0  -5   9 2914.14 127.699   5
   0   5 -10 4411.59 551.432   1
   0   5  10 5087.66 302.973   1
   0   5  11 3118.60 245.973   1
   0   5 -11 2683.20 492.297   1
   0   5 -12-906.399 410.102   1
   0   5  12-27.9316 97.8941   1
   0   5 -13-701.203 366.101   1
   0   5 -14-92.5311 350.069   1
   0   5 -15 481.834 309.952   1
   0   5 -16-51.7153 317.244   1
   0   5 -17-46.7059 335.172   1
   0  -6   0 28275.3 886.594   5
   0  -6   0 27401.4 397.328   2
   0   6   0 27646.7 854.957   5
   0  -6  -1 5718.75 257.351   2
   0   6  -1 5966.89 385.897   5
   0  -6   1 6026.33 404.236   5
   0   6   1 5769.73 412.792   5
   0   6   2 68.9606 104.717   5
   0   6  -2-12.3980 72.4179   5
   0  -6   2 0.56601 96.3613   5
   0   6   3 39156.9 1129.33   5
   0   6  -3 36121.7 1178.74   1
   0  -6   3 36672.0 890.816   5
   0   6   4 375.520 149.519   5
   0  -6   4 614.437 143.232   5
   0   6  -4 348.420 221.634   1
   0  -6   5 13795.9 713.186   3
   0   6  -5 13931.1 811.498   1
   0   6   5 13904.3 725.657   5
   0  -6   5 13216.8 489.547   5
   0   6  -6 72.0015 315.896   1
   0  -6   6 339.553 183.111   3
   0   6   6 254.386 148.238   5
   0  -6   6 340.788 100.769   5
   0  -6  -6 310.660 134.259   4
   0  -6  -7 4744.08 494.118   4
   0  -6   7 3570.48 230.286   5
   0   6   7 3658.26 257.203   1
   0   6  -7 3727.64 509.020   1
   0   6   8 34.9414 118.980   1
   0  -6   8 160.656 63.9083   5
   0  -6  -8 126.746 150.870   4
   0   6   9 1586.62 188.965   1
   0   6  -9 1356.26 411.919   1
   0  -6  -9 1618.23 330.803   4
   0   6  10 751.752 140.242   1
   0   6 -10 183.148 451.264   1
   0   6 -11 2854.42 525.281   1
   0   6  11 4003.95 268.365   1
   0   6 -12 142.294 345.599   1
   0   6 -13 517.055 328.789   1
   0   6 -14-722.177 366.893   1
   0   6 -15 982.262 368.145   1
   0   6 -16 49.6064 246.851   1
   0  -7   0 18.1883 34.0392   2
   0   7   0 25.8837 108.856   5
   0  -7  -1 725.430 105.343   2
   0   7  -1 785.042 173.295   5
   0   7   1 790.726 190.410   5
   0   7  -1 512.025 240.505   1
   0  -7   2 2550.06 289.113   5
   0   7   2 2605.04 315.997   5
   0   7  -2 2275.11 387.093   1
   0   7  -2 2542.62 268.797   5
   0   7   3 96.1528 123.618   5
   0  -7   3 67.2183 117.412   5
   0   7  -3-67.3764 294.608   1
   0   7   4 2946.21 355.787   5
   0   7  -4 2553.40 115.672   2
   0  -7   4 2601.14 266.627   5
   0   7  -4 2601.05 413.822   1
   0   7  -5 4039.06 497.688   1
   0  -7   5 4357.81 324.403   5
   0  -7   5 4219.16 431.482   3
   0  -7   6 2949.57 260.657   5
   0  -7  -6 3375.92 422.743   4
   0   7  -6 2530.37 427.463   1
   0   7  -7-179.939 362.910   1
   0  -7   7 4.40508 80.9994   5
   0  -7  -7 37.7779 124.201   4
   0  -7   8 6780.12 323.365   5
   0   7   8 6163.62 350.822   1
   0   7  -8 6005.31 688.660   1
   0   7   9 5898.73 342.337   1
   0   7  -9 5191.15 655.554   1
   0   7  10 1127.26 161.236   1
   0   7 -10 990.687 364.204   1
   0   7 -11 993.814 381.815   1
   0   7 -12-157.479 384.308   1
   0   7 -13-704.903 429.516   1
   0   7 -14-74.6406 360.358   1
   0   7 -15 726.658 374.755   1
   0   7 -16 613.987 344.545   1
   0   8   0 1429.29 250.449   5
   0  -8   0 1155.99 77.4670   2
   0  -8  -1 4248.87 226.556   2
   0   8  -1 4386.06 486.477   1
   0   8  -1 4683.95 407.194   5
   0   8   1 4757.02 440.038   5
   0   8  -2 11906.7 771.087   1
   0   8   2 11690.2 701.142   5
   0  -8  -2 11025.2 440.785   2
   0   8  -2 11198.4 598.478   5
   0   8  -3-20.0569 259.372   1
   0   8  -4-80.2153 347.363   1
   0   8  -5 379.714 55.5424   2
   0   8  -5 54.3572 330.469   1
   0  -8   5 465.281 154.202   5
   0  -8   6 2570.40 269.429   5
   0   8  -6 2052.21 436.767   1
   0   8  -6 2796.48 192.392   2
   0   8  -7 1352.99 451.182   1
   0   8  -8-198.996 344.294   1
   0   8   8 20.4287 74.9733   1
   0   8  -9-1005.08 446.772   1
   0   8   9-33.4779 112.353   1
   0   8 -10 2238.27 506.541   1
   0   8 -11 44.3768 289.599   1
   0   8 -12-615.635 404.879   1
   0   8 -13-884.706 438.695   1
   0   8 -14-162.909 353.293   1
   0   8 -15 74.4974 327.804   1
   0   9   0-94.8666 287.700   1
   0   9   0-59.7894 137.917   5
   0   9  -1 8888.55 590.576   5
   0   9  -1 8868.44 693.675   1
   0  -9  -1 9471.87 317.912   2
   0  -9  -2 1818.52 191.581   2
   0   9  -2 1305.51 328.986   1
   0   9  -2 1783.29 263.439   5
   0  -9  -3 5402.33 365.337   2
   0   9  -3 5490.12 609.450   1
   0   9  -4 2179.88 478.732   1
   0   9  -5 31.1159 345.296   1
   0   9  -6 2206.16 481.599   1
   0   9  -7 5688.57 711.500   1
   0   9  -7 6450.95 282.340   2
   0   9  -8 11301.4 928.217   1
   0   9  -9-247.312 418.929   1
   0   9 -10 230.477 305.508   1
   0   9 -11 595.724 435.486   1
   0   9 -12-527.620 355.902   1
   0   9 -13 768.149 454.860   1
   0   9 -14-578.077 421.664   1
   0  10   0 35724.7 1387.71   1
   0  10   1 21431.7 1063.64   1
   0  10  -1 19468.2 1058.64   1
   0 -10  -1 20914.8 423.240   2
   0  10  -2-949.710 396.215   1
   0  10   2-892.034 359.978   1
   0 -10  -3 3941.18 307.290   2
   0  10  -3 3851.53 590.477   1
   0  10  -4-141.422 408.260   1
   0 -10  -4 175.503 130.319   2
   0  10  -5 1878.00 464.282   1
   0  10  -6 378.557 331.539   1
   0  10  -7 132.876 278.605   1
   0  10  -8 199.473 377.721   1
   0  10  -9 546.787 410.250   1
   0  10 -10 999.842 414.018   1
   0  10 -11 1204.43 501.863   1
   0  10 -12-205.617 449.507   1
   0  10 -13 1833.08 533.248   1
   0  11   0-155.221 323.278   1
   0  11   1-202.502 348.641   1
   0  11  -1-713.600 401.006   1
   0  11  -2 7105.51 734.900   1
   0 -11  -2 7417.88 326.314   2
   0  11   2 6758.27 663.876   1
   0 -11  -3 405.190 133.249   2
   0  11  -3 256.260 308.710   1
   0  11   3 268.130 265.849   1
   0  11   4 1339.80 346.916   1
   0  11  -4 1043.83 407.526   1
   0 -11  -4 1310.11 215.401   2
   0 -11  -5 5456.25 453.865   2
   0  11   5 5443.40 546.283   1
   0  11  -5 6435.33 769.683   1
   0  11   6-289.492 234.282   1
   0  11  -6-231.219 434.970   1
   0  11   7 1288.20 297.414   1
   0  11  -7 1080.06 448.941   1
   0  11  -8-835.479 472.129   1
   0  11   8 13.4711 201.714   1
   0  11  -9-61.0617 389.055   1
   0  11 -10-518.305 418.339   1
   0  11 -11 900.330 499.481   1
   0  11 -12-1183.58 539.151   1
   0  12   0 296.063 279.467   1
   0  12   1 991.328 344.169   1
   0  12  -1 382.141 346.373   1
   0  12  -2-719.545 392.077   1
   0  12   2 17.8199 266.510   1
   0  12   3-65.4387 272.600   1
   0  12  -3-997.815 457.445   1
   0  12  -4 1572.30 441.635   1
   0  12   4 2256.79 422.618   1
   0  12  -5 3225.35 617.015   1
   0  12   5 3931.95 512.438   1
   0  12   6 153.743 232.727   1
   0  12  -6-3.44649 387.536   1
   0  12  -7 336.859 401.593   1
   0  12   7 226.536 213.168   1
   0  12  -8-280.672 454.763   1
   0  12  -9-1154.63 535.496   1
   0  12 -10-393.274 490.655   1
   0  12 -11-624.719 502.246   1
   0  13   0-69.0549 315.487   1
   0  13   1 351.630 290.290   1
   0  13  -1 187.563 332.216   1
   0  13  -2 1525.71 482.835   1
   0  13   2 1611.42 431.366   1
   0  13  -3 819.418 366.141   1
   0  13   3 825.840 330.911   1
   0  13  -4 2001.94 558.513   1
   0  13   4 2583.94 481.855   1
   0  13   5 145.117 241.350   1
   0  13  -5 150.362 329.467   1
   0  13  -6 73.3195 385.652   1
   0  13   6 56.4611 219.225   1
   0  13  -7-260.446 480.653   1
   0  13  -8-115.373 478.932   1
   0  13  -9 113.560 442.229   1
   0  13 -10-432.873 446.793   1
   0  14   0-39.7966 360.776   1
   0  14  -1 2574.10 580.185   1
   0  14   1 2132.31 525.302   1
   0  14   2-252.286 348.003   1
   0  14  -2-624.711 457.367   1
   0  14   3 786.909 380.962   1
   0  14  -3 1296.08 483.194   1
   0  14  -4-313.469 355.349   1
   0  14   4-214.931 315.770   1
   0  14   5-500.776 309.504   1
   0  14  -5-392.245 485.126   1
   0  14  -6-246.855 387.977   1
   0  14  -7 65.0722 443.020   1
   0  14  -8-759.601 534.060   1
   0  15   0-635.223 437.535   1
   0  15  -1-959.675 486.974   1
   0  15   1-618.687 354.712   1
   0  15   2-878.932 420.055   1
   0  15  -2-703.625 452.255   1
   0  15   3 658.396 352.917   1
   0  15  -3 929.827 491.046   1
   0  15   4 540.212 317.244   1
   0  15  -4 457.392 418.473   1
   0  15  -5-251.553 352.066   1
  -1   0  18 394.871 311.215   4
   1   0 -18 256.208 385.545   3
   1   0 -17-164.572 360.466   3
  -1   0  17-40.6708 208.845   4
   1   0 -16 3472.43 597.691   3
  -1   0  16 3153.60 548.899   4
  -1   0  15-68.7844 239.068   4
   1   0 -15-383.311 212.786   1
   1   0 -15-283.665 397.555   3
   1   0 -14 260.508 294.653   3
   1   0 -14 234.949 177.540   1
   1   0 -13-426.910 221.902   1
  -1   0  13 46.4590 72.7955   5
   1   0 -13-114.841 297.877   3
   1   0 -12 284.946 254.575   3
  -1   0  12 455.181 127.537   5
   1   0 -12 146.421 177.688   1
   1   0 -11 16.7012 263.204   3
  -1   0  11-1.59368 75.7415   5
   1   0 -10-73.6455 237.370   3
  -1   0  10-57.6949 76.6130   5
   1   0  -9-428.977 164.750   1
  -1   0   9 13.2859 68.6085   5
   1   0  -8-340.993 152.408   1
  -1   0   8 9.85111 60.5423   5
  -1   0   7 21.1142 54.6730   5
   1   0  -7-58.8271 146.439   1
   1   0  -6 13124.5 452.562   1
  -1   0   6 13656.6 400.415   5
  -1   0   5-10.7704 49.9932   5
  -1   0   4 167.639 53.7755   5
   1   0  -4 33.1364 92.8821   1
   1   0  -3 20.3858 44.6812   5
  -1   0   3 2.51444 39.9143   5
   1   0  -2 17315.1 290.985   5
  -1   0  -2 124010. 1079.49   1
  -1   0  -4 114227. 1306.53   1
   1   0   5-42.4620 128.883   1
  -1   0  -6 3709.08 305.268   1
   1   0   6 3337.85 296.345   1
   1   0   8 2350.85 274.057   1
  -1   0  -8 2413.94 293.888   1
  -1   0  -9-113.969 224.123   3
   1   0   9-95.2361 174.879   1
  -1   0 -10 4012.61 501.512   3
  -1   0 -10 3203.48 362.654   1
  -1   0 -11-516.610 239.117   1
  -1   0 -11-93.3105 259.972   3
  -1   0 -12-128.940 285.281   3
   1   0  12-99.4017 177.569   1
  -1   0 -12-625.823 265.314   1
   1   0  13-76.1628 85.9249   5
  -1   0 -13-606.004 259.051   1
  -1   0 -13-47.5506 285.294   3
   1   0  13-35.4844 150.428   4
   1   0  13-211.483 193.225   1
  -1   0 -14 35.4661 221.054   3
  -1   0 -14-453.318 247.096   1
   1   0  14-29.2875 202.824   4
   1   0  15 29.6138 146.838   4
  -1   0 -15-127.476 247.599   1
  -1   0 -15-250.694 360.865   3
   1   0  16 2255.43 414.576   4
  -1   0 -16 2454.04 540.906   3
  -1   0 -16 2279.02 388.410   1
  -1   0 -17-134.767 346.289   3
  -1   0 -18 217.759 379.287   3
   1   1 -18 374.924 351.344   3
  -1   1  18 747.953 355.030   4
   1  -1 -18 114.149 394.518   3
  -1  -1  18 185.658 289.992   4
   1  -1 -17 221.413 340.705   3
   1   1 -17-75.8855 367.916   3
  -1  -1  17 344.916 247.109   4
  -1   1  17 88.5771 199.161   4
   1   1 -16-45.2922 380.121   3
  -1   1  16 87.1803 238.549   4
   1  -1 -16 295.461 304.797   3
   1   1 -16-55.7689 224.803   1
  -1   1  15 1840.89 428.151   4
   1  -1 -15 1421.13 246.092   1
   1   1 -15 1539.38 432.671   3
   1   1 -15 1235.84 293.400   1
   1  -1 -15 1463.43 429.046   3
   1   1 -14 425.698 349.054   3
   1  -1 -14 354.479 336.274   3
  -1   1  14 249.373 254.103   4
   1  -1 -14 64.8258 142.569   1
   1   1 -14 111.380 224.721   1
  -1  -1  13 3147.13 236.738   5
  -1   1  13 2862.95 304.891   5
   1   1 -13 3260.14 400.828   1
   1  -1 -13 3091.60 320.277   1
   1  -1 -13 2968.83 535.697   3
  -1   1  13 3510.64 517.199   4
   1   1 -13 2824.46 541.416   3
   1   1 -12 7708.71 735.018   3
   1   1 -12 7474.54 552.391   1
   1  -1 -12 8248.55 478.959   1
   1  -1 -12 8760.36 771.592   3
  -1   1  12 7440.51 466.759   5
  -1  -1  12 8130.76 371.837   5
  -1   1  12 8947.49 762.026   4
   1   1 -11 22.6469 196.752   1
   1  -1 -11-413.238 171.697   1
  -1   1  11 112.233 95.5665   5
  -1  -1  11 78.0743 70.9216   5
   1   1 -11-249.196 333.054   3
  -1   1  11 257.793 219.436   4
  -1   1  10 4131.58 326.080   5
   1   1 -10 4285.76 514.061   3
  -1   1  10 4776.27 510.470   4
  -1  -1  10 3922.21 238.040   5
   1  -1 -10 3827.29 312.284   1
   1   1 -10 4033.31 385.103   1
   1   1  -9 5426.28 419.248   1
  -1   1   9 5317.84 352.547   5
  -1  -1   9 5635.35 266.627   5
   1  -1  -9 5338.13 333.521   1
  -1   1   8 10990.7 475.409   5
  -1  -1   8 10618.5 336.087   5
   1   1  -8 11127.4 546.880   1
   1  -1  -8 10535.8 415.839   1
  -1   1   7 10655.2 444.703   5
   1   1  -7 10966.5 509.229   1
  -1  -1   7 10378.0 303.251   5
   1  -1  -7 10821.8 385.229   1
  -1   1   6 19656.3 567.454   5
   1  -1  -6 20377.5 463.035   1
  -1  -1   6 19336.8 364.777   5
   1   1  -6 20538.9 644.594   1
  -1   1   5 32982.9 685.146   5
  -1  -1   5 32569.0 408.901   5
   1  -1  -5 35271.7 517.640   1
   1   1  -5 33928.1 771.585   1
   1  -1  -4 9600.03 355.175   5
  -1   1   4 9595.67 346.159   5
   1   1  -4 10124.9 396.392   1
   1  -1  -4 10004.8 227.743   1
  -1   1   3 2135.32 160.103   5
  -1  -1   3 2270.46 207.348   3
   1  -1  -3 1943.28 159.164   5
  -1   1   2 48012.3 653.909   5
  -1  -1   2 47528.4 717.264   3
  -1  -1   1 17725.6 319.102   2
   1  -1   1 19.4244 40.7850   3
  -1   1  -2 14737.8 430.033   1
   1  -1   2 14827.8 364.882   3
   1  -1   3 127765. 1307.61   3
   1   1   3 131609. 1029.52   4
  -1  -1  -3 131770. 1177.48   1
  -1   1  -3 133052. 1407.87   1
   1   1   4 57228.1 823.978   4
   1   1   4 54314.5 877.373   1
  -1   1  -4 56044.3 1004.51   1
  -1  -1  -4 56283.0 853.552   1
   1   1   5 3083.23 232.434   4
  -1   1  -5 3338.44 308.150   1
  -1  -1  -5 3096.70 243.283   1
   1   1   5 3196.00 247.225   1
  -1   1  -6 37382.1 951.090   1
   1   1   6 35935.6 846.180   1
   1  -1   6 36712.0 954.812   1
   1   1   6 35762.6 859.204   4
  -1  -1  -6 37172.1 822.770   1
   1  -1   7 42031.3 1081.68   1
   1   1   7 40997.8 965.102   1
   1   1   7 40453.1 995.978   4
  -1  -1  -7 41273.8 928.066   1
  -1   1  -7 40472.9 1049.39   1
  -1   1  -8 387.539 190.308   1
   1   1   8 531.803 155.623   1
   1  -1   8 771.661 200.091   1
   1   1   8 715.034 181.978   4
  -1  -1  -8 568.646 178.363   1
   1   1   9 3286.03 328.236   1
  -1   1  -9 3399.43 425.717   3
  -1  -1  -9 2917.83 319.155   1
   1   1   9 3291.99 347.783   4
  -1   1  -9 3477.38 379.114   1
  -1  -1 -10 3620.00 363.618   1
   1   1  10 3185.31 339.996   1
  -1   1 -10 3984.57 495.106   3
   1   1  10 3911.82 402.038   4
  -1   1 -10 3143.03 380.360   1
  -1  -1 -11-134.186 219.502   1
  -1   1 -11-611.572 273.595   1
  -1   1 -11-100.537 321.314   3
   1  -1  11-44.2889 184.376   1
  -1   1 -12 77.3803 328.379   3
   1   1  12 230.431 141.688   5
   1  -1  12 119.270 189.654   1
  -1   1 -12-52.3408 263.476   1
  -1  -1 -12 142.659 208.548   1
  -1  -1 -12 109.792 245.505   3
   1   1  13 3.78736 109.927   5
   1  -1  13 18.6871 68.6796   5
  -1   1 -13-383.018 258.108   1
  -1  -1 -13-261.106 175.257   1
  -1   1 -13-175.073 347.655   3
   1   1  13-62.0085 140.032   4
  -1  -1 -13-13.0670 257.946   3
   1   1  13-143.876 169.253   1
   1   1  14 1737.84 347.165   4
  -1  -1 -14 1799.65 288.172   1
  -1  -1 -14 1665.64 431.920   3
  -1   1 -14 1491.18 348.036   1
  -1   1 -14 1001.37 352.379   3
  -1  -1 -15 618.088 201.003   1
  -1   1 -15 430.361 332.753   3
   1   1  15 831.001 261.362   4
  -1  -1 -15 601.498 341.633   3
  -1   1 -15 213.793 260.238   1
  -1  -1 -16 48.3307 244.739   3
   1  -1  16 66.2602 180.657   4
  -1   1 -16-105.861 363.408   3
  -1  -1 -16 8.80120 155.433   1
  -1   1 -16-490.503 278.448   1
   1   1  16-119.256 186.195   4
  -1  -1 -17-38.4468 279.018   3
  -1   1 -17 238.807 305.983   3
  -1   1 -17 210.201 238.240   1
  -1  -1 -18-188.907 346.615   3
  -1   1 -18-407.013 407.322   3
   1  -2 -17 328.089 416.416   3
   1   2 -17-26.2242 339.261   3
  -1   2  17 136.037 209.666   4
   1  -2 -16 1599.35 445.693   3
  -1   2  16 1651.60 398.972   4
   1   2 -16 955.248 313.823   1
   1   2 -16 812.205 451.380   3
  -1   2  15 123.330 198.481   4
   1   2 -15-587.263 290.665   1
   1   2 -15 14.8212 350.180   3
   1  -2 -15-201.050 273.840   3
   1   2 -14 501.491 382.573   3
   1  -2 -14 302.458 300.330   3
   1   2 -14 114.709 226.766   1
  -1   2  14 496.826 269.578   4
   1  -2 -14 539.329 140.513   1
   1   2 -13-85.3912 328.143   3
  -1   2  13 100.684 214.709   4
   1  -2 -13-59.2627 81.7330   1
  -1   2  13-97.5381 123.654   5
   1   2 -13-375.094 230.180   1
  -1   2  12 4305.34 392.798   5
   1   2 -12 3495.45 442.329   1
   1   2 -12 4313.54 575.114   3
  -1   2  12 4901.14 575.800   4
   1  -2 -12 4147.28 296.255   1
   1   2 -11 1770.09 327.397   1
   1   2 -11 1903.59 417.622   3
  -1  -2  11 1846.32 129.673   5
  -1   2  11 2023.59 372.689   4
   1  -2 -11 1845.79 194.821   1
  -1   2  11 1837.43 258.241   5
   1   2 -10 16934.9 804.126   1
  -1   2  10 16309.6 918.257   4
   1  -2 -10 16834.1 519.295   1
  -1   2  10 15108.0 670.607   5
  -1  -2  10 15431.3 340.890   5
   1   2 -10 16762.3 918.299   3
  -1   2   9 8289.51 478.946   5
   1  -2  -9 8634.42 342.016   1
   1   2  -9 8292.42 560.718   1
  -1  -2   9 8241.11 228.688   5
  -1   2   8 5868.42 391.290   5
   1   2  -8 6410.16 468.892   1
   1  -2  -8 6420.11 269.038   1
  -1   2   8 6179.68 286.762   1
  -1  -2   8 5646.43 165.493   5
  -1   2   7 1487.62 278.326   4
  -1   2   7 1523.59 196.541   5
   1   2  -7 1491.09 261.868   1
  -1   2   7 1371.26 125.601   1
   1  -2  -7 1629.48 125.362   1
   1  -2  -6 2279.17 121.387   1
  -1   2   6 1964.87 287.113   4
  -1   2   6 2135.97 130.076   1
  -1   2   6 1971.16 212.967   5
  -1  -2   6 2302.07 287.242   3
   1   2  -6 1638.98 245.030   1
  -1   2   5 1873.01 198.495   5
  -1  -2   5 2452.01 263.427   3
   1   2  -5 2038.23 255.026   1
  -1   2   4 35689.8 777.085   5
   1   2  -4 37805.1 864.907   1
   1  -2  -4 37905.5 813.096   5
  -1  -2   4 38261.0 903.843   3
   1  -2  -3 116.444 99.0232   4
  -1   2   3 92.1728 74.9638   5
  -1  -2   3 248.871 108.940   3
   1  -2  -2 259873. 2179.93   4
  -1  -2   2 253814. 1840.60   3
  -1   2   2 256572. 1831.72   5
   1  -2  -1 64151.5 666.897   1
  -1   2   1 68888.6 681.843   1
  -1   2   1 65848.5 865.337   5
  -1  -2   1 68115.6 547.763   2
  -1  -2   0 3615.64 130.786   2
   1  -2   0 3652.66 162.811   2
  -1   2   0 3729.60 207.121   1
  -1   2  -1 79570.8 721.111   2
  -1   2  -1 79470.6 1000.88   1
   1  -2   2 18689.9 470.437   3
  -1   2  -2 18682.1 549.548   1
  -1   2  -3 115574. 1469.59   1
   1  -2   3 110965. 1287.26   3
   1  -2   4 206736. 1963.55   3
  -1  -2  -4 199489. 1792.47   4
  -1   2  -4 201867. 2096.81   1
   1   2   4 199573. 1638.34   1
  -1   2  -5 7494.66 457.126   1
   1   2   5 7122.33 344.584   1
   1  -2   5 7698.25 438.285   3
  -1  -2  -6 508.353 116.977   1
   1   2   6 425.809 132.658   4
  -1   2  -6 242.782 211.821   1
   1  -2   6 288.814 165.776   1
   1   2   6 320.950 121.096   1
   1  -2   7 5530.59 434.447   1
   1   2   7 5368.93 347.830   1
  -1   2  -7 5031.55 445.032   1
   1   2   7 5650.69 386.381   4
  -1  -2  -7 5735.13 332.466   1
  -1  -2  -8 4867.84 326.052   1
   1   2   8 4335.30 340.527   1
  -1   2  -8 4890.83 468.755   3
  -1   2  -8 4491.54 422.834   1
   1   2   8 5359.65 408.656   4
   1   2   9 40.2452 118.948   4
  -1  -2  -9 58.2943 94.4225   1
  -1   2  -9 111.659 248.518   3
   1   2   9-271.249 149.296   1
   1   2  10 6637.65 514.109   4
  -1   2 -10 5908.12 534.904   1
   1   2  10 6273.09 439.036   1
  -1   2 -10 6604.64 602.348   3
   1  -2  10 6224.32 530.279   1
  -1  -2 -10 6779.82 427.427   1
  -1   2 -11 12141.3 760.980   1
   1  -2  11 12453.9 765.588   1
   1   2  11 12373.2 684.810   5
  -1  -2 -11 13065.1 615.293   1
   1   2  11 12241.5 627.411   1
  -1   2 -11 12290.3 818.676   3
   1   2  12 15919.5 805.105   5
  -1  -2 -12 16829.4 720.812   1
  -1   2 -12 15536.4 967.035   3
  -1   2 -12 15493.8 875.422   1
  -1   2 -13 47.0251 264.730   3
  -1  -2 -13 157.438 123.627   1
  -1   2 -13-108.602 282.511   1
   1  -2  13 24.5368 72.2701   5
   1   2  13 131.985 162.637   4
  -1  -2 -14 2252.82 302.661   1
   1   2  14 2935.04 428.045   4
  -1   2 -14 2663.53 489.070   3
  -1   2 -14 1929.67 395.993   1
  -1  -2 -15-101.999 272.612   3
  -1   2 -15 115.529 269.585   3
   1   2  15-31.6310 146.770   4
  -1   2 -15-650.263 345.679   1
  -1   2 -16-163.447 285.163   3
  -1   2 -16-86.4699 309.751   1
  -1  -2 -16 198.576 245.812   3
   1   2  16 286.039 235.336   4
  -1  -2 -17 120.868 299.943   3
  -1   2 -17 98.2522 315.341   3
  -1   2 -17-135.960 254.325   1
   1   3 -17-166.465 276.085   1
  -1   3  17 207.048 197.600   4
   1  -3 -17-17.0325 296.285   3
   1   3 -17 142.185 343.385   3
   1   3 -16-55.5821 312.927   3
  -1   3  16 4.58528 252.439   4
   1   3 -16-612.517 316.605   1
   1  -3 -16 6.77320 349.837   3
   1   3 -15-571.777 307.527   1
   1   3 -15 53.6406 345.522   3
  -1   3  15 221.684 231.634   4
  -1   3  14 106.677 204.379   4
   1   3 -14 28.3050 352.660   3
   1   3 -14 223.370 242.936   1
  -1   3  13 5073.74 600.118   4
   1   3 -13 4683.50 544.839   1
   1   3 -13 5238.64 627.980   3
  -1   3  12 509.536 185.640   5
  -1   3  12 542.655 263.710   4
   1   3 -12 332.615 236.932   1
   1   3 -12 631.852 351.327   3
   1   3 -11 1135.61 311.847   1
  -1   3  11 1108.59 234.439   5
   1   3 -11 1280.11 371.016   3
  -1   3  11 1157.37 308.334   4
  -1   3  10 1368.10 326.786   4
   1   3 -10 1172.14 308.711   3
   1   3 -10 1148.93 317.940   1
  -1   3  10 1568.79 256.855   5
  -1   3   9 2078.66 272.609   5
  -1   3   9 1929.05 331.306   4
   1   3  -9 1986.69 403.768   3
   1   3  -9 2470.06 382.565   1
  -1   3   9 2359.88 167.744   1
  -1   3   8 21029.2 790.121   5
  -1   3   8 20989.2 422.349   1
   1   3  -8 20961.3 883.435   1
  -1   3   7 4278.39 172.363   1
   1   3  -7 4953.30 438.690   1
  -1   3   7 4614.69 367.309   5
  -1  -3   7 4579.53 427.998   3
  -1   3   6 36877.3 964.513   5
  -1  -3   6 39348.4 1122.23   3
   1   3  -6 39845.9 1096.26   1
  -1   3   6 39533.1 1168.97   4
  -1   3   5 6794.88 404.694   5
   1  -3  -5 6468.51 476.841   4
  -1  -3   5 6833.98 447.870   3
   1   3  -5 7273.06 469.227   1
   1   3  -4 13272.6 581.610   1
  -1  -3   4 13754.0 573.656   3
   1  -3  -4 13104.1 630.136   4
  -1   3   4 13396.7 532.890   5
   1  -3  -4 13407.0 549.493   5
  -1   3   3 20593.1 626.652   5
   1  -3  -3 20669.1 734.702   4
   1   3  -3 20020.4 361.235   5
  -1  -3   3 20509.8 644.913   3
  -1   3   2 61411.8 724.142   1
  -1   3   2 56575.0 990.193   5
   1   3  -2 57064.5 720.328   5
   1   3  -2 58094.6 582.200   2
   1  -3  -1 16730.0 420.805   2
  -1   3   1 16514.3 443.845   1
   1   3  -1 16599.9 436.048   5
  -1   3   1 16587.8 511.605   5
   1  -3   0-16.3420 121.683   1
  -1   3   0-10.1205 132.991   1
  -1   3   0 112.523 63.3719   2
  -1   3   0 200.932 88.8685   5
   1  -3   0 105.737 64.5354   2
   1  -3   1 1236.30 107.540   2
  -1   3  -1 1028.94 101.986   2
  -1   3  -1 552.808 177.459   1
  -1   3  -2 15259.7 581.170   1
   1  -3   3 23009.2 644.308   3
  -1   3  -3 23414.3 744.101   1
  -1  -3  -4 7297.55 383.223   4
   1  -3   4 6991.49 407.613   3
  -1   3  -4 7452.36 465.941   1
  -1  -3  -5 6073.32 382.498   4
   1  -3   5 6264.69 417.231   3
  -1   3  -5 5716.93 434.819   1
   1   3   5 6147.16 317.818   1
   1   3   6 26861.8 697.766   1
  -1   3  -6 27643.6 966.569   1
  -1  -3  -6 27063.3 851.897   4
   1  -3   6 27574.3 911.267   3
   1   3   7 34453.6 835.525   1
   1  -3   7 38740.2 1158.61   3
  -1   3  -7 36556.4 1146.45   1
   1  -3   8 61079.7 1553.74   1
   1   3   8 58847.1 1144.91   1
  -1   3  -8 60157.8 1526.16   1
  -1   3  -8 57755.3 1452.97   3
   1   3   9 6114.31 485.885   5
  -1   3  -9 5407.93 503.455   3
   1  -3   9 5859.39 514.086   1
  -1   3  -9 5212.81 521.687   1
   1   3   9 5515.98 384.725   1
  -1   3 -10 2231.38 412.448   3
  -1   3 -10 1755.94 347.570   1
   1  -3  10 1590.24 325.153   1
   1   3  10 1791.34 245.719   1
   1   3  10 1879.04 282.848   5
   1   3  11 378.147 169.744   5
  -1   3 -11 84.9057 291.292   1
   1   3  11 135.712 138.122   1
  -1   3 -11 402.137 307.897   3
   1   3  12 391.466 148.900   1
  -1   3 -12 1306.90 390.330   3
  -1   3 -12 1233.13 334.165   1
  -1   3 -13 1171.40 361.836   1
  -1   3 -13 1473.51 432.692   3
  -1   3 -14-624.011 358.986   1
  -1   3 -14 329.048 313.113   3
  -1   3 -15 554.962 331.798   3
  -1   3 -15 163.384 260.620   1
  -1  -3 -16-102.158 331.621   3
  -1   3 -16-422.353 311.374   1
  -1   3 -16-112.839 362.848   3
  -1  -3 -17 434.649 405.834   3
  -1   3 -17-66.0153 307.915   1
  -1   3 -17 652.610 422.278   3
   1   4 -17 522.570 364.028   3
   1  -4 -17-338.368 375.148   3
   1   4 -17 39.0747 258.491   1
   1   4 -16 1310.22 467.661   3
   1   4 -16 866.305 354.770   1
   1   4 -15-616.395 319.779   1
   1   4 -15 190.188 340.728   3
   1   4 -14 199.933 352.172   3
   1   4 -14-479.371 323.496   1
   1   4 -13 11359.9 834.572   1
   1   4 -13 14583.6 1003.44   3
   1   4 -12 237.804 341.349   3
   1   4 -12-736.458 366.843   1
  -1   4  11 2079.49 380.525   4
   1   4 -11 1839.05 374.786   1
   1   4 -11 1829.68 453.687   3
   1   4 -10 1249.85 336.632   1
   1   4 -10 1724.21 406.960   3
  -1   4  10 1375.60 252.252   5
  -1   4   9 3216.90 356.765   5
   1   4  -9 3922.24 493.149   3
   1   4  -9 3058.80 437.867   1
  -1   4   8 530.399 68.6439   1
   1   4  -8 458.056 294.378   1
  -1  -4   8 484.668 212.412   3
  -1   4   8 588.859 176.048   5
  -1  -4   7 794.660 216.822   3
  -1   4   7 656.435 72.3329   1
  -1   4   7 924.106 198.257   5
   1   4  -7 268.939 294.855   1
   1  -4  -6 967.521 219.611   4
  -1  -4   6 784.574 217.547   3
   1   4  -6 636.943 236.221   1
  -1   4   6 766.198 173.895   5
  -1   4   6 777.993 79.0592   1
   1   4  -5 32469.0 1044.85   1
   1  -4  -5 32627.8 1099.52   4
  -1   4   5 31107.9 931.129   5
  -1  -4   5 31798.0 987.041   3
  -1  -4   4 21713.7 762.729   3
  -1   4   4 20722.9 735.365   5
   1  -4  -4 20563.7 832.824   4
   1   4  -3 4951.56 234.794   5
   1   4  -3 4979.58 212.364   2
  -1   4   3 4810.82 347.564   5
  -1   4   2 44617.5 980.499   5
   1   4  -2 44457.0 763.024   5
  -1   4   2 45214.6 779.706   1
   1  -4  -2 43554.5 839.869   2
   1   4  -1 51347.9 891.787   5
  -1   4   1 51489.0 1023.88   5
   1  -4  -1 51129.8 773.351   2
  -1   4   1 54229.9 931.426   1
  -1   4   0 5103.35 311.256   5
  -1   4   0 5039.65 223.250   2
   1  -4   0 4591.07 203.256   2
   1   4   0 4515.81 296.363   5
  -1   4   0 4912.57 329.912   1
  -1   4  -1 35954.1 513.345   2
   1  -4   1 34992.3 505.931   2
  -1   4  -1 36187.6 890.160   1
   1   4   1 36331.7 858.304   5
   1  -4   2 661.041 135.164   5
   1   4   2 495.506 130.929   5
  -1   4  -2 301.493 234.164   1
  -1   4  -2 876.460 94.5284   2
   1  -4   3 32148.2 702.592   5
  -1   4  -3 33262.7 961.923   1
   1  -4   4 1616.11 223.076   3
  -1   4  -4 928.119 227.337   1
  -1   4  -5 747.703 250.218   1
   1  -4   5 1181.48 217.101   3
  -1  -4  -5 1217.74 198.906   4
   1   4   6 1966.46 202.970   1
  -1  -4  -6 2151.70 272.541   4
   1   4   6 2093.86 280.311   5
  -1   4  -6 1916.73 354.471   1
   1  -4   6 2320.60 303.148   3
  -1   4  -7 20881.2 927.133   1
   1  -4   7 22365.4 952.105   1
   1   4   7 21271.4 871.134   5
  -1  -4  -7 20042.4 839.575   4
   1  -4   7 20851.9 887.837   3
   1   4   7 20250.1 644.100   1
   1   4   8 1623.50 216.206   1
   1   4   8 2118.96 301.526   5
  -1   4  -8 1790.69 356.497   1
   1  -4   8 1804.09 312.702   1
  -1   4  -8 2060.56 362.452   3
   1  -4   8 1649.45 310.332   3
  -1   4  -9 512.501 270.343   3
   1   4   9 252.228 146.198   5
  -1   4  -9-14.5252 318.109   1
   1  -4   9 297.983 195.423   1
   1   4   9 296.281 133.126   1
   1   4  10 123.717 120.804   1
  -1   4 -10-73.3243 300.998   1
  -1   4 -10 238.196 239.166   3
  -1   4 -11 9064.18 747.111   1
   1   4  11 10128.6 539.519   1
  -1   4 -11 11194.5 798.068   3
  -1   4 -12 18.4661 251.495   3
   1   4  12-237.986 142.389   1
  -1   4 -13-650.236 338.737   1
  -1   4 -13-12.1407 247.668   3
  -1   4 -14-682.126 357.868   1
  -1   4 -14 90.1239 284.726   3
  -1   4 -15 3179.07 539.933   1
  -1   4 -15 3754.89 616.573   3
  -1   4 -16-78.8263 328.130   1
  -1   4 -16 64.2739 299.470   3
  -1   4 -17 147.198 346.745   3
  -1   4 -17-235.301 286.656   1
   1   5 -17-370.421 287.323   1
   1   5 -16 41.8226 293.427   1
   1   5 -15-462.360 319.255   1
   1   5 -14-145.005 333.312   1
   1   5 -13 487.475 358.410   1
   1   5 -12 3532.67 524.973   1
   1   5 -11 1591.56 417.341   1
   1   5 -10 284.232 266.753   1
  -1   5   8-16.2066 101.491   5
   1   5  -8-130.070 264.402   1
  -1   5   8-92.7093 45.3231   1
  -1   5   7 2663.32 323.981   5
  -1  -5   7 3243.66 393.278   3
  -1   5   7 2720.57 153.821   1
   1   5  -7 2883.67 413.742   1
   1  -5  -7 3004.13 393.688   4
  -1   5   6 851.229 95.2548   1
  -1  -5   6 1092.42 257.344   3
   1  -5  -6 922.776 224.249   4
   1   5  -6 785.990 286.256   1
  -1   5   6 1089.43 216.369   5
  -1  -5   5 719.386 214.736   3
   1  -5  -5 461.014 180.173   4
   1   5  -5 196.986 256.259   1
  -1   5   5 561.278 165.944   5
  -1  -5   4 577.521 198.638   3
   1  -5  -4 531.640 168.279   4
   1   5  -4 206.878 206.569   1
   1   5  -4 525.546 96.4510   5
  -1   5   4 551.582 171.692   5
   1   5  -3 46623.5 516.079   2
  -1   5   3 49935.9 1182.02   5
   1   5  -3 48699.7 846.705   5
   1  -5  -2 747.568 133.800   2
   1   5  -2 669.376 126.721   5
  -1   5   2 1035.01 185.609   5
  -1   5   2 572.797 147.479   1
   1  -5  -1 12174.7 399.112   2
   1   5  -1 12339.1 494.562   5
  -1   5   1 12118.9 554.498   5
  -1   5   1 12455.3 522.733   1
  -1   5   0 5539.85 361.925   5
  -1   5   0 5124.86 384.497   1
   1   5   0 5133.62 343.657   5
   1  -5   0 5346.11 226.935   2
   1  -5   1 4417.07 188.645   2
   1   5   1 4405.00 338.174   5
   1  -5   1 5177.88 352.663   5
  -1   5  -1 4539.65 197.150   2
  -1   5  -1 4200.30 373.615   1
  -1   5  -2 727.562 221.458   1
   1  -5   2 793.770 159.520   5
   1   5   2 916.294 176.205   5
  -1   5  -2 992.903 102.884   2
   1   5   3 2288.34 273.047   5
   1  -5   3 2136.09 222.494   5
  -1   5  -3 2419.46 163.993   2
  -1   5  -3 2004.29 328.398   1
  -1   5  -4 2284.94 385.213   1
   1  -5   4 3370.39 327.115   3
   1  -5   4 3305.20 259.233   5
   1   5   4 3702.22 360.281   5
   1   5   5 1298.61 243.813   5
  -1   5  -5 1037.71 283.724   1
   1  -5   5 1160.40 228.441   3
   1  -5   5 1468.03 180.620   5
   1   5   6 307.337 140.523   5
  -1   5  -6 71.2297 288.014   1
   1  -5   6 169.505 160.573   3
  -1  -5  -6 406.522 153.292   4
   1  -5   6 265.810 103.332   5
   1   5   7 9989.38 634.022   5
  -1  -5  -7 9047.44 610.641   4
  -1   5  -7 9060.72 683.848   1
   1   5   7 8667.27 433.082   1
   1  -5   7 9147.38 387.834   5
   1  -5   7 9450.50 624.904   3
  -1  -5  -8-9.06634 116.015   4
   1   5   8 90.9589 125.102   5
  -1   5  -8-57.5743 246.856   1
   1   5   8-233.996 137.936   1
   1   5   9 544.869 162.346   1
  -1   5  -9 183.501 341.934   1
  -1   5 -10-717.753 361.378   1
   1   5  10-0.20850 135.168   1
   1   5  11 2946.33 306.759   1
  -1   5 -11 1663.62 449.453   1
   1  -5  12-3.95767 41.9367   5
   1   5  12-75.9529 141.509   1
  -1   5 -13-649.325 340.808   1
  -1   5 -14 125.594 334.750   1
  -1   5 -15 493.412 347.303   1
  -1   5 -16-600.577 367.641   1
  -1   5 -17-421.946 325.953   1
   1   6 -16-95.9678 323.926   1
   1   6 -15 118.708 258.315   1
   1   6 -14 1968.37 478.116   1
   1   6 -13 1510.05 459.414   1
   1   6 -12 3809.57 577.287   1
   1   6 -11-187.474 314.187   1
   1   6 -10 3088.23 518.911   1
   1   6  -9 2762.79 491.449   1
  -1   6   8 4190.94 204.292   1
   1   6  -8 3869.85 493.721   1
   1  -6  -7 1504.08 308.236   4
   1   6  -7 1429.16 385.305   1
  -1   6   7 1679.27 141.322   1
  -1  -6   6 5481.41 493.624   3
   1   6  -6 4652.31 501.951   1
   1  -6  -6 5113.47 511.412   4
  -1   6   6 5205.95 458.935   5
  -1  -6   5 9742.81 613.351   3
   1   6  -5 8915.26 678.224   1
   1  -6  -5 9367.85 656.780   4
  -1   6   5 9703.62 606.561   5
   1   6  -4 5.14321 323.897   1
  -1   6   4 404.737 152.374   5
   1   6  -4 314.873 87.3776   5
   1   6  -4 336.255 60.4662   2
   1  -6  -3 284.773 117.285   2
  -1   6   3 474.342 155.629   5
   1   6  -3 261.041 97.8477   5
  -1   6   3 160.304 133.615   1
  -1   6   2 4.34231 112.297   5
   1  -6  -2 26.7886 81.9264   2
   1   6  -2 8.93358 76.0498   5
   1   6  -1 179.428 100.764   5
   1  -6  -1 355.013 96.5674   2
  -1   6   1 143.269 173.444   1
  -1   6   1 406.351 139.453   5
  -1   6   0 35121.8 977.919   5
   1  -6   0 35150.6 589.234   2
  -1   6   0 35751.6 1021.92   1
   1   6   0 34896.7 965.843   5
   1  -6   1 3502.95 329.927   5
   1   6   1 3148.92 316.604   5
  -1   6  -1 2769.61 361.020   1
   1  -6   2 13414.3 585.283   5
  -1   6  -2 12922.3 683.796   1
  -1   6  -2 12856.0 321.269   2
   1   6   2 13109.1 645.886   5
  -1   6  -3 64.6838 51.9725   2
   1  -6   3 11.1594 95.8218   5
   1   6   3 16.6794 99.7149   5
  -1   6  -4 1989.36 175.880   2
   1  -6   4 1828.42 220.869   5
  -1   6  -4 1439.75 304.082   1
   1   6   4 2201.13 301.529   5
   1  -6   5 936.014 227.142   3
   1   6   5 833.361 214.661   5
  -1   6  -5 399.092 305.298   1
   1  -6   5 977.236 171.985   5
  -1  -6  -6-1.68586 98.3378   4
   1   6   6 69.0632 134.522   5
   1  -6   6-3.93431 72.8895   5
   1  -6   6-111.144 185.385   3
  -1   6  -7 208.487 360.418   1
   1  -6   7 690.650 139.316   5
  -1  -6  -7 761.596 205.989   4
   1   6   7 624.862 139.092   1
  -1   6  -8-225.870 298.454   1
   1   6   8-34.7707 123.298   1
  -1  -6  -8 68.3136 101.944   4
   1  -6   8 23.8918 78.4582   5
   1  -6   9 199.160 93.5768   5
   1   6   9-0.41055 151.287   1
  -1  -6  -9 323.933 162.794   4
   1  -6  10 4600.36 267.379   5
  -1   6 -10 3722.05 550.789   1
   1   6  10 3989.41 339.900   1
  -1   6 -11-44.0824 394.377   1
   1  -6  11 238.428 72.5619   5
   1   6  11 196.340 131.155   1
  -1   6 -12 367.265 316.233   1
  -1   6 -13-69.2184 380.293   1
  -1   6 -14 1835.01 481.267   1
  -1   6 -15 981.126 391.776   1
  -1   6 -16 1458.29 447.450   1
   1   7 -16-136.701 398.190   1
   1   7 -15-67.3604 354.459   1
   1   7 -14 1094.43 414.499   1
   1   7 -13 1133.31 396.685   1
   1   7 -12-127.596 318.621   1
   1   7 -11 270.517 281.939   1
   1   7 -10 5134.71 640.304   1
  -1   7   9 7880.76 275.312   1
  -1   7   9 7870.79 271.042   1
   1   7  -9 7472.62 752.516   1
   1   7  -8-6.53894 397.016   1
  -1   7   8 470.778 109.609   1
  -1   7   8 459.557 100.766   1
   1   7  -7 48.9153 388.214   1
   1   7  -6 4908.79 558.665   1
   1   7  -6 5289.59 286.490   2
   1   7  -5 4663.59 526.711   1
   1  -7  -5 4726.14 495.207   4
   1   7  -5 5004.57 216.609   2
  -1   7   4 5789.92 484.392   5
   1   7  -4 5408.63 345.074   5
  -1   7   4 5156.04 375.164   1
   1   7  -4 5238.59 553.536   1
  -1   7   3 7633.00 540.151   5
   1   7  -3 6708.82 404.871   5
  -1   7   3 7170.32 451.143   1
   1  -7  -3 7032.24 414.720   2
   1  -7  -2 42.9132 82.0779   2
  -1   7   2 45.0874 103.123   5
   1   7  -2-8.00799 71.3223   5
   1  -7  -1 3377.34 230.138   2
   1   7  -1 3857.39 339.469   5
  -1   7   1 2841.72 352.502   1
  -1   7   1 3370.86 352.870   5
  -1   7   0 24033.2 920.282   1
   1  -7   0 22485.4 479.141   2
  -1   7   0 23327.0 857.426   5
   1   7   0 23301.2 853.773   5
   1   7   1 2298.05 289.000   5
  -1   7  -1 2099.14 263.450   5
  -1   7  -1 1637.35 325.122   1
   1   7   2 6627.55 500.702   5
  -1   7  -2 6427.98 540.858   1
  -1   7  -3 8654.01 265.731   2
   1   7   3 8903.99 594.894   5
  -1   7  -3 8129.65 615.557   1
   1  -7   3 8876.35 508.870   5
   1   7   4 6891.48 542.981   5
  -1   7  -4 7264.86 275.744   2
  -1   7  -4 7443.52 619.598   1
   1  -7   4 7099.60 451.509   5
   1  -7   5 5173.01 374.758   5
   1  -7   5 5917.33 509.727   3
  -1   7  -5 4587.64 555.617   1
  -1   7  -5 5412.02 294.762   2
  -1   7  -6 10027.2 759.768   1
   1  -7   6 10914.2 526.567   5
  -1   7  -7 11710.6 844.317   1
  -1  -7  -7 11093.2 741.704   4
   1  -7   7 11882.1 530.083   5
   1   7   8 188.202 106.862   1
   1  -7   8 310.258 121.279   5
  -1  -7  -8 462.917 197.127   4
  -1   7  -9 3979.18 566.542   1
   1  -7   9 4199.95 292.698   5
   1   7   9 3862.92 340.584   1
   1  -7  10 823.615 134.171   5
  -1   7 -10 49.4707 443.415   1
   1   7  10 790.417 186.240   1
  -1   7 -11-515.130 333.420   1
   1  -7  11 105.011 66.5330   5
  -1   7 -12 1434.82 460.838   1
  -1   7 -13-624.343 351.626   1
  -1   7 -14-712.658 447.232   1
  -1   7 -15-2.79453 305.001   1
  -1   7 -16 303.631 365.259   1
   1   8 -15 49.4204 294.569   1
   1   8 -14 373.010 332.065   1
   1   8 -13 940.330 398.506   1
   1   8 -12-123.105 409.877   1
   1   8 -11 1272.35 418.709   1
   1   8 -10-140.486 375.758   1
  -1   8   9 329.299 94.1785   1
  -1   8   9 309.072 84.8260   1
   1   8  -8 1047.11 433.200   1
  -1   8   8 1588.36 193.561   1
  -1   8   8 1443.71 156.979   1
   1   8  -7 108.309 76.8592   2
  -1   8   7-36.3949 147.954   1
  -1   8   6-423.354 179.544   1
   1   8  -6-168.551 403.928   1
   1   8  -6 85.9346 52.3030   2
   1   8  -5-816.781 355.640   1
   1  -8  -4 324.310 135.448   2
   1   8  -4 471.610 138.006   5
   1   8  -4-40.4479 291.383   1
   1  -8  -3 3359.13 297.918   2
  -1   8   3 3229.73 370.293   1
   1   8  -3 3515.74 462.863   1
   1  -8  -3 4028.49 441.739   5
   1   8  -3 3847.26 337.248   5
   1   8  -2 67.5704 102.596   5
   1  -8  -2 23.6350 87.9545   2
  -1   8   2 23.4541 106.830   5
   1  -8  -2 117.700 161.124   5
   1  -8  -1 53733.5 878.804   2
   1   8  -1 57823.4 1387.25   5
  -1   8   1 60365.3 1496.48   1
  -1   8   1 58311.2 1491.93   5
   1  -8  -1 58823.8 1546.02   5
  -1   8   0 2019.79 296.835   5
  -1   8   0 1806.48 335.119   1
   1   8   0 2168.86 299.374   5
   1  -8   0 1935.64 152.017   2
   1  -8   0 2433.52 344.250   5
   1  -8   1 42402.6 1257.31   5
   1   8   1 43242.9 1287.49   5
  -1   8  -1 42356.7 1341.85   1
  -1  -8  -1 39640.8 646.782   2
  -1   8  -2 3712.88 456.867   1
   1   8   2 3672.90 398.678   5
  -1   8  -3 48422.3 1531.82   1
  -1   8  -4 81.2587 220.945   1
  -1   8  -4 337.554 68.1705   2
  -1   8  -5 4539.95 237.116   2
  -1   8  -5 4189.92 527.898   1
  -1   8  -6 436.812 327.606   1
  -1   8  -6 743.670 146.291   2
   1  -8   6 693.158 171.826   5
  -1   8  -7 1178.83 440.498   1
   1  -8   7 1628.64 229.525   5
  -1   8  -8 140.887 420.086   1
   1  -8   8 492.455 146.438   5
   1   8   8 282.554 120.766   1
  -1   8  -9 801.237 356.252   1
   1  -8   9 1102.73 171.718   5
   1   8   9 1017.03 187.866   1
  -1   8 -10 304.990 345.253   1
   1  -8  10 751.150 136.166   5
  -1   8 -11-872.667 442.652   1
  -1   8 -12-790.411 416.311   1
  -1   8 -13 975.762 443.848   1
  -1   8 -14-797.866 392.668   1
  -1   8 -15 212.966 371.533   1
   1   9 -14 25.5176 397.701   1
   1   9 -13 473.579 430.104   1
   1   9 -12-287.409 427.800   1
   1   9 -11 836.689 361.224   1
   1   9 -10-806.149 441.408   1
   1   9  -9-710.150 435.246   1
  -1   9   9-51.7132 111.673   1
   1   9  -8 664.898 125.032   2
  -1   9   8 393.840 139.780   1
   1   9  -8 278.285 296.881   1
   1   9  -7 5733.25 231.496   2
  -1   9   7 5653.98 404.644   1
   1   9  -7 5245.52 675.561   1
   1   9  -6 3782.44 607.971   1
  -1   9   6 3970.90 379.375   1
   1   9  -5 582.951 322.979   1
  -1   9   5 616.483 224.279   1
   1  -9  -5 909.699 215.520   2
   1   9  -4 2043.81 264.775   5
  -1   9   4 1774.23 313.523   1
   1   9  -4 1633.83 411.706   1
   1  -9  -4 1975.62 265.417   2
  -1   9   3 672.585 273.996   1
   1   9  -3 1094.18 383.775   1
   1  -9  -3 942.280 176.825   2
   1   9  -3 880.203 195.240   5
  -1   9   2-134.000 289.125   1
   1  -9  -2 372.010 122.288   2
   1   9  -2 125.620 120.466   5
   1  -9  -2 286.992 197.957   5
   1   9  -1 1277.26 240.744   5
   1  -9  -1 1302.47 153.821   2
   1  -9  -1 1723.54 327.653   5
  -1   9   1 1158.14 307.281   1
  -1   9   0 416.222 243.298   1
   1   9   0 446.727 166.527   5
   1  -9   0 522.036 88.3054   2
   1  -9   0 589.199 239.760   5
   1  -9   1 145.788 200.625   5
  -1  -9  -1 209.031 64.8640   2
  -1   9  -1 26.6807 290.988   1
   1  -9   2 15765.6 820.716   5
  -1   9  -2 15897.7 938.891   1
  -1   9  -3 14954.3 933.351   1
   1  -9   3 14257.7 763.810   5
   1  -9   4 8376.80 573.435   5
  -1   9  -4 8550.03 743.174   1
  -1   9  -5 1778.99 114.577   2
  -1   9  -5 1585.67 406.807   1
  -1   9  -6 836.766 350.884   1
  -1   9  -6 1410.45 139.441   2
  -1   9  -7 211.011 99.0116   2
  -1   9  -7-175.148 379.109   1
  -1   9  -8-150.731 455.768   1
  -1   9  -8 209.120 137.394   2
  -1   9  -9 1675.51 508.450   1
   1  -9   9 2080.55 249.964   5
  -1   9 -10 479.370 370.938   1
   1  -9  10 903.494 163.210   5
  -1   9 -11-667.793 371.502   1
  -1   9 -12-688.035 431.683   1
  -1   9 -13 265.952 370.312   1
  -1   9 -14-576.446 379.921   1
   1  10 -13-159.235 476.657   1
   1  10 -12-66.9648 366.305   1
   1  10 -11 469.866 370.626   1
   1  10 -10-672.847 452.981   1
   1  10  -9 906.770 379.128   1
  -1  10   8-50.0543 157.091   1
   1  10  -8-715.847 436.693   1
  -1  10   7 46.4675 185.394   1
   1  10  -7 109.901 276.329   1
   1 -10  -6 465.026 179.799   2
  -1  10   6 146.202 201.767   1
   1  10  -6-54.2901 428.086   1
   1 -10  -5 1524.22 265.737   2
   1  10  -5 1517.94 412.918   1
  -1  10   5 1626.65 311.222   1
   1 -10  -4 438.864 147.936   2
   1  10  -4 168.183 376.498   1
  -1  10   4 510.121 255.083   1
   1  10  -3-1137.90 447.877   1
   1 -10  -3 76.8737 108.793   2
  -1  10   3-837.443 324.356   1
   1  10  -3 74.8976 110.869   5
   1 -10  -2 1106.73 172.260   2
  -1  10   2 797.943 313.510   1
   1  10  -2 829.422 360.416   1
   1 -10  -1 850.882 126.027   2
  -1  10   1 355.530 285.450   1
   1 -10  -1 891.333 290.258   5
  -1  10   0-105.479 347.886   1
   1 -10   0 499.298 263.100   5
  -1 -10  -1 179.002 39.9011   2
  -1  10  -1-122.424 341.949   1
   1 -10   1 207.189 232.429   5
   1 -10   2 5831.01 549.637   5
  -1 -10  -2 5829.07 302.746   2
  -1  10  -2 5906.70 655.148   1
   1 -10   3 34.9240 180.746   5
  -1  10  -3-109.703 290.467   1
   1 -10   4 392.704 191.720   5
  -1  10  -4 126.485 391.140   1
  -1  10  -5 2595.74 547.100   1
   1 -10   5 3947.64 432.631   5
  -1  10  -6 1217.17 425.107   1
   1 -10   6 1425.35 264.110   5
  -1  10  -7 52.2463 346.172   1
  -1  10  -7 325.917 74.3699   2
   1 -10   7 344.642 158.777   5
  -1  10  -8-840.518 445.862   1
  -1  10  -8-32.6183 85.3601   2
  -1  10  -9-859.198 466.785   1
  -1  10 -10-920.838 478.540   1
  -1  10 -11-705.996 442.977   1
  -1  10 -12-728.765 440.314   1
  -1  10 -13-485.439 388.166   1
   1  11 -12 99.3606 360.540   1
   1  11 -11-823.484 469.008   1
   1  11 -10-133.850 330.027   1
   1  11  -9 1085.86 490.459   1
   1  11  -8-593.071 422.184   1
  -1  11   7 3943.20 413.200   1
   1  11  -7 3408.43 583.510   1
  -1  11   6 3010.47 385.521   1
   1  11  -6 3870.96 645.859   1
  -1  11   5 90.4494 222.689   1
   1  11  -5-222.003 443.941   1
   1 -11  -5 251.476 156.319   2
  -1  11   4 506.270 251.251   1
   1  11  -4 105.344 393.391   1
   1 -11  -4 632.433 169.216   2
  -1  11   3 3680.32 485.159   1
   1 -11  -3 4054.31 330.560   2
   1  11  -3 4236.64 624.792   1
   1  11  -2-163.260 406.104   1
  -1  11   2-86.7778 274.380   1
   1 -11  -2 88.5012 82.2786   2
   1  11  -1 8244.05 788.766   1
  -1  11   1 8287.89 712.725   1
  -1  11   0 3709.50 524.687   1
  -1  11  -1-22.1019 314.066   1
  -1  11  -2-1035.13 435.418   1
   1 -11   2 97.5871 188.167   5
  -1 -11  -3 6963.84 383.446   2
   1 -11   3 6739.42 602.135   5
  -1  11  -3 7165.54 738.154   1
  -1  11  -4 1980.62 494.402   1
  -1 -11  -4 1336.88 222.217   2
   1 -11   4 1484.81 315.275   5
   1 -11   5 6541.98 561.558   5
  -1  11  -5 6119.40 718.169   1
  -1  11  -6 308.540 371.756   1
   1 -11   6 447.040 205.431   5
  -1  11  -7 964.715 458.745   1
  -1  11  -8 460.303 432.825   1
  -1  11  -9-117.111 483.229   1
  -1  11 -10-657.745 471.213   1
  -1  11 -11 67.4852 435.175   1
  -1  11 -12-1283.27 549.628   1
   1  12 -11 3747.27 688.917   1
   1  12 -10-889.386 486.009   1
   1  12  -9 1456.03 542.563   1
   1  12  -8-157.602 415.901   1
  -1  12   7-218.576 197.607   1
   1  12  -7-571.711 385.531   1
  -1  12   6 1556.46 327.974   1
   1  12  -6 1162.65 413.290   1
  -1  12   5 93.9233 226.124   1
   1  12  -5-165.888 326.332   1
   1  12  -4 1598.19 451.429   1
  -1  12   4 2581.75 428.109   1
   1  12  -3 2840.77 552.625   1
  -1  12   3 3305.05 487.772   1
   1  12  -2-72.6526 372.770   1
  -1  12   2 135.336 244.309   1
  -1  12   1 1336.84 387.921   1
   1  12  -1 1305.78 435.225   1
   1  12   0 796.519 344.354   1
  -1  12   0 292.363 315.318   1
   1  12   1 37.6267 366.227   1
  -1  12  -1-32.9303 333.654   1
  -1  12  -2-70.9696 374.021   1
  -1  12  -3-13.7608 324.139   1
  -1  12  -4-1143.45 464.245   1
  -1  12  -5 7165.54 810.446   1
  -1  12  -6-216.939 413.667   1
  -1  12  -7-242.174 406.250   1
  -1  12  -8 52.2422 360.548   1
  -1  12  -9 908.432 452.193   1
  -1  12 -10-833.974 508.006   1
  -1  12 -11 922.810 499.351   1
   1  13 -10-223.605 472.144   1
   1  13  -9 1725.26 590.622   1
   1  13  -8 891.163 495.837   1
   1  13  -7 255.373 425.617   1
  -1  13   6 3566.96 470.501   1
   1  13  -6 3744.19 714.160   1
   1  13  -5 3239.05 653.167   1
  -1  13   5 3812.34 506.133   1
  -1  13   4-332.078 261.261   1
   1  13  -4-654.356 427.833   1
   1  13  -3-11.7229 320.030   1
  -1  13   3 106.845 279.437   1
   1  13  -2-127.508 422.197   1
  -1  13   2 427.175 284.228   1
   1  13  -1-132.223 323.942   1
  -1  13   1-515.734 345.134   1
  -1  13   0 82.2179 292.348   1
   1  13   0-89.4434 396.568   1
  -1  13  -1-499.306 332.292   1
   1  13   1-469.957 355.332   1
   1  13   2-737.458 389.797   1
  -1  13  -2-219.160 342.925   1
  -1  13  -3 840.046 404.166   1
   1  13   3 203.593 322.048   1
   1  13   4 1177.63 369.964   1
  -1  13  -4 900.855 460.051   1
   1  13   5-92.4824 279.580   1
  -1  13  -5-216.995 394.739   1
  -1  13  -6 163.852 404.828   1
  -1  13  -7 1413.67 448.984   1
  -1  13  -8 3522.23 699.611   1
  -1  13  -9 1906.58 620.682   1
  -1  13 -10 554.129 401.155   1
   1  14  -8 54.2982 461.602   1
   1  14  -7-523.039 477.007   1
   1  14  -6 863.727 434.657   1
   1  14  -5-616.150 453.365   1
  -1  14   5-406.992 284.333   1
   1  14  -4-262.363 462.147   1
  -1  14   4-83.0624 289.417   1
  -1  14   3 1285.23 384.858   1
   1  14  -3 1187.24 422.445   1
  -1  14   2 410.323 315.309   1
   1  14  -2 712.679 422.064   1
   1  14  -1-865.442 450.654   1
  -1  14   1-740.132 382.431   1
   1  14   0 562.947 369.134   1
  -1  14   0 825.499 351.127   1
   1  14   1 186.573 297.088   1
  -1  14  -1 290.967 365.121   1
  -1  14  -2 5.58343 389.898   1
   1  14   2-345.548 358.260   1
   1  14   3-689.576 402.166   1
  -1  14  -3-1095.70 489.778   1
  -1  14  -4-352.506 396.973   1
   1  14   4 401.087 291.903   1
  -1  14  -5-201.712 310.834   1
   1  14   5-122.391 290.323   1
   1  14   6-195.303 276.729   1
  -1  14  -6-885.447 519.412   1
  -1  14  -7 748.808 435.306   1
  -1  14  -8-386.391 474.127   1
   1  15  -5-476.808 381.394   1
   1  15  -4-865.452 500.884   1
   1  15  -3 352.221 341.872   1
  -1  15   3 391.704 278.273   1
  -1  15   2-288.857 281.062   1
   1  15  -2-531.513 401.539   1
   1  15  -1-298.278 419.336   1
  -1  15   1-470.921 366.834   1
   1  15   0 40.0529 330.036   1
  -1  15   0 225.815 323.591   1
   1  15   1-554.244 404.722   1
  -1  15  -1-831.247 451.368   1
  -1  15  -2-169.942 323.982   1
   1  15   2-294.144 330.847   1
  -1  15  -3 123.663 319.206   1
   1  15   3-322.048 352.746   1
   1  15   4-0.66164 296.941   1
  -1  15  -4-370.921 407.818   1
  -1  15  -5 160.043 435.301   1
   1  15   5 643.647 334.169   1
  -2   0  17 266.683 285.283   4
   2   0 -17 38.6502 364.941   3
   2   0 -16 4.88101 320.309   3
  -2   0  16-166.502 236.359   4
  -2   0  15-225.633 268.581   4
   2   0 -15-388.311 196.496   1
   2   0 -15-201.107 424.803   3
   2   0 -14 2824.70 337.074   1
   2   0 -14 3178.73 537.706   3
   2   0 -13-463.563 197.130   1
   2   0 -13-244.373 368.630   3
   2   0 -12 2190.91 288.871   1
   2   0 -12 2716.88 483.328   3
   2   0 -11-60.0643 226.888   3
   2   0 -11-453.253 179.279   1
   2   0 -10 7616.75 449.250   1
   2   0 -10 7677.89 647.684   3
  -2   0  10 7202.90 363.743   5
   2   0  -9-420.362 162.311   1
   2   0  -9-157.764 256.375   3
  -2   0   9 18.6256 61.7147   5
   2   0  -8 7426.59 391.967   1
   2   0  -7-349.264 135.616   1
   2   0  -6 16667.1 501.887   1
   2   0  -6 16953.0 463.082   5
   2   0  -5 18.8575 60.0250   5
   2   0  -4 11927.9 347.796   5
   2   0  -4 11289.6 485.136   3
   2   0  -3-57.0147 135.889   3
  -2   0   2 93704.7 1140.61   2
   2   0  -2 94953.7 986.982   3
   2   0  -1-34.4296 59.8286   3
  -2   0   1-15.5363 81.1645   2
  -2   0   0 61261.4 790.562   2
  -2   0  -1 75.8172 90.5483   1
  -2   0  -1 1.08182 45.3954   4
  -2   0  -2 999999. 3739.28   1
  -2   0  -4 42642.8 907.963   1
  -2   0  -5-425.248 161.955   1
   2   0   6 9464.45 513.998   1
  -2   0  -6 10017.1 519.170   1
   2   0   7-304.204 173.184   1
   2   0   8 1015.49 219.727   1
  -2   0  -8 287.290 206.983   1
  -2   0  -9-29.8600 220.644   3
  -2   0  -9-525.815 227.068   1
   2   0  10 1373.15 289.055   1
  -2   0 -10 888.731 256.239   1
  -2   0 -10 1237.12 338.656   3
   2   0  11-58.9687 169.703   1
  -2   0 -11-96.6191 249.276   3
  -2   0 -12 493.212 283.487   3
   2   0  12 239.191 201.170   1
  -2   0 -12 13.8447 246.728   1
  -2   0 -13-569.803 277.789   1
  -2   0 -13-7.97168 275.023   3
  -2   0 -14 1395.76 332.664   1
  -2   0 -14 1710.38 397.451   3
   2   0  14 1717.10 309.226   4
   2   0  15-175.882 168.001   4
  -2   0 -15-713.813 399.577   3
  -2   0 -15-183.287 226.119   1
  -2   0 -16 1594.45 336.773   1
  -2   0 -16 622.333 388.697   3
  -2   0 -17 31.2072 161.916   1
  -2   0 -17-68.5847 323.658   3
   2   1 -17 389.849 375.767   3
  -2   1  17 104.647 265.187   4
  -2  -1  17 226.490 277.724   4
   2  -1 -17 293.549 390.004   3
   2  -1 -16 254.583 321.485   3
   2   1 -16 313.207 321.578   3
  -2   1  16 494.354 309.914   4
   2   1 -15 296.861 341.494   3
   2   1 -15 115.753 190.494   1
  -2   1  15 370.913 274.043   4
   2  -1 -15 192.263 306.612   3
   2  -1 -14-87.3418 313.434   3
   2   1 -14-10.3653 326.993   3
  -2   1  14 91.4637 215.959   4
   2  -1 -14-287.327 153.348   1
   2   1 -14-84.7980 220.400   1
   2   1 -13 27.2845 373.956   3
   2  -1 -13 280.202 139.742   1
   2  -1 -13 377.304 321.577   3
  -2   1  13 501.127 284.489   4
   2   1 -13 238.081 180.871   1
  -2   1  13 692.864 167.171   5
   2   1 -12 715.684 220.002   1
  -2   1  12 994.136 183.925   5
   2   1 -12 956.769 387.946   3
  -2   1  12 1208.17 335.209   4
   2  -1 -12 805.342 184.214   1
   2  -1 -12 1307.20 361.654   3
  -2   1  11 75.1841 92.1176   5
   2   1 -11-398.092 203.624   1
   2   1 -11-112.900 297.687   3
   2  -1 -11-37.2965 258.406   3
  -2   1  11 18.2330 204.832   4
  -2   1  10 261.396 99.2720   5
   2  -1 -10 79.3147 145.538   1
   2   1 -10-8.63547 187.129   1
   2   1 -10 185.291 248.681   3
   2   1  -9 2672.72 422.550   3
   2  -1  -9 2667.70 224.505   1
  -2   1   9 2946.19 262.486   5
   2   1  -9 2954.99 319.631   1
   2  -1  -8 6236.73 301.462   1
   2   1  -8 5881.80 400.450   1
  -2   1   8 5735.09 344.682   5
   2  -1  -7 28753.5 579.478   1
  -2   1   7 27572.0 711.512   5
   2   1  -7 29468.6 815.440   1
  -2   1   6 11.1374 57.7351   5
   2  -1  -6 45.8859 87.6086   5
   2  -1  -5 26015.4 433.173   1
   2   1  -5 25530.2 413.392   5
   2  -1  -5 25644.8 635.104   5
  -2  -1   4 32263.9 809.804   3
   2  -1  -4 32062.0 670.158   5
   2  -1  -3 2287.11 188.858   5
   2   1  -3 2304.76 229.317   3
  -2  -1   3 2342.39 210.417   3
   2  -1  -2 1021.24 87.8919   1
   2   1  -2 900.970 168.052   3
  -2   1   2 1002.34 175.280   2
  -2  -1   2 563.716 150.260   3
  -2  -1   2 992.588 137.653   2
  -2  -1   1 178664. 1218.45   3
  -2  -1   1 180539. 1374.26   2
   2  -1  -1 184404. 1239.12   1
  -2   1   1 180533. 1194.70   1
  -2   1   1 182311. 1520.41   2
   2  -1   0 8.48692 72.1571   4
  -2   1   0 26.2019 89.0191   2
  -2  -1   0 218.571 92.3095   2
  -2   1  -1 510.617 143.619   1
   2  -1   1 651.362 94.4889   4
  -2   1  -2 1844.60 136.886   3
  -2   1  -2 1162.51 198.008   1
   2  -1   2 1291.33 122.305   3
  -2  -1  -3 30727.5 696.735   1
  -2   1  -3 30700.2 776.567   1
  -2   1  -3 31324.0 611.113   3
  -2   1  -4 147405. 1543.26   3
  -2  -1  -4 150832. 1628.01   1
  -2   1  -4 154356. 1826.09   1
  -2   1  -5-32.4095 225.331   1
  -2  -1  -5 196.292 119.668   1
   2   1   5 96.0109 140.533   1
  -2   1  -5 154.253 136.818   3
  -2   1  -6 20147.1 761.945   1
   2  -1   6 20095.6 774.846   1
  -2   1  -6 21489.9 738.273   3
   2   1   6 20550.8 724.051   1
   2   1   6 20611.5 526.823   4
  -2  -1  -6 20306.2 676.309   1
   2   1   7 2882.20 237.075   4
   2  -1   7 2849.07 331.923   1
  -2   1  -7 2504.57 331.460   1
  -2  -1  -7 2753.56 302.483   1
   2   1   7 2461.77 285.357   1
  -2  -1  -8 1361.36 240.683   1
   2   1   8 1422.31 244.351   1
   2   1   8 1604.03 202.424   4
  -2   1  -8 1203.31 281.350   1
  -2   1  -9 3603.46 428.965   1
  -2  -1  -9 4110.49 385.238   1
   2   1   9 4294.96 345.166   4
   2  -1   9 4147.33 425.935   1
  -2   1  -9 4217.85 445.992   3
   2   1  10 1743.67 251.347   4
  -2  -1 -10 1600.58 279.261   1
  -2   1 -10 2217.77 393.845   3
   2  -1  10 1833.45 322.478   1
  -2   1 -10 1666.29 321.882   1
   2  -1  11 1960.12 340.987   1
  -2   1 -11 1604.50 353.021   1
   2   1  11 2322.10 303.296   4
   2   1  11 1789.05 317.360   1
  -2  -1 -11 2149.60 301.562   1
  -2   1 -11 2193.10 427.914   3
  -2  -1 -12 752.919 214.370   1
   2   1  12 694.984 236.454   1
  -2   1 -12 481.557 279.064   1
  -2  -1 -12 849.945 302.292   3
  -2   1 -12 514.772 331.402   3
  -2  -1 -13 130.009 144.169   1
  -2  -1 -13 89.1775 255.484   3
  -2   1 -13-488.876 277.329   1
  -2   1 -13-19.5769 281.636   3
  -2  -1 -14 211.632 256.483   3
  -2   1 -14 96.7046 294.235   1
  -2   1 -14 368.536 301.996   3
  -2  -1 -14 228.793 165.203   1
   2   1  14 316.521 173.420   4
  -2   1 -15-649.914 329.798   1
  -2  -1 -15-74.7343 254.875   3
  -2   1 -15-194.847 369.072   3
   2  -1  15-81.9098 126.215   4
  -2  -1 -15 99.6534 159.413   1
   2   1  15-12.3382 125.286   4
  -2  -1 -16 69.1946 256.560   3
  -2  -1 -16 259.642 166.329   1
  -2   1 -16 45.0717 316.370   3
  -2   1 -16-548.314 313.575   1
  -2  -1 -17-341.479 334.376   3
  -2   1 -17-430.547 277.499   1
  -2   1 -17-276.072 359.349   3
   2  -2 -17 385.214 337.621   3
  -2   2  17 280.218 263.843   4
   2   2 -17 287.430 380.313   3
   2   2 -16 1819.75 504.444   3
   2   2 -16 851.943 285.635   1
  -2   2  16 1260.38 395.491   4
   2  -2 -16 1317.18 410.625   3
   2   2 -15 789.257 414.509   3
   2  -2 -15 1269.59 408.791   3
   2   2 -15 763.920 271.630   1
  -2   2  15 1536.08 432.366   4
   2  -2 -14 347.639 290.905   3
  -2   2  14 711.680 298.101   4
   2   2 -14 375.626 393.189   3
   2   2 -14 229.434 203.987   1
   2   2 -13-126.959 332.924   3
   2   2 -13-508.697 240.969   1
  -2   2  13 15.3634 220.726   4
   2  -2 -13 117.968 254.203   3
  -2   2  13-153.162 113.606   5
   2  -2 -13 31.9039 50.6929   1
  -2   2  12 2078.56 271.325   5
   2   2 -12 2411.57 364.667   1
   2   2 -12 2133.77 462.641   3
   2  -2 -12 2766.00 206.812   1
  -2   2  12 2571.89 459.991   4
   2   2 -11-31.0108 215.762   1
  -2   2  11 56.9259 92.3682   5
   2  -2 -11 117.804 64.1919   1
   2   2 -11 41.0435 302.940   3
  -2   2  11 216.086 248.034   4
  -2   2  10 118.020 98.5450   5
   2  -2 -10 177.420 77.4653   1
   2   2 -10 131.410 285.909   3
  -2   2  10 124.462 190.256   4
   2   2 -10-32.3523 222.634   1
  -2   2   9 5661.23 569.041   4
  -2   2   9 6070.07 410.905   5
   2  -2  -9 6113.99 239.835   1
   2   2  -9 6100.14 477.178   1
   2   2  -9 6204.37 572.240   3
  -2   2   8 12155.9 557.156   5
   2  -2  -8 12277.3 290.784   1
   2   2  -8 12578.3 641.919   1
  -2   2   7 817.478 151.506   5
   2  -2  -7 654.489 158.955   5
   2   2  -7 434.105 197.091   1
  -2  -2   6 62412.7 1401.10   3
   2  -2  -6 60948.7 1157.85   5
   2   2  -6 63850.3 1265.51   1
  -2   2   6 59824.1 1124.19   5
  -2   2   5 36.0830 72.8523   5
  -2  -2   5-12.1886 99.0766   3
   2  -2  -5 18.4238 108.229   5
   2   2  -4 43214.3 901.614   2
  -2   2   4 45212.5 890.460   5
  -2  -2   4 43513.5 990.433   3
   2  -2  -4 45668.3 917.106   5
   2  -2  -3 7918.83 374.542   5
   2  -2  -3 6970.07 445.381   4
  -2  -2   3 7135.95 372.231   3
   2   2  -3 7065.03 327.174   2
  -2   2   2 22036.2 379.677   1
  -2  -2   2 21463.3 505.640   2
   2   2  -2 21460.5 496.410   2
   2  -2  -2 21315.2 389.380   1
   2  -2  -2 21851.0 715.585   4
  -2   2   2 22102.6 623.229   2
  -2  -2   2 21068.0 554.418   3
  -2   2   1 72465.8 998.864   2
   2  -2  -1 69957.2 836.938   1
   2  -2  -1 68554.7 1172.06   4
  -2   2   1 73441.3 835.056   1
  -2  -2   1 71736.4 817.448   2
  -2   2   0 10649.6 369.159   2
  -2  -2   0 11221.1 329.380   2
  -2   2   0 10559.8 376.771   1
   2  -2   0 9678.83 363.821   1
   2  -2   1 65529.7 880.607   2
  -2   2  -1 68607.2 1029.82   1
  -2   2  -1 68489.4 896.733   2
   2  -2   2 21881.0 479.451   3
  -2   2  -2 23591.0 566.866   2
  -2   2  -2 21069.3 633.681   1
   2  -2   3 44.7084 96.1673   3
  -2   2  -3-70.0565 219.924   1
  -2   2  -4 12720.3 572.189   1
   2   2   4 12770.5 492.833   1
  -2  -2  -4 12475.6 383.258   4
   2  -2   4 12899.9 490.020   3
  -2   2  -4 13075.0 490.700   3
  -2   2  -5 1181.63 250.845   1
  -2   2  -5 1414.57 214.505   3
   2   2   5 912.224 173.544   1
  -2   2  -6 18598.7 701.999   3
   2   2   6 17435.3 652.659   1
  -2   2  -6 17332.1 752.101   1
  -2  -2  -7 15264.8 601.365   1
   2   2   7 14413.3 626.952   1
  -2   2  -7 15502.9 740.281   1
  -2   2  -8 8230.13 596.579   1
  -2  -2  -8 8774.15 482.539   1
   2   2   8 9001.79 525.356   1
  -2  -2  -9 578.454 168.707   1
  -2   2  -9 194.324 260.226   1
   2   2   9 618.019 189.889   1
  -2   2  -9 516.690 257.729   3
   2  -2   9 552.688 215.100   1
   2   2  10 630.115 169.051   4
  -2  -2 -10 377.949 151.472   1
  -2   2 -10 362.422 225.431   1
  -2   2 -10 315.639 264.863   3
   2  -2  10 514.862 220.650   1
  -2  -2 -11-13.8546 125.166   1
  -2   2 -11 78.0037 241.094   3
   2   2  11 22.3690 121.677   4
  -2   2 -11-109.219 276.649   1
  -2  -2 -12 53.3655 126.655   1
   2   2  12-390.420 227.816   1
  -2   2 -12 22.4324 295.209   3
  -2   2 -12-31.0796 268.091   1
  -2   2 -13 1199.60 387.757   3
   2   2  13 1277.34 274.776   1
  -2   2 -13 1200.07 333.542   1
  -2  -2 -13 1627.06 265.351   1
  -2   2 -14-12.8634 273.951   3
  -2   2 -14-110.161 306.118   1
  -2   2 -15 546.490 380.724   3
  -2   2 -15 111.643 295.753   1
  -2  -2 -15 699.678 336.052   3
  -2   2 -16-295.130 340.050   3
  -2   2 -16-543.281 317.260   1
  -2  -2 -16-0.69820 251.311   3
  -2   2 -17-74.5644 306.056   1
  -2   2 -17 151.784 369.131   3
   2  -3 -17 378.216 411.501   3
   2   3 -17 348.551 380.139   3
  -2   3  17 37.5883 247.670   4
   2   3 -16-343.133 294.739   1
  -2   3  16 20.2800 247.906   4
   2  -3 -16-456.515 390.040   3
   2   3 -16 80.3652 352.427   3
  -2   3  15 253.604 280.799   4
   2   3 -15 372.858 322.807   3
   2   3 -15 432.435 262.250   1
   2  -3 -15 215.260 361.998   3
   2   3 -14-622.279 307.862   1
  -2   3  14 25.8877 207.736   4
   2   3 -14 118.298 341.290   3
   2   3 -13 2532.23 481.100   3
   2   3 -13 2575.43 416.850   1
  -2   3  13 3245.09 522.223   4
   2   3 -12 40.3510 316.165   3
  -2   3  12 49.6172 218.822   4
  -2   3  12 84.2538 108.720   5
   2   3 -12-524.398 276.100   1
  -2   3  11 3607.95 370.139   5
   2   3 -11 4476.88 572.645   3
   2   3 -11 3610.81 451.604   1
  -2   3  11 3410.02 495.622   4
  -2   3  10 3613.07 485.969   4
   2   3 -10 2957.63 421.990   1
  -2   3  10 3284.01 346.333   5
   2   3 -10 3230.34 443.498   3
   2   3  -9 10761.8 670.108   1
  -2   3   9 10230.1 573.790   5
  -2   3   9 11525.8 790.231   4
   2   3  -9 10226.6 718.812   3
  -2   3   8 18766.5 961.806   4
   2   3  -8 19280.3 843.922   1
  -2   3   8 17890.1 732.565   5
   2   3  -7-6.28528 255.962   1
  -2   3   7 223.544 107.170   5
   2  -3  -7 171.892 135.733   5
  -2  -3   7 284.619 168.827   3
   2   3  -6 2088.34 304.339   1
   2  -3  -6 2484.27 283.140   5
  -2   3   6 2605.83 267.030   5
  -2  -3   6 2280.18 295.336   3
   2  -3  -5 4387.58 351.275   5
  -2  -3   5 4420.40 384.568   3
  -2   3   5 4455.97 335.599   5
   2  -3  -4 5946.45 464.907   4
   2   3  -4 5599.02 314.193   2
   2  -3  -4 6575.47 404.040   5
  -2   3   4 5505.13 353.256   5
  -2  -3   4 5972.95 401.216   3
   2  -3  -3 142.576 133.872   4
   2  -3  -3 77.9757 84.6860   2
  -2   3   3 42.0408 59.8442   1
   2   3  -3 153.387 77.5693   2
  -2   3   3 101.827 78.5804   5
  -2  -3   3 82.6322 137.073   3
   2   3  -2 1321.45 129.031   2
  -2   3   2 1463.10 138.996   1
   2  -3  -2 1416.24 174.882   2
   2  -3  -2 1134.01 126.179   1
   2  -3  -2 1406.23 220.420   4
  -2  -3   2 1355.52 136.325   2
  -2  -3   1 45106.6 625.281   2
   2  -3  -1 45676.0 768.691   1
  -2   3   1 46473.5 843.252   2
  -2   3   1 45512.7 766.312   1
   2   3  -1 43842.6 614.562   2
   2  -3  -1 44334.2 802.106   2
  -2   3   0 116674. 1365.25   1
  -2   3   0 111155. 1203.50   2
   2  -3   0 110890. 1169.30   2
  -2  -3   0 114781. 1011.70   2
   2  -3   0 111233. 1328.60   1
  -2   3  -1 234.231 176.187   1
  -2   3  -1 468.671 115.810   2
   2  -3   1 605.247 111.585   2
  -2   3  -2 8960.43 355.827   2
  -2   3  -2 8309.94 447.295   1
  -2   3  -3 1224.29 242.388   1
   2  -3   3 1746.43 195.366   3
  -2   3  -4 284.982 173.746   1
   2  -3   4 410.466 134.994   3
   2  -3   5 1729.24 235.571   3
  -2  -3  -5 1917.94 196.982   4
   2   3   5 2101.82 220.497   1
  -2   3  -5 2050.32 324.889   1
   2   3   6 5084.37 360.925   1
  -2  -3  -6 5297.79 348.818   4
  -2   3  -6 5179.79 468.021   1
   2  -3   6 5065.51 401.816   3
  -2   3  -6 5095.13 401.812   3
   2   3   7 5269.99 387.101   1
  -2   3  -7 5607.90 516.842   1
   2  -3   7 6007.19 505.515   1
  -2   3  -8 1657.06 327.495   3
  -2   3  -8 1018.55 304.902   1
   2   3   8 919.412 199.326   1
   2  -3   8 840.174 238.408   1
   2   3   9 921.820 216.682   1
  -2   3  -9 957.147 295.480   1
  -2   3  -9 1606.38 343.969   3
   2  -3   9 1077.79 287.092   1
  -2   3 -10 8451.62 671.681   1
  -2   3 -10 9674.05 693.139   3
  -2   3 -11 2551.09 434.549   1
  -2   3 -11 2304.27 442.152   3
  -2   3 -12-69.5121 291.589   3
  -2   3 -12-664.191 342.967   1
   2   3  12 77.2458 206.262   1
  -2   3 -13 23.9143 247.073   3
   2   3  13 104.165 159.521   1
  -2   3 -14-11.4833 345.271   1
  -2   3 -14 130.263 326.153   3
  -2   3 -15-616.831 336.546   1
  -2   3 -15 22.8123 274.287   3
  -2   3 -16 66.8005 257.077   3
  -2   3 -16-467.646 335.473   1
  -2  -3 -16-258.843 336.832   3
  -2   3 -17 205.420 272.593   1
  -2   3 -17 350.447 331.745   3
  -2  -3 -17 261.703 350.195   3
   2  -4 -17 66.5476 345.290   3
   2   4 -17 77.7923 404.773   3
   2   4 -17-453.086 301.521   1
   2   4 -16 162.392 320.463   3
   2   4 -16-256.376 287.585   1
   2   4 -15 325.450 357.329   3
   2   4 -15-76.7396 299.155   1
  -2   4  15 311.102 268.744   4
  -2   4  14 2027.82 440.521   4
   2   4 -14 1894.58 452.238   3
   2   4 -14 1724.12 391.526   1
  -2   4  13 1470.59 371.275   4
   2   4 -13 1898.49 433.562   3
   2   4 -13 1263.41 337.792   1
   2   4 -12 10229.4 767.399   1
  -2   4  12 12109.9 913.900   4
   2   4 -12 11566.1 879.195   3
   2   4 -11 10790.2 765.742   1
  -2   4  11 11024.7 849.405   4
   2   4 -11 11681.6 849.382   3
   2   4 -10 2143.11 428.482   3
  -2   4  10 1704.99 272.615   5
   2   4 -10 1194.14 327.013   1
  -2   4  10 2037.54 387.892   4
   2   4  -9 1238.10 344.834   1
   2   4  -9 1317.35 366.179   3
  -2   4   9 1286.35 316.060   4
  -2   4   9 1502.04 251.899   5
   2   4  -8 6960.11 566.529   1
   2   4  -8 8271.24 637.087   3
  -2   4   8 8291.66 539.773   5
  -2   4   8 8018.14 651.141   4
  -2  -4   7 791.245 222.470   3
  -2   4   7 903.163 187.937   5
   2   4  -7 370.621 285.506   1
   2  -4  -7 759.396 205.617   5
  -2   4   7 930.722 265.497   4
   2   4  -6 6405.38 522.569   1
  -2  -4   6 7165.77 513.252   3
   2  -4  -6 7392.25 599.768   4
  -2   4   6 6672.24 456.617   5
   2  -4  -6 7145.71 488.799   5
  -2   4   5 6892.78 446.681   5
   2  -4  -5 7113.61 474.197   5
  -2  -4   5 6960.75 480.049   3
   2  -4  -5 7035.93 556.134   4
   2   4  -5 6864.87 371.439   2
   2   4  -5 6485.94 185.811   5
   2   4  -4 14270.5 465.430   2
  -2   4   4 14645.4 627.570   5
   2  -4  -4 14124.7 620.977   2
  -2   4   4 14811.1 320.974   1
   2  -4  -4 15036.2 658.706   5
  -2  -4   4 14038.4 629.543   3
   2   4  -4 14302.8 358.450   5
   2  -4  -4 14915.0 760.932   4
   2   4  -3 11130.6 370.441   5
   2  -4  -3 11347.2 511.126   2
   2   4  -3 11156.8 350.888   2
  -2   4   3 11467.1 350.108   1
  -2   4   3 11041.7 529.498   5
   2  -4  -3 10737.3 616.138   4
   2  -4  -2 41665.1 886.461   2
  -2  -4   2 40812.9 618.890   2
   2   4  -2 41348.7 579.606   2
  -2   4   2 42900.0 766.935   1
   2  -4  -1 4671.28 278.270   2
  -2   4   1 4974.66 301.592   2
   2  -4  -1 4690.66 293.832   1
  -2   4   1 4688.10 302.141   1
  -2  -4   1 5330.94 209.397   2
  -2   4   0 6227.72 374.851   1
   2  -4   0 5948.41 288.376   2
   2  -4   0 5782.58 358.890   1
  -2   4   0 6081.94 303.228   2
  -2  -4   0 6493.44 245.779   2
  -2   4  -1 1931.01 180.352   2
   2  -4   1 1642.71 218.997   1
   2  -4   1 1871.54 172.618   2
  -2   4  -1 1623.94 231.550   1
  -2   4  -2 21907.7 762.257   1
  -2   4  -2 21862.7 546.229   2
  -2   4  -3 8130.97 365.172   2
  -2   4  -3 7600.34 505.993   1
  -2   4  -4 15989.8 738.506   1
   2  -4   4 15770.9 611.881   3
  -2   4  -5 2008.41 361.090   1
   2  -4   5 2734.64 298.401   3
   2  -4   6 1232.33 231.090   3
  -2  -4  -6 1035.49 191.403   4
   2   4   6 1049.64 178.096   1
  -2   4  -6 711.485 278.457   1
   2   4   7 4237.14 352.758   1
  -2  -4  -7 3987.09 355.549   4
   2  -4   7 4441.66 420.212   3
  -2   4  -7 4328.94 471.030   1
   2  -4   8 128.958 183.161   1
  -2   4  -8-119.164 279.883   1
  -2   4  -8 302.180 248.714   3
   2   4   8-24.9489 159.721   1
   2  -4   8 48.8997 176.061   3
  -2   4  -9 1004.75 317.415   1
  -2   4  -9 1640.16 340.334   3
   2   4   9 1238.25 231.796   1
  -2   4 -10 399.300 296.616   3
  -2   4 -10-26.5812 332.486   1
  -2   4 -11 2384.96 485.033   1
  -2   4 -11 3276.79 464.333   3
  -2   4 -12 3318.99 558.418   1
  -2   4 -12 4261.95 556.364   3
  -2   4 -13-163.794 369.164   1
  -2   4 -13 384.062 330.471   3
  -2   4 -14 7660.67 751.124   1
  -2   4 -14 7748.14 778.744   3
  -2   4 -15 19.5842 249.359   3
  -2   4 -15-107.009 332.588   1
  -2   4 -16 397.855 296.060   1
  -2   4 -16 895.683 410.648   3
  -2   4 -17-814.522 396.549   1
  -2   4 -17-124.535 329.595   3
   2   5 -17-546.311 345.004   1
   2   5 -16-414.938 340.182   1
   2   5 -15 9.61994 303.873   1
   2   5 -14 108.339 328.803   1
   2   5 -13 5903.08 672.064   1
   2   5 -12 432.122 298.716   1
   2   5 -11 297.288 281.805   1
   2   5 -10-49.6733 339.632   1
   2   5  -9 1173.32 350.970   1
  -2   5   8 1370.19 254.045   5
   2   5  -8 677.656 273.135   1
   2  -5  -7 5235.13 547.059   4
   2  -5  -7 4540.15 440.391   5
   2   5  -7 4707.03 504.293   1
  -2   5   7 5334.78 456.474   5
  -2  -5   6 20554.6 893.423   3
   2   5  -6 22159.3 695.571   2
   2   5  -6 21822.2 982.409   1
  -2   5   6 21795.0 874.987   5
   2  -5  -6 21852.8 1054.41   4
   2  -5  -6 21220.4 888.918   5
   2  -5  -5 33128.2 1078.27   5
   2   5  -5 32098.2 736.237   2
  -2   5   5 33157.2 511.000   1
   2  -5  -5 33274.4 1244.43   4
  -2   5   5 33715.8 1054.07   5
  -2  -5   5 34780.0 1092.79   3
   2   5  -5 32074.6 550.599   5
   2   5  -4 33564.2 642.881   2
  -2   5   4 35529.9 1047.71   5
   2   5  -4 32665.4 648.191   5
   2  -5  -4 32455.9 958.358   2
  -2   5   4 34725.9 632.109   1
  -2  -5   4 34314.6 1040.37   3
   2  -5  -4 33822.1 1195.58   4
   2  -5  -3 74382.6 1332.19   2
  -2   5   3 73886.9 1062.99   1
  -2   5   3 77447.4 1502.34   5
   2  -5  -3 80433.3 1740.18   4
   2   5  -3 76066.1 1100.02   5
   2   5  -3 74215.7 793.193   2
   2  -5  -2 9410.80 441.777   2
   2   5  -2 9465.70 427.386   5
  -2   5   2 10422.6 442.225   1
   2   5  -2 10030.1 261.426   2
  -2   5   2 10276.6 533.427   5
  -2  -5   1 1007.82 92.5239   2
  -2   5   1 1114.65 195.934   1
   2  -5  -1 1140.42 158.341   2
  -2   5   0 654.842 192.769   1
   2  -5   0 863.920 135.993   2
  -2  -5   0 832.077 105.800   2
   2  -5   0 747.460 175.678   1
  -2   5   0 838.750 138.657   2
   2  -5   1 4693.78 378.044   1
   2  -5   1 4887.38 262.696   2
  -2   5  -1 4986.77 409.760   1
  -2   5  -1 5272.94 278.516   2
   2  -5   2 26.5605 111.665   5
  -2   5  -2 160.545 88.8561   2
   2  -5   2-105.856 191.189   1
  -2   5  -3 4547.29 275.210   2
  -2   5  -3 4279.27 438.303   1
   2  -5   3 4556.24 335.072   5
  -2   5  -4 9763.44 633.048   1
  -2   5  -4 11467.3 459.779   2
   2  -5   4 11016.1 557.127   3
   2  -5   5 3195.26 331.737   3
  -2   5  -5 2967.29 387.782   1
   2   5   6 9580.85 502.604   1
  -2  -5  -6 9327.69 549.451   4
   2  -5   6 9761.64 589.401   3
  -2   5  -6 9477.23 667.165   1
  -2  -5  -7 32249.1 1070.12   4
   2  -5   7 33205.7 1251.58   1
  -2   5  -7 33962.0 1270.62   1
   2   5   7 32517.6 936.777   1
   2  -5   7 34216.7 1153.78   3
   2   5   8 6349.39 449.829   1
  -2   5  -8 6765.14 630.627   1
  -2  -5  -8 6803.82 523.515   4
   2  -5   8 6649.92 549.294   3
  -2   5  -9 2930.99 464.963   1
   2   5   9 2921.50 320.805   1
  -2   5 -10 2427.69 485.694   1
  -2   5 -11 8350.57 786.254   1
  -2   5 -12 1501.89 459.978   1
  -2   5 -13-629.677 390.123   1
  -2   5 -14-583.832 353.023   1
  -2   5 -15 1589.24 467.273   1
  -2   5 -16-418.231 318.033   1
  -2   5 -17-203.177 358.879   1
   2   6 -16-137.548 340.597   1
   2   6 -15 550.952 332.246   1
   2   6 -14 112.045 322.389   1
   2   6 -13-521.713 322.975   1
   2   6 -12 215.056 344.789   1
   2   6 -11 125.934 303.445   1
   2   6 -10-92.3062 359.227   1
   2   6  -9 9209.45 777.273   1
   2   6  -8 2308.32 437.777   1
   2   6  -7-14.4281 83.1517   2
   2   6  -7-702.992 296.090   1
   2   6  -6 16028.0 548.530   2
  -2   6   6 16137.9 385.481   1
  -2   6   6 16859.9 821.589   5
   2  -6  -6 17272.6 972.598   4
   2   6  -6 17413.3 919.958   1
   2  -6  -6 16049.2 827.991   5
  -2   6   5 614.228 188.110   5
  -2   6   5 667.003 119.170   1
   2  -6  -5 578.020 181.689   2
   2   6  -5 769.536 120.405   2
   2   6  -5 680.191 109.496   5
   2  -6  -5 843.989 254.345   5
   2  -6  -5 612.975 204.950   4
  -2  -6   5 593.938 219.725   3
   2   6  -4 167.361 83.2809   5
   2  -6  -4 116.820 98.8919   2
  -2   6   4 158.336 130.018   5
  -2   6   4 70.7227 104.316   1
   2  -6  -4 125.782 132.014   4
   2   6  -4 264.160 69.3752   2
   2  -6  -3 13868.0 589.616   2
   2   6  -3 13598.7 286.173   2
  -2   6   3 13538.9 676.439   5
  -2   6   3 13776.0 528.576   1
   2   6  -3 13094.9 512.823   5
  -2   6   2 68.6229 104.800   5
   2   6  -2 120.716 90.1353   5
  -2   6   2-62.3273 159.258   1
   2  -6  -2-17.1902 97.6511   2
  -2  -6   1 49261.7 507.485   2
   2  -6  -1 49408.7 924.383   2
   2   6  -1 49977.0 1131.75   5
  -2   6   1 49644.2 1136.46   1
   2   6   0 11641.0 577.372   5
   2  -6   0 11854.0 425.677   2
  -2   6   0 12067.4 605.585   1
  -2   6   0 12205.4 454.052   2
  -2  -6   0 11804.7 308.246   2
  -2   6  -1 11064.6 408.241   2
  -2   6  -1 9880.29 583.974   1
   2  -6   1 10846.0 391.592   2
   2   6   1 11151.1 587.155   5
  -2   6  -2 6637.44 525.937   1
   2  -6   2 7465.69 468.882   5
   2   6   2 6555.27 477.346   5
  -2   6  -2 6877.10 316.109   2
  -2   6  -3 551.104 251.669   1
   2  -6   3 888.401 236.217   1
  -2   6  -3 963.280 146.487   2
   2  -6   3 1068.45 194.858   5
   2  -6   4-0.42645 102.221   5
  -2   6  -4 1.21875 106.038   2
   2  -6   5 5325.52 448.090   3
   2  -6   5 5213.59 379.562   5
  -2   6  -5 4939.93 532.007   1
  -2   6  -5 5494.88 350.548   2
   2  -6   6 61.0869 105.157   5
   2  -6   6 22.8795 166.084   3
   2   6   7 2768.79 295.788   1
   2  -6   7 3017.02 406.351   3
  -2  -6  -7 2844.38 352.284   4
  -2   6  -7 1700.27 439.214   1
  -2   6  -8-84.0916 417.622   1
  -2  -6  -8 703.353 202.054   4
   2   6   8 190.659 100.823   1
  -2  -6  -9 24.2791 131.005   4
  -2   6 -10 2234.50 494.325   1
  -2   6 -11 3855.78 572.930   1
  -2   6 -12-117.123 310.206   1
  -2   6 -13 2495.51 536.280   1
  -2   6 -14 471.528 367.042   1
  -2   6 -15 772.456 366.584   1
  -2   6 -16-422.176 392.966   1
   2   7 -16-577.044 362.330   1
   2   7 -15-337.094 374.650   1
   2   7 -14 5699.91 720.207   1
   2   7 -13 354.129 323.551   1
   2   7 -12 159.587 339.361   1
   2   7 -11 3564.50 564.678   1
   2   7 -10-51.1101 119.552   2
   2   7 -10-645.727 373.604   1
   2   7  -9 7233.26 758.990   1
   2   7  -8 4352.03 346.957   2
   2   7  -8 3488.16 524.856   1
   2   7  -7 4607.77 318.911   2
  -2   7   7 4471.46 214.811   1
   2   7  -7 3329.13 550.704   1
   2  -7  -6 4221.21 483.057   5
   2   7  -6 3941.08 253.629   2
   2  -7  -6 3980.16 418.336   2
   2   7  -6 3888.43 513.139   1
  -2   7   6 4098.57 260.398   1
   2   7  -5 13.6906 60.5106   5
   2   7  -5 7.29917 52.1107   2
   2  -7  -5-97.5282 197.736   5
   2  -7  -5-122.016 151.861   2
  -2   7   5-301.967 138.126   1
  -2   7   4 822.979 215.161   5
   2  -7  -4 1197.42 283.525   5
   2  -7  -4 784.268 212.403   4
   2   7  -4 830.111 75.3253   2
   2   7  -4 940.905 150.218   5
  -2   7   4 584.938 163.608   1
   2  -7  -4 838.477 178.571   2
  -2   7   3 541.590 176.167   1
   2  -7  -3 673.936 164.229   2
   2   7  -3 630.137 141.482   5
  -2   7   3 568.643 168.174   5
   2   7  -2 32.7044 72.5615   5
   2  -7  -2 180.178 108.560   2
  -2   7   2-7.41042 176.388   1
  -2   7   2 245.320 136.351   5
   2  -7  -1 625.318 136.348   2
   2   7  -1 806.840 181.064   5
  -2   7   1 480.877 206.595   1
  -2   7   0-86.5742 242.987   1
   2  -7   0 64.3039 152.286   5
   2  -7   0 170.109 92.6186   2
  -2  -7   0 135.366 52.9343   2
   2   7   0 85.2433 112.083   5
   2  -7   1 3974.30 250.277   2
  -2   7  -1 3874.30 259.222   2
   2   7   1 4411.75 407.583   5
  -2   7  -1 4465.84 447.204   1
  -2   7  -2 341.584 104.488   2
  -2   7  -2 110.746 198.366   1
   2   7   3 4277.52 446.952   5
  -2   7  -3 4069.75 470.615   1
  -2   7  -3 4142.11 257.467   2
  -2   7  -4 629.282 305.027   1
   2   7   4 967.936 230.816   5
  -2   7  -4 1038.57 166.164   2
  -2   7  -5 1307.64 333.994   1
   2  -7   5 1742.80 305.387   3
  -2   7  -5 1720.66 209.042   2
  -2   7  -6 3527.70 511.243   1
  -2   7  -6 3726.06 318.039   2
  -2  -7  -7 11461.7 724.672   4
  -2   7  -7 10041.8 826.574   1
   2  -7   7 12011.6 586.210   5
  -2  -7  -8-217.971 116.888   4
   2  -7   8 35.8361 106.860   5
  -2  -7  -9 141.547 134.279   4
  -2   7  -9-98.9513 437.502   1
   2  -7   9 244.665 123.572   5
  -2   7 -10 989.138 379.665   1
   2  -7  10 1414.22 205.360   5
  -2  -7 -10 1694.39 330.408   4
   2  -7  11 153.485 101.296   5
  -2   7 -11-508.276 332.790   1
  -2   7 -12-646.379 388.656   1
  -2   7 -13-313.471 395.569   1
  -2   7 -14-678.028 406.023   1
  -2   7 -15-103.194 332.207   1
  -2   7 -16-1030.17 473.983   1
   2   8 -15-554.002 421.977   1
   2   8 -14 149.863 336.785   1
   2   8 -13 588.385 355.984   1
   2   8 -12-488.026 329.317   1
   2   8 -11-74.2632 339.128   1
   2   8 -10 902.545 387.224   1
   2   8  -9 72.8402 413.382   1
   2   8  -9 721.714 165.717   2
   2   8  -8 4076.55 306.767   2
  -2   8   8 4148.12 191.134   1
   2   8  -8 3859.61 607.008   1
  -2   8   8 4293.74 181.278   1
   2   8  -7 1716.11 181.647   2
   2   8  -7 1670.18 427.806   1
  -2   8   7 1645.26 182.169   1
   2   8  -6 2523.79 452.408   1
   2  -8  -6 3407.03 394.908   2
  -2   8   6 3072.26 269.086   1
   2   8  -6 3368.89 190.849   2
   2  -8  -5 6491.25 597.589   5
   2   8  -5 6265.72 384.333   5
   2  -8  -5 6465.33 496.304   2
  -2   8   5 5616.60 393.674   1
   2   8  -4 453.476 132.490   5
   2  -8  -4 391.185 151.090   2
   2  -8  -4 673.918 243.963   5
  -2   8   4 196.782 203.431   1
   2  -8  -3 2224.50 349.642   5
   2   8  -3 2233.39 264.537   5
   2  -8  -3 2136.55 258.722   2
  -2   8   3 1836.33 299.556   1
   2   8  -2 320.976 128.569   5
   2  -8  -2 195.782 193.396   5
   2  -8  -2 233.272 121.006   2
   2  -8  -1 2167.98 218.224   2
   2   8  -1 2529.99 309.011   5
   2  -8  -1 2176.80 346.408   5
  -2   8   1 1506.82 311.103   1
  -2   8   0 10978.1 679.034   1
   2   8   0 12275.2 678.883   5
   2  -8   0 11934.2 717.136   5
  -2  -8   0 11227.9 232.220   2
   2  -8   0 11337.3 428.175   2
   2   8   1 12623.1 719.778   5
   2  -8   1 13515.3 744.491   5
  -2   8  -1 13822.6 782.025   1
  -2   8  -2 656.581 126.642   2
   2  -8   2 806.198 240.945   5
  -2   8  -2 507.820 278.877   1
   2   8   2 512.575 221.597   5
   2  -8   3 1181.78 263.489   5
  -2   8  -3 1258.40 155.159   2
  -2   8  -3 1222.49 340.364   1
  -2   8  -4 4171.43 542.771   1
  -2   8  -4 4492.74 269.831   2
  -2   8  -5-53.4493 281.640   1
  -2   8  -5 149.836 115.502   2
  -2   8  -6-886.745 406.600   1
  -2   8  -6 172.208 140.344   2
  -2   8  -7 10410.6 883.503   1
  -2   8  -7 11394.4 540.722   2
   2   8   8 1986.50 285.057   1
  -2   8  -8 1126.89 456.083   1
  -2   8  -9 144.727 418.453   1
   2   8   9 657.065 183.530   1
   2  -8  10 26.4563 100.061   5
  -2   8 -10-978.176 453.719   1
   2  -8  11 443.683 142.493   5
  -2   8 -11-71.9291 441.815   1
  -2   8 -12 378.709 397.690   1
  -2   8 -13 337.561 322.819   1
  -2   8 -14 138.586 338.855   1
  -2   8 -15-729.917 440.124   1
   2   9 -14-141.812 436.153   1
   2   9 -13-140.343 405.426   1
   2   9 -12-132.480 390.112   1
   2   9 -11 1420.02 434.355   1
   2   9 -10-409.762 325.745   1
   2   9  -9-148.549 317.266   1
   2   9  -8 32.8446 274.847   1
  -2   9   8 250.162 90.2960   1
  -2   9   7 2117.30 235.398   1
   2   9  -7 2200.31 484.770   1
   2   9  -7 2574.28 156.664   2
   2  -9  -6 8310.70 608.660   2
  -2   9   6 8725.90 482.985   1
   2   9  -6 8081.84 804.504   1
   2  -9  -5 3603.64 493.405   5
   2  -9  -5 3975.60 400.060   2
  -2   9   5 3711.90 368.607   1
   2   9  -5 3841.99 335.457   5
   2   9  -5 3943.20 610.514   1
   2  -9  -4 11949.2 630.033   2
   2  -9  -4 11588.4 804.620   5
   2   9  -4 11667.3 604.923   5
  -2   9   4 11390.3 641.386   1
   2  -9  -3 1085.28 202.482   2
   2   9  -3 996.806 200.448   5
  -2   9   3 432.402 238.376   1
   2  -9  -3 1108.47 303.378   5
   2  -9  -2 11888.3 531.748   2
   2  -9  -2 13336.6 835.202   5
   2   9  -2 13459.6 701.067   5
  -2   9   2 12221.1 711.313   1
  -2   9   1-53.0198 281.056   1
   2  -9  -1 28.6817 190.993   5
   2   9  -1 108.115 122.311   5
   2  -9  -1 189.271 100.896   2
  -2   9   0-278.119 228.710   1
   2  -9   0 57.5065 92.3027   2
   2  -9   0 35.4302 185.526   5
  -2  -9  -1 2812.55 174.181   2
   2  -9   1 2383.45 369.833   5
  -2   9  -1 2780.30 412.624   1
   2  -9   2 991.422 282.873   5
  -2   9  -2 827.867 312.375   1
  -2   9  -3 6985.34 305.347   2
  -2   9  -3 7775.20 720.447   1
   2  -9   3 7132.97 572.498   5
  -2   9  -4 5081.84 269.827   2
   2  -9   4 4848.65 470.643   5
  -2   9  -4 4573.16 565.777   1
  -2   9  -5 8641.81 364.462   2
  -2   9  -5 7086.27 736.542   1
   2  -9   5 7845.64 566.293   5
  -2   9  -6 2652.44 232.924   2
   2  -9   6 2590.40 338.358   5
  -2   9  -6 2353.50 485.915   1
  -2   9  -7-90.2218 305.329   1
   2  -9   7 239.414 153.645   5
  -2   9  -7 89.9551 132.514   2
  -2   9  -8 683.220 396.511   1
  -2   9  -8 1479.54 232.431   2
  -2   9  -9 795.391 393.267   1
  -2   9  -9 1735.21 272.812   2
  -2   9 -10 2524.92 575.659   1
  -2   9 -11-79.6036 412.806   1
  -2   9 -12 343.314 368.481   1
  -2   9 -13-692.994 417.115   1
  -2   9 -14-147.530 343.457   1
   2  10 -13 77.2984 392.888   1
   2  10 -12 834.534 408.451   1
   2  10 -11 795.173 396.774   1
   2  10 -10-518.377 450.148   1
   2  10  -9 1192.56 466.945   1
   2  10  -8 689.869 350.758   1
  -2  10   8 756.213 153.834   1
  -2  10   7 589.737 170.983   1
   2  10  -7 356.098 369.066   1
  -2  10   6-417.560 192.938   1
   2  10  -6-1114.03 472.505   1
   2  10  -5-590.881 332.486   1
   2  10  -5-33.7178 93.5411   5
  -2  10   5-440.060 219.541   1
   2 -10  -5-50.7765 108.111   2
   2  10  -4 38.4074 104.304   5
  -2  10   4-45.5125 253.726   1
   2 -10  -4 39.5490 123.641   2
   2 -10  -4 124.063 236.110   5
   2 -10  -3 3549.23 332.015   2
  -2  10   3 3546.33 444.855   1
   2  10  -3 4149.24 407.930   5
   2 -10  -3 4167.07 530.420   5
   2 -10  -2 436.235 256.583   5
  -2  10   2 9.32648 314.611   1
   2 -10  -2 368.093 130.217   2
  -2  10   1 6905.59 619.495   1
   2 -10  -1 7514.34 383.430   2
   2 -10  -1 7661.16 676.760   5
   2 -10   0 243.892 215.042   5
   2 -10   0 221.164 93.6498   2
  -2 -10  -1 22073.2 377.953   2
   2 -10   1 23979.4 1117.67   5
  -2 -10  -1 22413.0 363.686   2
  -2  10  -1 21788.0 1114.79   1
  -2  10  -2 16788.8 1017.66   1
   2 -10   2 17188.3 929.683   5
   2 -10   3 9996.11 711.199   5
  -2  10  -3 9387.61 795.904   1
  -2  10  -4-143.850 306.325   1
   2 -10   4 167.639 204.530   5
  -2  10  -5 1100.54 429.659   1
   2 -10   5 1357.25 291.287   5
  -2  10  -5 1090.13 119.598   2
  -2  10  -6-129.546 272.098   1
   2 -10   6 49.0436 147.634   5
  -2  10  -6 26.6750 64.7175   2
  -2  10  -7 6594.10 346.212   2
   2 -10   7 6220.42 515.983   5
  -2  10  -7 5796.20 729.928   1
  -2  10  -8 675.339 165.497   2
   2 -10   8 486.623 190.894   5
  -2  10  -8 231.362 387.765   1
  -2  10  -9-76.3115 437.293   1
   2 -10   9 296.570 150.341   5
  -2  10  -9 135.377 144.601   2
  -2  10 -10 1.41224 335.641   1
  -2  10 -11 1700.47 492.402   1
  -2  10 -12 160.130 301.109   1
  -2  10 -13 67.2695 373.861   1
   2  11 -12-225.587 456.681   1
   2  11 -11 340.569 423.689   1
   2  11 -10 11.5864 349.617   1
   2  11  -9 2133.12 586.098   1
   2  11  -8-369.187 320.005   1
  -2  11   7 1147.93 235.187   1
   2  11  -7 1585.04 523.325   1
  -2  11   6 226.782 179.539   1
   2  11  -6 438.479 343.914   1
  -2  11   5-91.3289 230.538   1
   2  11  -5-1010.56 456.857   1
   2 -11  -4 1868.51 274.918   2
  -2  11   4 1480.94 322.381   1
   2  11  -4 908.422 421.629   1
   2 -11  -3 2204.41 443.354   5
   2  11  -3 1772.61 470.577   1
  -2  11   3 1531.11 348.914   1
   2 -11  -3 2030.90 259.024   2
   2 -11  -2 3370.61 493.931   5
  -2  11   2 3371.27 468.969   1
   2 -11  -2 3553.67 299.643   2
   2 -11  -1-39.4425 232.163   5
   2 -11  -1 88.7982 95.6457   2
  -2  11   0 303.923 272.558   1
   2 -11   0 134.756 211.859   5
   2 -11   1 661.927 255.249   5
  -2  11  -1 362.128 274.606   1
  -2 -11  -2 916.190 116.896   2
  -2 -11  -2 1068.88 125.025   2
  -2  11  -2 372.097 283.661   1
   2 -11   2 750.093 260.015   5
  -2  11  -3-190.492 299.128   1
   2 -11   3 302.351 217.503   5
  -2  11  -4 386.612 350.169   1
   2 -11   4 565.326 246.993   5
  -2  11  -5 2601.42 538.577   1
   2 -11   5 3185.86 423.682   5
  -2  11  -6 2467.05 520.197   1
   2 -11   6 2470.60 374.772   5
   2 -11   7 3614.35 432.517   5
  -2  11  -7 2743.42 581.064   1
   2 -11   8 21.3844 142.102   5
  -2  11  -8-668.778 439.607   1
   2 -11   9 506.438 192.206   5
  -2  11  -9-160.324 357.954   1
  -2  11 -10-254.513 404.390   1
  -2  11 -11-544.241 444.232   1
  -2  11 -12-26.9956 470.468   1
   2  12 -11-988.569 531.063   1
   2  12 -10 122.962 343.693   1
   2  12  -9 157.327 424.393   1
   2  12  -8 83.1891 390.282   1
   2  12  -7 1341.34 461.165   1
  -2  12   6-27.2972 203.739   1
   2  12  -6-643.142 441.877   1
   2  12  -5 804.804 449.116   1
  -2  12   5 783.647 272.439   1
   2  12  -4-174.284 455.191   1
  -2  12   4 233.140 216.234   1
   2  12  -3 4215.02 698.393   1
  -2  12   3 4467.67 530.245   1
   2  12  -2-196.926 454.557   1
  -2  12   2 33.0930 270.835   1
   2 -12  -1 39.9078 233.320   5
  -2  12   1-494.962 310.195   1
   2 -12   0 48.2222 197.461   5
  -2  12   0-34.7239 297.540   1
  -2  12  -1 392.137 287.412   1
   2 -12   1 363.767 225.861   5
   2 -12   2 392.342 252.683   5
  -2  12  -2 463.828 320.168   1
   2 -12   3 53.6273 186.638   5
  -2  12  -3-732.811 395.743   1
  -2  12  -4-461.495 356.980   1
   2 -12   4 29.8756 190.624   5
   2 -12   5 526.757 233.352   5
  -2  12  -5 577.687 354.416   1
  -2  12  -6-49.9458 426.181   1
   2 -12   6 156.745 189.299   5
   2 -12   7-37.9025 165.132   5
  -2  12  -7-169.480 314.828   1
  -2  12  -8-266.276 450.984   1
   2 -12   8 312.043 194.726   5
  -2  12  -9-83.9623 389.640   1
  -2  12 -10-250.985 382.632   1
  -2  12 -11-572.825 462.772   1
   2  13  -9-243.266 460.316   1
   2  13  -8-263.332 475.119   1
   2  13  -7-770.475 518.265   1
   2  13  -6-951.286 503.721   1
  -2  13   5 529.900 261.074   1
   2  13  -5-22.0239 446.273   1
  -2  13   4 2394.59 412.927   1
   2  13  -4 2406.30 613.079   1
  -2  13   3 780.852 312.060   1
   2  13  -3 1141.31 476.766   1
  -2  13   2 3031.71 485.754   1
   2  13  -2 3132.49 595.346   1
  -2  13   1-452.603 301.925   1
   2  13  -1-771.130 431.357   1
  -2  13   0 3.41080 320.513   1
  -2  13  -1-455.412 313.893   1
  -2  13  -2 329.948 328.327   1
   2 -13   2 567.640 274.552   5
   2 -13   3 1465.39 362.362   5
  -2  13  -3 722.134 418.085   1
  -2  13  -4-837.594 447.566   1
   2 -13   4-1.03492 172.336   5
  -2  13  -5 775.380 396.230   1
   2 -13   5 628.040 250.059   5
   2 -13   6 1537.20 330.956   5
  -2  13  -6 980.894 441.061   1
  -2  13  -7-1314.02 565.841   1
  -2  13  -8-464.238 368.411   1
  -2  13  -9 346.320 442.414   1
   2  14  -7 243.540 381.406   1
   2  14  -6 1323.83 503.406   1
   2  14  -5-849.537 496.022   1
  -2  14   4-351.020 283.877   1
   2  14  -4-646.678 484.016   1
   2  14  -3 734.495 396.235   1
  -2  14   3 366.956 269.428   1
  -2  14   2-303.287 319.724   1
   2  14  -2 311.653 355.277   1
  -2  14   1-149.377 371.634   1
   2  14  -1 10.2543 368.419   1
  -2  14   0-88.0449 363.712   1
   2  14   0-184.397 417.155   1
  -2  14  -1 3160.17 593.059   1
   2  14   1 3445.36 647.959   1
  -2  14  -2 314.777 301.278   1
   2  14   2 305.117 309.233   1
  -2  14  -3 1079.88 421.385   1
  -2  14  -4-282.472 407.698   1
  -2  14  -5-363.097 409.202   1
  -2  14  -6-395.985 348.373   1
  -2  14  -7-576.095 483.729   1
   2  15  -4 1516.22 552.563   1
   2  15  -3 2235.61 582.217   1
  -2  15   3-495.243 337.557   1
  -2  15   2 151.991 286.608   1
   2  15  -2 77.7968 399.900   1
   2  15  -1 323.688 415.866   1
  -2  15   1 702.264 379.468   1
   2  15   0 96.3921 316.561   1
  -2  15   0 357.316 368.804   1
  -2  15  -1-730.400 403.865   1
   2  15   1-380.476 370.817   1
  -2  15  -2-370.027 375.910   1
   2  15   2-238.110 343.944   1
  -2  15  -3-551.283 384.784   1
   2  15   3-279.963 380.041   1
  -2  15  -4 120.351 334.530   1
   2  15   4 384.970 307.586   1
   3   0 -17-389.592 434.509   3
  -3   0  17-29.3404 248.768   4
   3   0 -16 359.191 354.495   3
  -3   0  16 368.895 297.411   4
   3   0 -15-189.953 398.204   3
  -3   0  15 170.839 305.293   4
   3   0 -14 5789.98 439.679   1
   3   0 -14 6218.13 760.852   3
   3   0 -13-286.667 157.703   1
   3   0 -13-50.9726 302.437   3
   3   0 -12 554.235 316.949   3
   3   0 -12 265.193 155.005   1
   3   0 -11-404.655 171.452   1
   3   0 -11-57.1343 292.613   3
   3   0 -10 198.336 146.439   1
   3   0 -10 509.289 301.857   3
   3   0  -9-265.986 146.480   1
   3   0  -9-11.3805 232.996   3
   3   0  -8 20264.6 597.633   5
   3   0  -8 21141.3 919.674   3
   3   0  -8 20284.6 639.004   1
   3   0  -7-217.892 127.032   1
   3   0  -7 1.97992 73.0786   5
   3   0  -7 7.69812 184.403   3
   3   0  -6 4255.92 260.753   5
   3   0  -6 4055.21 380.506   3
   3   0  -5-27.9106 140.316   3
   3   0  -5 31.5474 76.9381   5
   3   0  -4 14589.9 551.587   3
   3   0  -3-12.1485 112.955   3
  -3   0   3-13.3488 133.129   2
  -3   0   2 247218. 2136.48   2
   3   0  -2 243274. 1625.23   3
   3   0  -1 26.8910 65.9676   3
  -3   0   1-11.6299 110.903   2
  -3   0   0 9221.93 399.587   2
  -3   0  -1 567.133 128.364   2
  -3   0  -1-27.2769 120.554   1
  -3   0  -2 39155.1 525.421   4
  -3   0  -2 40113.7 847.817   2
  -3   0  -2 40789.3 881.623   1
  -3   0  -3-1.84330 133.966   1
  -3   0  -4 54687.5 1144.57   1
  -3   0  -5-531.008 219.612   1
   3   0   6 24755.9 888.334   1
  -3   0  -6 25102.5 872.083   1
   3   0   6 23816.9 413.268   4
   3   0   7-12.3578 48.4700   4
  -3   0  -7-469.436 204.345   1
  -3   0  -8 13397.3 701.392   1
   3   0   8 14681.3 480.645   4
   3   0   9 3.52834 70.9938   4
  -3   0  -9-67.4590 222.195   3
   3   0   9-178.144 165.532   1
  -3   0 -10-66.1592 270.220   1
   3   0  10 195.032 101.198   4
   3   0  10 120.566 198.214   1
  -3   0 -10 169.427 212.899   3
  -3   0 -11-137.022 267.879   3
   3   0  11-106.664 124.342   4
  -3   0 -11-518.321 276.773   1
  -3   0 -12 6395.10 589.475   1
   3   0  12 7091.43 479.151   4
  -3   0 -12 6706.87 650.350   3
   3   0  13-24.0639 101.927   4
  -3   0 -13 76.3075 222.000   3
  -3   0 -13-470.679 251.668   1
  -3   0 -14-63.5764 295.738   3
  -3   0 -14 35.8080 150.517   1
  -3   0 -15-175.800 328.595   3
  -3   0 -15 50.9854 159.854   1
  -3   0 -16-78.2108 129.374   1
  -3   0 -16-414.888 327.562   3
  -3   0 -17-221.891 174.981   1
  -3   0 -17-207.230 360.603   3
  -3   1  17 497.688 331.587   4
   3   1 -17 259.851 375.277   3
  -3  -1  17 539.643 376.908   4
   3  -1 -17 425.180 411.339   3
   3  -1 -16-166.752 393.249   3
  -3   1  16 79.0511 243.036   4
   3   1 -16-58.9829 344.861   3
   3  -1 -15 2921.40 592.534   3
   3   1 -15 2939.73 557.172   3
   3   1 -15 3284.87 392.112   1
  -3   1  15 3086.51 600.916   4
   3   1 -14 402.283 318.020   3
   3  -1 -14 454.875 306.923   3
   3   1 -14 409.112 202.313   1
  -3   1  14 321.977 318.251   4
   3  -1 -13 2081.69 469.047   3
   3  -1 -13 2170.68 232.544   1
   3   1 -13 1910.01 438.886   3
  -3   1  13 2182.54 456.245   4
   3   1 -13 1917.07 303.171   1
   3  -1 -12 3435.34 520.798   3
  -3   1  12 4092.00 618.026   4
   3  -1 -12 3120.88 267.172   1
   3   1 -12 2388.96 321.758   1
   3   1 -12 2759.75 493.281   3
   3  -1 -11 4521.89 301.966   1
   3   1 -11 4352.92 398.092   1
  -3   1  11 5214.39 639.096   4
   3  -1 -11 4561.53 553.658   3
   3   1 -11 4506.95 602.740   3
   3  -1 -10 8444.14 381.930   1
   3   1 -10 8593.56 525.475   1
   3   1 -10 8305.76 674.942   3
   3  -1 -10 8507.89 718.800   3
   3   1  -9 236.529 302.980   3
   3  -1  -9 155.025 101.392   1
   3   1  -9 35.9003 165.306   1
   3   1  -8 4418.80 360.866   1
   3   1  -8 4390.98 477.512   3
   3  -1  -8 3900.37 310.369   5
   3  -1  -8 4089.02 245.310   1
   3   1  -7 2482.55 345.363   3
   3  -1  -7 2457.26 183.976   1
   3  -1  -7 2383.62 240.916   5
   3   1  -7 2402.91 171.653   5
   3   1  -6 54839.1 1308.44   2
   3  -1  -6 53285.1 1020.77   5
   3   1  -6 55646.3 1287.54   3
   3   1  -6 55257.4 765.758   5
   3  -1  -5 10706.7 449.091   5
   3   1  -5 10971.0 559.918   3
   3  -1  -4 21393.2 606.711   5
   3   1  -4 20147.1 661.521   3
  -3  -1   3 32257.3 816.454   2
  -3   1   3 30911.9 853.638   2
  -3  -1   3 29996.1 719.504   3
   3   1  -3 29939.0 711.758   3
   3  -1  -2 18907.2 469.483   1
  -3  -1   2 18311.5 572.976   2
  -3   1   2 18041.8 613.327   2
   3   1  -2 19060.2 492.893   3
  -3  -1   2 18264.5 489.123   3
  -3   1   1 112.776 140.128   2
  -3  -1   1 63.9510 81.6502   3
   3  -1  -1 18.2994 121.407   1
  -3  -1   1 105.046 138.892   2
  -3   1   1 112.104 120.335   4
   3  -1   0 26561.5 656.852   1
  -3   1   0 27222.9 678.026   2
  -3   1   0 26613.9 683.751   4
  -3  -1   0 27341.2 651.145   2
  -3   1   0 26491.9 635.585   1
  -3   1  -1 28899.9 723.205   1
  -3  -1  -1 30402.6 707.864   2
  -3   1  -1 30344.4 720.616   2
   3  -1   1 28774.9 650.971   4
  -3   1  -2 58259.1 1034.66   2
  -3   1  -2 58837.5 594.758   3
   3  -1   2 56354.6 793.618   4
  -3   1  -2 55313.0 1061.15   1
  -3   1  -3 31276.4 860.306   1
  -3   1  -3 30921.9 569.036   3
  -3   1  -4 18152.3 706.518   1
  -3  -1  -4 19101.5 661.584   1
  -3   1  -4 17908.7 520.015   3
  -3   1  -5 12.1031 132.156   3
  -3  -1  -5-46.8755 117.083   1
   3   1   5-48.8463 153.717   1
  -3  -1  -6 16260.6 671.622   1
  -3   1  -6 16211.9 734.376   1
   3   1   6 17391.7 730.000   1
  -3   1  -6 16529.1 633.448   3
  -3   1  -7 1504.81 257.708   3
  -3  -1  -7 1569.47 237.249   1
  -3   1  -7 1225.93 274.236   1
  -3  -1  -8 7432.42 502.784   1
  -3   1  -8 6475.38 545.535   1
   3  -1   8 7609.59 573.390   1
  -3   1  -9 51.0460 208.463   3
   3  -1   9-52.4285 216.740   1
  -3  -1  -9 59.1066 112.506   1
   3   1   9 47.6886 143.079   1
   3   1   9 221.618 101.327   4
   3  -1  10-147.849 238.945   1
   3   1  10 128.567 95.6592   4
  -3  -1 -10 55.4370 150.530   1
   3   1  10-370.964 216.591   1
  -3   1 -10 170.504 233.382   3
  -3   1 -10-110.577 291.529   1
  -3   1 -11 7829.42 654.659   1
   3   1  11 7612.89 630.334   1
   3   1  11 9023.13 478.306   4
  -3  -1 -11 8289.36 592.115   1
  -3   1 -11 8161.34 666.890   3
  -3  -1 -12 836.492 234.104   1
  -3   1 -12 622.606 317.222   3
   3   1  12 735.623 184.432   4
  -3   1 -12 328.933 268.616   1
  -3  -1 -12 398.218 306.188   3
   3   1  13 109.382 101.693   4
  -3  -1 -13 126.508 150.992   1
  -3   1 -13-212.212 331.258   3
  -3  -1 -13-85.4993 255.552   3
  -3  -1 -14 293.445 301.566   3
  -3   1 -14-4.76241 291.659   3
  -3  -1 -14 69.0243 145.592   1
  -3   1 -14-583.131 311.930   1
  -3  -1 -15 223.152 293.697   3
  -3   1 -15 197.405 285.948   3
  -3  -1 -15 272.104 184.236   1
  -3   1 -15 81.9692 272.830   1
  -3  -1 -16-45.7758 291.241   3
  -3   1 -16-523.700 311.266   1
  -3   1 -16-403.877 358.569   3
  -3  -1 -16-31.8028 148.357   1
  -3  -1 -17 22.3319 314.934   3
  -3   1 -17 3.45960 277.530   3
  -3   1 -17 119.152 173.258   1
   3  -2 -17 552.146 424.687   3
  -3   2  17 505.311 369.263   4
   3   2 -17 759.544 443.387   3
   3   2 -16-568.962 446.402   3
  -3   2  16-136.531 252.176   4
   3  -2 -16 131.166 329.970   3
   3   2 -15 742.091 420.208   3
   3   2 -15 1126.32 294.558   1
   3  -2 -15 647.898 414.289   3
  -3   2  15 1071.68 401.917   4
   3  -2 -14 2712.30 556.646   3
   3   2 -14 1610.25 473.210   3
  -3   2  14 2228.87 487.586   4
   3   2 -14 1830.34 347.488   1
   3  -2 -13 2117.82 137.410   1
   3   2 -13 1895.07 437.123   3
   3   2 -13 1509.50 316.989   1
   3  -2 -13 2280.23 488.239   3
  -3   2  13 2260.90 469.475   4
   3   2 -12-35.9214 222.933   1
   3   2 -12-263.451 376.768   3
  -3   2  12-21.6958 259.010   4
   3  -2 -12 31.4246 35.2543   1
   3  -2 -11 751.348 87.1327   1
   3   2 -11 952.424 381.138   3
   3   2 -11 554.074 234.536   1
  -3   2  11 815.171 347.278   4
   3  -2 -10 1858.75 122.268   1
   3   2 -10 1615.32 306.400   1
  -3   2  10 1930.52 394.883   4
   3   2 -10 1840.44 407.089   3
   3  -2  -9 739.626 73.1597   1
   3   2  -9 715.024 330.623   3
  -3   2   9 712.928 287.891   4
   3   2  -9 560.807 228.764   1
   3   2  -8 3885.40 379.731   1
  -3   2   8 4972.46 551.595   4
   3   2  -8 4780.36 486.805   3
   3  -2  -8 4384.09 362.236   5
   3   2  -7 3928.02 438.761   3
   3  -2  -7 3825.68 327.422   5
   3   2  -7 3863.78 154.681   5
   3   2  -6 8.54603 239.374   3
   3   2  -6 78.2018 43.5440   5
   3  -2  -6 48.4670 107.929   5
   3   2  -6 68.8066 111.123   2
  -3  -2   6 36.5917 146.741   3
   3  -2  -5 13245.4 265.452   1
   3   2  -5 13697.3 592.368   2
   3  -2  -5 13914.4 565.600   5
  -3  -2   5 13843.0 628.978   3
   3   2  -5 14358.7 637.840   3
   3   2  -4 689.948 211.462   3
   3  -2  -4 575.610 151.426   5
   3  -2  -4 384.154 73.9394   1
   3   2  -4 627.825 144.202   2
  -3  -2   4 507.344 164.542   3
   3  -2  -3 4912.09 229.419   1
   3  -2  -3 5381.75 342.056   5
   3   2  -3 5081.58 313.655   2
  -3  -2   3 5316.08 332.039   2
  -3  -2   3 5191.40 333.833   3
  -3   2   2 99.6629 67.0295   1
  -3  -2   2 111.337 103.878   2
  -3   2   2 66.6473 141.303   2
   3   2  -2 112.868 82.0769   2
  -3  -2   2 75.7204 101.822   3
   3  -2  -2-51.7625 131.497   1
   3  -2  -2 56.1102 114.209   4
  -3   2   1 22851.0 564.386   1
   3  -2  -1 22524.5 574.867   1
  -3   2   1 22536.3 657.627   2
   3   2  -1 21238.8 562.594   2
  -3  -2   1 23143.5 588.290   2
   3  -2  -1 23756.1 772.259   4
  -3   2   0 148614. 1568.91   1
   3  -2   0 144282. 1574.56   1
  -3  -2   0 145269. 1451.24   2
  -3   2   0 148305. 1584.92   2
   3  -2   0 144351. 1756.31   4
   3  -2   1 46.2614 78.6541   4
  -3   2  -1-94.7468 180.187   1
  -3   2  -1 87.5278 144.272   2
  -3  -2  -1 191.640 131.490   2
  -3   2  -2 74611.7 1289.62   1
   3  -2   2 70568.1 813.989   3
  -3   2  -2 73861.1 1160.50   2
  -3   2  -3 41521.8 1032.29   1
   3  -2   3 41898.2 740.519   3
  -3   2  -4 60.9516 110.934   3
   3  -2   4-27.1878 94.5992   3
  -3   2  -5 23799.9 880.119   1
  -3  -2  -5 22798.3 454.779   4
   3   2   5 24380.6 818.171   1
  -3   2  -5 24426.2 705.807   3
   3   2   6 21551.6 808.469   1
  -3   2  -6 23067.8 899.041   1
  -3   2  -6 22693.2 748.509   3
  -3   2  -7 12350.6 715.039   1
   3  -2   7 13596.1 745.710   1
   3   2   7 13264.5 658.271   1
   3  -2   8-322.104 210.015   1
  -3   2  -8-640.856 297.900   1
  -3  -2  -9 12.8676 121.991   1
  -3   2  -9-69.0622 235.319   3
   3  -2   9-358.676 220.393   1
  -3   2  -9-97.6619 311.925   1
  -3  -2 -10 9951.44 611.366   1
   3   2  10 8814.49 620.241   1
  -3   2 -10 9260.23 708.146   1
  -3   2 -10 9537.18 673.413   3
  -3   2 -11 34.5966 205.587   3
   3   2  11-343.801 266.010   1
  -3  -2 -11 146.633 165.423   1
  -3   2 -11-108.359 271.704   1
  -3   2 -12 1125.56 358.816   3
  -3   2 -12 848.298 333.583   1
  -3   2 -13 1068.83 367.182   1
  -3   2 -13 1174.05 361.253   3
  -3   2 -14 2527.07 458.377   3
  -3   2 -14 2422.75 455.346   1
  -3   2 -15-44.8830 263.145   3
  -3   2 -15-628.902 330.451   1
  -3  -2 -15-36.8081 273.811   3
  -3  -2 -16 1371.29 470.180   3
  -3   2 -16 1552.83 400.756   1
  -3   2 -16 1510.79 431.306   3
  -3   2 -17-54.6816 313.918   3
  -3   2 -17-482.439 332.866   1
  -3  -2 -17-304.439 317.127   3
   3  -3 -17 124.791 303.142   3
   3   3 -17 185.165 373.759   3
  -3   3  17 14.3151 239.571   4
   3  -3 -16 40.5941 313.148   3
   3   3 -16-419.066 260.734   1
  -3   3  16-68.9057 214.539   4
   3   3 -16 20.8977 359.932   3
   3  -3 -15 272.745 367.757   3
   3   3 -15 442.156 244.996   1
  -3   3  15 172.007 260.426   4
   3   3 -15 816.959 365.456   3
   3   3 -14 172.375 226.109   1
   3   3 -14-0.58937 364.528   3
  -3   3  14 248.010 289.930   4
   3   3 -13-86.4098 273.883   1
   3   3 -13 47.9830 295.917   3
  -3   3  13-0.65012 237.480   4
   3   3 -12 633.564 311.681   3
   3   3 -12 681.606 277.756   1
  -3   3  12 975.894 364.570   4
   3   3 -11 3643.49 516.496   3
  -3   3  11 3474.00 544.598   4
   3   3 -11 3143.53 448.347   1
  -3   3  10 6744.14 676.008   4
   3   3 -10 5576.89 547.899   1
   3   3 -10 6550.73 644.202   3
   3   3  -9 480.036 315.733   3
   3   3  -9 299.438 217.243   1
  -3   3   9 455.106 256.856   4
   3   3  -8 3973.03 436.359   1
   3  -3  -8 4203.90 383.253   5
  -3   3   8 4287.44 502.702   4
   3   3  -8 4316.36 489.820   3
  -3  -3   7 12.7695 143.960   3
   3  -3  -7 57.4469 121.707   5
   3   3  -7-34.6079 234.459   3
   3   3  -6 9922.01 527.996   2
   3  -3  -6 9675.85 535.492   5
  -3  -3   6 10666.4 614.501   3
   3   3  -6 10621.4 620.979   3
   3   3  -5 71.1057 86.0684   2
   3  -3  -5 70.0357 126.557   5
  -3  -3   5-33.2236 179.383   3
  -3  -3   4 234.659 152.684   3
   3  -3  -4 253.419 60.5256   1
   3  -3  -4 140.333 129.736   5
   3   3  -4 300.506 113.477   2
   3  -3  -3 4093.22 331.379   2
  -3   3   3 3798.13 192.609   1
  -3  -3   3 3699.68 278.217   2
   3   3  -3 3475.11 253.128   2
  -3  -3   3 3472.69 305.577   3
   3  -3  -3 3691.63 321.678   5
   3  -3  -3 3608.64 202.503   1
   3  -3  -3 3569.08 374.949   4
  -3   3   2 73085.0 957.785   1
  -3  -3   2 70701.2 1043.22   2
   3   3  -2 69038.9 998.540   2
   3  -3  -2 70525.2 975.679   1
  -3   3   2 70930.5 1271.53   2
   3  -3  -2 71787.0 1245.01   2
   3  -3  -2 71490.1 1512.66   4
  -3   3   1 1893.35 226.274   2
  -3  -3   1 1419.92 163.049   2
   3  -3  -1 1477.92 184.920   1
   3  -3  -1 1706.25 232.523   4
  -3   3   1 1466.62 189.593   1
   3   3  -1 1644.13 165.635   2
   3  -3  -1 1743.84 204.371   2
  -3   3   0 3461.69 296.608   1
  -3   3   0 4343.76 309.960   2
   3  -3   0 3815.61 267.827   2
  -3  -3   0 3962.32 262.535   2
   3  -3   0 3807.22 294.657   1
   3  -3   0 3815.99 317.805   4
  -3   3  -1 27683.9 788.500   1
  -3   3  -1 29176.9 723.361   2
   3  -3   1 27661.6 701.917   2
  -3  -3  -1 28571.0 679.332   2
   3  -3   1 28507.5 810.725   1
  -3   3  -2 6016.50 431.333   1
  -3   3  -2 6136.65 366.532   2
   3  -3   3 280.356 114.487   3
  -3   3  -3 104.362 171.906   1
  -3   3  -3 158.314 171.951   2
   3   3   4 1563.69 216.340   1
   3  -3   4 1658.74 206.671   3
  -3   3  -4 1559.01 271.343   1
  -3   3  -5 63079.7 1474.01   1
  -3  -3  -5 61955.6 958.906   4
   3   3   5 61354.5 1289.77   1
   3  -3   5 58950.4 1187.62   3
   3   3   6 6749.20 463.891   1
  -3   3  -6 6321.58 515.994   1
  -3  -3  -6 6413.53 337.189   4
  -3   3  -6 6696.83 440.084   3
   3  -3   6 6960.52 455.540   3
  -3   3  -7 2974.06 399.768   1
   3  -3   8 13165.9 790.885   1
  -3   3  -8 11764.6 746.213   1
  -3   3  -8 11874.9 660.809   3
  -3   3  -9 2346.08 439.470   1
  -3   3  -9 3574.52 430.991   3
  -3   3 -10 19340.0 1021.59   1
   3   3  10 20206.5 912.007   1
  -3   3 -10 18757.9 915.325   3
   3   3  11 1615.76 324.907   1
  -3   3 -11 2133.91 449.765   1
  -3   3 -11 2288.54 422.926   3
   3   3  12 216.651 200.011   1
  -3   3 -12 194.941 275.920   3
  -3   3 -12-95.7862 331.626   1
  -3   3 -13-634.138 323.659   1
  -3   3 -13-29.2177 259.323   3
  -3   3 -14-577.550 328.647   1
  -3   3 -14-88.9616 279.760   3
  -3   3 -15 178.062 268.160   3
  -3   3 -15 118.776 246.597   1
  -3   3 -16 59.3446 313.016   3
  -3  -3 -16-246.063 333.984   3
  -3   3 -16-277.781 318.613   1
  -3   3 -17-183.504 347.646   3
  -3  -3 -17 59.0760 265.858   3
  -3   3 -17-592.841 355.216   1
   3  -4 -17-101.141 370.751   3
   3   4 -17 315.709 441.952   3
   3   4 -16 354.241 255.699   1
  -3   4  16 306.040 287.811   4
   3  -4 -16 410.420 386.610   3
   3   4 -16 506.975 371.662   3
   3   4 -15-414.778 402.420   3
   3   4 -15-662.380 329.000   1
  -3   4  15-161.271 254.966   4
   3   4 -14 2098.63 481.516   3
  -3   4  14 2634.85 515.565   4
   3   4 -14 1984.63 421.718   1
   3   4 -13 515.653 269.969   1
   3   4 -13 577.053 333.917   3
  -3   4  13 578.693 277.955   4
   3   4 -12-608.117 314.565   1
   3   4 -12 54.4661 314.797   3
  -3   4  12 138.935 232.099   4
  -3   4  11 20485.0 1205.87   4
   3   4 -11 20462.9 1039.25   1
   3   4 -11 20024.1 1109.02   3
  -3   4  10 6524.80 680.279   4
   3   4 -10 7375.95 690.424   3
   3   4 -10 6081.19 595.739   1
  -3   4  10 5918.96 495.365   5
  -3   4   9 10.0953 196.671   4
   3   4  -9-28.5402 273.507   1
   3   4  -9 256.197 320.655   3
   3   4  -9 117.726 137.778   2
  -3   4   9 132.287 117.805   5
  -3   4   8 5188.30 440.107   5
   3   4  -8 4938.50 507.116   1
  -3   4   8 5295.89 566.885   4
   3  -4  -8 4687.12 446.332   5
  -3  -4   7 1833.60 297.285   3
   3  -4  -7 2195.64 338.527   2
   3   4  -7 2172.55 273.784   2
   3  -4  -7 1985.47 300.840   5
  -3   4   7 2836.79 415.285   4
   3  -4  -6 2744.26 342.444   2
   3   4  -6 2805.29 280.621   2
   3  -4  -6 3029.76 345.206   5
  -3  -4   6 2900.47 350.895   3
   3  -4  -5 547.081 178.969   2
   3   4  -5 421.117 125.012   2
   3  -4  -5 295.764 162.495   5
   3  -4  -5 564.693 208.854   4
  -3  -4   5 295.718 168.984   3
  -3   4   4 13215.7 330.746   1
   3  -4  -4 13524.1 638.351   2
   3   4  -4 13199.4 492.177   2
   3  -4  -4 12913.7 635.457   5
   3  -4  -4 14705.7 804.582   4
  -3  -4   4 13445.6 632.635   3
  -3   4   3 31609.9 628.659   1
   3  -4  -3 32530.6 921.705   2
   3   4  -3 30533.5 687.342   2
   3  -4  -3 31252.7 1110.86   4
  -3  -4   3 31438.5 907.692   3
   3  -4  -3 30200.0 621.522   1
   3  -4  -2 51980.5 925.235   1
  -3  -4   2 54473.3 887.252   2
   3  -4  -2 56610.8 1424.03   4
   3  -4  -2 54542.6 1110.83   2
  -3   4   2 54193.3 1148.83   2
   3   4  -2 52236.8 841.710   2
  -3   4   2 54061.8 920.184   1
  -3   4   1 19954.7 623.015   1
  -3  -4   1 21375.5 537.249   2
   3  -4  -1 20404.2 643.434   2
   3   4  -1 18881.2 511.058   2
  -3   4   1 20662.1 671.945   2
   3  -4  -1 20220.4 811.937   4
   3  -4  -1 20226.4 635.398   1
  -3  -4   0 13470.0 439.460   2
  -3   4   0 13919.3 568.632   1
  -3   4   0 13349.6 518.879   2
   3  -4   0 14024.7 513.187   2
   3  -4   0 13628.6 563.474   1
  -3   4  -1 31258.6 908.061   1
  -3   4  -1 32659.0 777.441   2
   3  -4   1 30818.7 750.155   2
  -3  -4  -1 30841.8 695.240   2
   3  -4   1 32011.9 915.509   1
  -3   4  -2 8819.50 523.177   1
  -3   4  -2 9834.84 444.183   2
   3  -4   2 8252.95 508.418   1
  -3   4  -3 5559.66 449.832   1
  -3   4  -3 5972.42 370.206   2
   3  -4   3 5974.71 356.443   3
  -3   4  -4 4268.10 337.785   2
  -3   4  -4 3670.97 435.009   1
   3  -4   4 3956.32 312.892   3
   3  -4   5 6612.35 431.049   3
  -3   4  -5 6708.80 546.710   1
   3   4   5 7142.85 457.664   1
   3   4   6 10476.5 562.249   1
  -3   4  -6 10813.1 703.862   1
   3  -4   6 9408.57 547.736   3
  -3  -4  -6 10751.9 500.006   4
  -3   4  -7-290.102 357.468   1
  -3  -4  -7 101.147 81.2551   4
   3  -4   7 16.8624 135.961   3
  -3   4  -8-655.523 333.124   1
  -3   4  -9 320.358 326.358   1
  -3   4  -9 984.229 291.661   3
  -3   4 -10 580.548 301.335   1
   3   4  10 413.546 198.932   1
  -3   4 -10 776.506 293.159   3
  -3   4 -11 308.418 348.267   1
   3   4  11 595.280 221.462   1
  -3   4 -11 659.371 285.138   3
  -3   4 -12 575.255 312.269   3
  -3   4 -12 315.002 360.568   1
   3   4  12 474.238 218.385   1
  -3   4 -13 2015.87 431.657   3
  -3   4 -13 1296.92 438.143   1
  -3   4 -14 1848.29 448.939   3
  -3   4 -14 1621.77 467.951   1
  -3   4 -15 164.983 296.216   3
  -3   4 -15-180.798 328.347   1
  -3   4 -16 148.225 319.078   3
  -3   4 -16-533.010 377.684   1
  -3   4 -17 786.216 377.925   3
  -3   4 -17 244.871 289.864   1
   3   5 -16-21.8173 275.483   1
   3   5 -15 210.639 267.350   1
   3   5 -14 552.782 305.377   1
   3   5 -13 2000.91 438.735   1
   3   5 -12 669.125 304.670   1
   3   5 -11 27.9791 310.213   1
   3   5 -10 6274.09 529.602   2
   3   5 -10 7003.91 683.268   1
   3   5  -9 19673.3 870.449   2
   3   5  -9 20948.2 1071.49   1
   3  -5  -8 104.402 194.544   5
  -3   5   8 37.5053 102.353   5
   3  -5  -7 155.405 204.669   5
   3  -5  -7 149.169 139.094   2
   3   5  -7 37.5329 107.557   2
  -3   5   7 12.6575 94.2449   5
   3   5  -6 3806.28 308.732   2
   3  -5  -6 4289.98 432.136   2
   3   5  -6 3831.44 169.568   5
   3  -5  -6 4246.25 425.519   5
   3  -5  -6 3827.57 478.324   4
  -3  -5   6 3651.54 400.403   3
  -3  -5   5 1.78107 178.150   3
   3  -5  -5 3.00758 125.077   4
   3  -5  -5 19.5644 123.678   2
  -3   5   5-16.1991 57.4831   1
   3   5  -5 62.4910 87.2368   2
   3  -5  -5 20.3302 154.688   5
   3   5  -5 41.6297 54.2542   5
   3  -5  -4 2161.95 335.507   4
  -3   5   4 1905.84 169.372   1
   3  -5  -4 1926.74 265.097   2
   3   5  -4 1915.75 189.065   2
   3  -5  -4 1921.21 291.476   5
  -3  -5   4 2154.62 291.159   3
   3  -5  -3-21.6236 125.021   2
   3   5  -3 11.9020 77.6836   2
   3  -5  -3 22.5819 112.505   4
   3  -5  -2 30874.3 858.565   2
  -3   5   2 30081.5 770.133   1
   3   5  -2 28876.1 603.293   2
   3  -5  -2 30110.7 770.589   1
   3  -5  -2 30532.0 1098.46   4
  -3  -5   2 30136.7 627.377   2
   3  -5  -1 93071.0 1462.60   1
  -3   5   1 97342.8 1478.08   1
  -3  -5   1 95632.9 1086.47   2
  -3   5   1 95611.3 1472.91   2
   3  -5  -1 93608.3 1406.96   2
  -3  -5   0 2208.40 194.107   2
   3  -5   0 1888.32 253.571   1
  -3   5   0 2209.32 238.298   2
   3  -5   0 2321.56 227.229   2
  -3   5   0 1858.50 274.921   1
  -3   5  -1 25534.2 703.680   2
  -3   5  -1 24623.0 867.876   1
  -3  -5  -1 24361.4 626.687   2
   3  -5   1 23973.6 675.610   2
   3  -5   1 24763.5 868.070   1
  -3   5  -2 2436.27 239.025   2
  -3   5  -2 2437.65 349.451   1
   3  -5   2 2147.52 294.442   1
  -3   5  -3 11751.6 681.941   1
  -3   5  -3 11869.4 503.393   2
   3  -5   3 12106.0 671.535   1
  -3   5  -4 3621.41 319.376   2
   3  -5   4 3564.13 326.133   3
  -3   5  -4 2905.91 411.646   1
   3  -5   5 339.125 156.926   3
  -3   5  -5 290.426 190.481   2
   3  -5   6 1124.80 243.239   3
  -3   5  -6 461.727 317.378   1
   3  -5   7-108.773 181.772   3
  -3  -5  -7-24.4957 96.3324   4
  -3   5  -8-30.4804 385.341   1
  -3  -5  -8 306.634 132.106   4
   3  -5   8 214.704 182.347   3
   3   5   9 4103.05 424.319   1
  -3   5  -9 3578.25 527.640   1
  -3   5 -10-1126.08 450.616   1
   3   5  10 39.3539 190.450   1
   3   5  11 1233.18 266.771   1
  -3   5 -11 810.793 401.474   1
  -3   5 -12-136.909 412.281   1
  -3   5 -13-37.8709 372.179   1
  -3   5 -14-54.5374 345.316   1
  -3   5 -15-55.3108 408.951   1
  -3   5 -16 18.3633 361.134   1
   3   6 -16 414.454 283.190   1
   3   6 -15 201.227 304.524   1
   3   6 -14-650.436 369.233   1
   3   6 -13-706.624 392.946   1
   3   6 -12 1362.04 405.122   1
   3   6 -11 854.612 335.566   1
   3   6 -10 15875.2 1004.29   1
   3   6 -10 14524.0 771.349   2
   3   6  -9 150.131 267.422   1
   3   6  -8 316.396 258.399   1
   3   6  -8 158.790 106.688   2
   3  -6  -8 427.130 230.900   5
   3   6  -7 13428.1 587.353   2
   3  -6  -7 13236.9 790.254   5
   3  -6  -6 1128.97 261.620   2
   3   6  -6 1151.69 121.132   5
   3  -6  -6 1185.38 294.741   5
   3   6  -6 1106.73 174.472   2
   3  -6  -5 12713.0 690.208   2
   3   6  -5 11559.9 447.299   2
   3  -6  -5 13099.9 855.507   4
   3   6  -5 11674.1 433.808   5
  -3   6   5 12238.3 382.710   1
   3  -6  -5 12288.5 727.891   5
  -3  -6   5 12526.7 715.189   3
   3   6  -4 409.361 99.4791   2
   3  -6  -4 413.621 154.923   2
  -3   6   4 392.944 125.660   1
   3   6  -4 350.153 102.090   5
   3  -6  -4 395.131 191.282   4
  -3   6   3 10289.0 464.991   1
   3  -6  -3 9905.48 536.131   2
   3   6  -3 9445.31 336.772   2
   3   6  -3 9514.18 461.863   5
   3  -6  -3 10732.9 720.888   4
  -3   6   2 47.8214 169.582   1
   3  -6  -2 198.712 119.124   2
  -3  -6   2 192.410 78.5411   2
  -3   6   1 92.5049 110.920   2
   3  -6  -1 221.299 120.428   2
  -3  -6   1 153.558 80.1663   2
  -3   6   0 1396.87 195.425   2
  -3  -6   0 1178.99 148.923   2
   3  -6   0 1322.90 242.230   1
  -3   6   0 981.975 255.602   1
   3  -6   0 1464.38 192.351   2
  -3   6  -1 916.436 263.113   1
   3  -6   1 856.273 227.070   1
  -3  -6  -1 1285.23 176.528   2
  -3   6  -1 1156.75 183.775   2
   3  -6   1 1192.68 174.917   2
  -3   6  -2 16394.8 576.416   2
  -3   6  -2 16071.9 794.769   1
   3  -6   2 16371.0 785.485   1
   3  -6   3 4211.82 436.204   1
  -3   6  -3 4269.02 312.390   2
  -3   6  -3 3284.72 445.550   1
   3  -6   4 3616.28 440.389   1
  -3   6  -4 3292.70 301.651   2
  -3   6  -4 3270.66 457.082   1
   3  -6   4 3168.65 335.212   3
   3  -6   5 56.5989 222.560   1
  -3   6  -5 82.9626 157.564   2
   3  -6   5 102.189 181.576   3
   3  -6   6 79.2032 163.125   3
  -3   6  -6 171.187 195.309   2
   3   6   7 3016.77 338.267   1
  -3   6  -7 2790.94 480.795   1
  -3  -6  -7 3227.55 353.359   4
   3  -6   7 3230.26 400.247   3
   3   6   8-15.1426 110.882   1
  -3  -6  -8-33.9814 99.7649   4
   3   6   9 133.213 173.232   1
  -3  -6  -9 394.412 176.892   4
  -3   6 -10 113.037 343.722   1
   3   6  10 527.782 218.522   1
  -3   6 -11 788.153 332.919   1
   3   6  11 516.989 204.757   1
  -3   6 -12 2419.85 497.098   1
  -3   6 -13-179.789 355.875   1
  -3   6 -14-40.4533 339.229   1
  -3   6 -15-398.758 336.748   1
  -3   6 -16 211.857 322.879   1
   3   7 -15-155.353 278.799   1
   3   7 -14-448.545 381.192   1
   3   7 -13-156.362 386.216   1
   3   7 -12 1253.45 412.212   1
   3   7 -11-857.970 427.831   1
   3   7 -10 874.942 215.108   2
   3   7 -10 777.626 338.441   1
   3   7  -9-873.506 421.503   1
   3   7  -8 10488.4 538.455   2
   3   7  -8 11070.6 877.130   1
   3  -7  -8 10497.3 768.989   5
   3  -7  -7 2431.61 396.320   5
   3   7  -7 2364.61 249.010   2
   3   7  -6 304.278 82.2382   5
  -3   7   6 242.305 84.9450   1
   3  -7  -6 366.593 173.448   2
   3   7  -6 283.135 100.113   2
   3  -7  -6 187.490 234.538   5
   3  -7  -5 249.207 169.115   2
   3   7  -5 131.930 77.5257   2
   3  -7  -5 310.171 223.272   5
  -3   7   5 43.9691 127.652   1
   3   7  -5 153.331 82.5563   5
   3  -7  -4 3446.70 358.250   2
   3  -7  -4 3335.72 407.786   5
   3   7  -4 3316.60 196.474   2
   3   7  -4 2858.88 261.854   5
  -3   7   4 3121.12 289.137   1
   3  -7  -3 150.264 113.117   2
   3   7  -3 110.791 84.9555   5
   3   7  -2 3264.38 313.877   5
   3  -7  -2 3381.07 308.676   2
  -3   7   2 3094.63 327.931   1
  -3  -7   1 5259.78 232.968   2
   3  -7  -1 5607.45 367.349   2
  -3   7   1 4885.26 420.726   1
   3   7  -1 5207.44 412.913   5
  -3  -7   0 4184.20 234.804   2
  -3   7   0 4256.38 329.582   2
   3   7   0 4456.40 399.647   5
   3  -7   0 4201.04 306.896   2
   3  -7   0 4703.80 449.192   5
  -3   7   0 3698.88 401.772   1
  -3   7  -1 1420.51 195.425   2
  -3  -7  -1 1531.59 180.482   2
   3  -7   1 1494.97 193.951   2
   3  -7   1 1356.65 281.917   5
  -3   7  -1 883.546 262.114   1
   3  -7   2 1857.96 313.516   1
   3  -7   2 1703.32 283.603   5
  -3   7  -2 1772.01 216.164   2
  -3   7  -2 1492.72 349.304   1
  -3   7  -3 17156.5 598.900   2
  -3   7  -3 17802.7 917.372   1
   3  -7   3 17291.5 889.577   1
   3  -7   3 18253.0 812.770   5
  -3   7  -4 2276.52 428.700   1
  -3   7  -4 2572.57 265.232   2
  -3   7  -5 5265.80 378.457   2
  -3   7  -5 4797.40 577.670   1
   3  -7   5 5576.21 483.879   3
  -3   7  -6 5568.62 629.511   1
  -3   7  -6 5963.28 428.107   2
   3  -7   6 5188.50 488.795   3
  -3   7  -7 4509.59 403.482   2
  -3   7  -7 3892.92 572.606   1
   3   7   8 4197.71 413.014   1
  -3   7  -8 3911.19 596.655   1
  -3  -7  -8 4076.60 435.959   4
   3   7   9 4621.78 456.096   1
  -3   7  -9 5241.41 689.310   1
  -3  -7  -9 4966.88 505.196   4
  -3   7 -10-90.1176 348.015   1
   3   7  10-144.939 164.661   1
  -3  -7 -10-75.2958 124.396   4
  -3   7 -11-80.6911 291.333   1
  -3   7 -12-554.256 376.738   1
  -3   7 -13-764.241 410.296   1
  -3   7 -14-578.975 386.785   1
  -3   7 -15-197.859 317.686   1
   3   8 -15-362.100 319.885   1
   3   8 -14 317.386 324.230   1
   3   8 -13-530.048 386.093   1
   3   8 -12 661.203 334.660   1
   3   8 -11 502.854 364.905   1
   3   8 -10-762.784 392.211   1
   3   8  -9-638.307 369.974   1
   3   8  -9 79.4106 90.4705   2
   3   8  -8 228.467 371.054   1
   3   8  -8 931.098 171.575   2
   3  -8  -7 437.818 272.774   5
   3   8  -7 19.1668 342.698   1
   3   8  -7 575.007 129.086   2
  -3   8   7 297.128 75.6919   1
   3  -8  -6-20.5786 200.848   5
   3   8  -6 169.418 79.8306   2
   3   8  -6 89.0091 76.8640   5
  -3   8   6 39.5617 132.147   1
   3   8  -5 106.565 92.6758   5
  -3   8   5-29.5328 195.655   1
   3  -8  -5 221.863 225.561   5
   3   8  -5 216.448 68.8082   2
   3  -8  -5 235.047 170.866   2
  -3   8   4 2082.47 275.187   1
   3  -8  -4 2528.46 315.301   2
   3  -8  -4 2091.09 358.498   5
   3   8  -4 2114.77 251.609   5
   3  -8  -3 1758.46 250.254   2
   3  -8  -3 1960.65 353.757   5
  -3   8   3 1484.23 263.143   1
   3   8  -3 1626.77 231.301   5
   3   8  -2 1164.37 208.184   5
   3  -8  -2 970.084 190.239   2
  -3   8   2 552.470 228.649   1
   3  -8  -2 1023.34 282.094   5
  -3  -8   1 2612.62 139.791   2
   3  -8  -1 2061.98 236.256   2
  -3   8   1 2640.10 349.551   1
   3   8  -1 3102.29 346.686   5
   3  -8  -1 2672.32 372.986   5
  -3  -8   0 22.7687 60.0118   2
   3  -8   0 90.9259 187.862   5
   3  -8   0 64.8765 95.2065   2
   3   8   0-33.8774 110.181   5
  -3   8  -1 10412.0 493.148   2
  -3  -8  -1 11381.5 409.859   2
  -3   8  -1 12271.7 750.073   1
   3  -8   1 10921.2 697.721   5
   3  -8   1 10006.0 462.558   2
   3   8   1 11190.9 694.969   5
  -3   8  -2 451.979 259.832   1
  -3   8  -2 540.408 138.200   2
   3  -8   2 574.631 228.083   5
  -3   8  -3 40710.9 916.874   2
  -3   8  -3 42902.3 1460.82   1
   3  -8   3 42962.7 1316.39   5
  -3   8  -4 994.155 190.432   2
   3  -8   4 985.440 253.326   5
  -3   8  -4 661.109 336.189   1
  -3   8  -5 25467.8 771.345   2
   3  -8   5 25592.4 1001.47   5
  -3   8  -5 23607.5 1168.65   1
   3  -8   6 518.305 210.603   5
  -3   8  -6 229.599 360.697   1
  -3   8  -6 686.179 196.495   2
  -3   8  -7 777.262 381.912   1
   3  -8   7 1009.62 236.852   5
  -3   8  -7 870.908 214.080   2
  -3  -8  -8 329.410 171.090   4
   3   8   8 516.163 192.531   1
   3  -8   8 525.106 201.801   5
  -3   8  -8 99.1034 401.572   1
  -3   8  -8 790.873 235.113   2
   3   8   9 1420.92 269.287   1
   3  -8   9 1169.32 235.499   5
  -3   8  -9 1293.33 410.964   1
  -3   8  -9 1137.92 266.237   2
   3  -8  10 213.558 132.041   5
  -3   8 -10-75.7620 427.754   1
  -3   8 -11-910.110 476.991   1
  -3   8 -12-169.461 461.285   1
  -3   8 -13-81.3594 397.464   1
  -3   8 -14-808.677 453.197   1
  -3   8 -15-11.1003 381.608   1
   3   9 -14-1068.81 475.297   1
   3   9 -13 792.265 396.458   1
   3   9 -12 664.897 358.911   1
   3   9 -11 1832.58 490.474   1
   3   9 -10 487.752 353.053   1
   3   9  -9 861.888 423.599   1
   3   9  -8-748.667 419.438   1
  -3   9   7-37.6516 102.260   1
   3  -9  -7 70.9254 195.708   5
   3   9  -7 10.5342 56.1986   2
   3  -9  -6 2187.63 431.560   5
   3   9  -6 1873.35 223.326   5
  -3   9   6 1471.73 216.825   1
   3  -9  -5 2128.57 326.821   2
   3   9  -5 1840.65 241.630   5
  -3   9   5 1517.06 259.216   1
   3  -9  -5 1819.60 373.598   5
   3   9  -4 675.895 164.926   5
  -3   9   4 372.712 202.563   1
   3  -9  -4 540.152 273.240   5
   3  -9  -4 808.506 208.583   2
   3  -9  -3 1479.05 335.551   5
   3  -9  -3 1260.28 231.412   2
   3   9  -3 1272.69 231.680   5
  -3   9   3 1202.99 273.849   1
  -3   9   2 2299.19 364.972   1
   3   9  -2 2126.98 303.096   5
   3  -9  -2 2672.62 293.213   2
   3  -9  -2 2513.30 404.273   5
  -3   9   1 351.196 221.285   1
   3  -9  -1 294.038 246.564   5
   3   9  -1 755.067 200.103   5
   3  -9  -1 544.165 147.962   2
   3  -9   0 5343.59 352.487   2
  -3  -9   0 5413.39 207.935   2
  -3   9   0 5532.20 532.792   1
   3  -9   0 5349.66 537.340   5
  -3   9  -1 2691.95 433.871   1
   3  -9   1 3182.18 431.366   5
  -3  -9  -1 2854.92 207.577   2
  -3   9  -2-12.0097 241.520   1
  -3   9  -2 99.4332 105.012   2
   3  -9   2 137.853 195.019   5
  -3  -9  -2 263.553 127.627   2
  -3   9  -3 194.703 117.900   2
   3  -9   3 397.302 249.766   5
  -3   9  -3 186.562 281.839   1
  -3   9  -4 9737.18 457.889   2
  -3   9  -4 11194.5 852.535   1
   3  -9   4 10301.9 690.353   5
  -3   9  -5 13321.3 544.863   2
  -3   9  -5 11929.3 885.795   1
   3  -9   5 12987.4 760.233   5
  -3   9  -6 1671.99 235.151   2
   3  -9   6 2035.86 337.402   5
  -3   9  -6 1842.88 481.669   1
   3  -9   7 1432.07 282.535   5
  -3   9  -7 1039.36 218.479   2
  -3   9  -7 822.453 396.800   1
  -3   9  -8 649.190 389.962   1
   3  -9   8 822.082 225.016   5
  -3   9  -8 957.281 222.075   2
   3  -9   9-37.4364 136.598   5
  -3   9  -9 18.7420 175.428   2
  -3   9 -10-62.7135 198.232   2
   3  -9  10-12.9155 111.825   5
  -3   9 -11 111.816 401.528   1
  -3   9 -11 254.321 217.469   2
  -3   9 -12-652.784 415.428   1
  -3   9 -13-632.872 392.781   1
  -3   9 -14-692.976 413.928   1
   3  10 -13-450.240 407.414   1
   3  10 -12-59.8513 407.885   1
   3  10 -11-156.687 458.445   1
   3  10 -10-533.845 436.009   1
   3  10  -9 1255.54 472.562   1
   3  10  -8-920.398 465.459   1
  -3  10   7 2722.99 255.149   1
   3  10  -7 3030.95 573.960   1
   3 -10  -6 1265.23 371.459   5
   3  10  -6 1324.85 210.222   5
   3  10  -6 1077.78 398.574   1
  -3  10   6 1029.49 210.984   1
  -3  10   5 5066.13 434.078   1
   3 -10  -5 4737.72 459.658   2
   3  10  -5 4851.79 407.581   5
   3 -10  -5 5194.76 616.161   5
   3  10  -4 1108.19 218.259   5
   3 -10  -4 1216.11 241.314   2
   3 -10  -4 971.285 311.457   5
  -3  10   4 693.765 236.255   1
  -3  10   3 2160.53 345.434   1
   3 -10  -3 2480.99 303.790   2
   3  10  -3 2284.51 304.373   5
   3 -10  -3 2540.68 428.418   5
   3 -10  -2-56.9641 211.682   5
   3 -10  -2 100.812 131.015   2
  -3  10   1 753.170 298.457   1
   3 -10  -1 1353.13 201.316   2
   3 -10  -1 1274.22 343.365   5
  -3  10   0 463.942 271.669   1
   3 -10   0 777.114 286.380   5
   3 -10   0 1137.19 185.592   2
  -3 -10  -1 4012.48 210.565   2
  -3  10  -1 3143.40 471.616   1
   3 -10   1 3704.88 472.748   5
   3 -10   2 275.393 231.819   5
  -3 -10  -2 178.110 109.377   2
  -3  10  -2-105.712 347.753   1
  -3  10  -3 3733.18 283.425   2
   3 -10   3 3442.38 458.162   5
  -3  10  -3 3583.74 559.322   1
  -3  10  -4 10246.1 868.847   1
  -3  10  -4 9856.06 439.189   2
   3 -10   4 9770.54 716.208   5
  -3  10  -5 1948.47 213.022   2
   3 -10   5 1918.83 353.160   5
  -3  10  -5 1478.65 458.151   1
  -3  10  -6-126.971 353.683   1
  -3  10  -6 43.3059 102.752   2
   3 -10   6 148.426 186.383   5
   3 -10   7-35.5312 161.244   5
  -3  10  -7 138.650 115.517   2
  -3  10  -8 668.692 191.289   2
   3 -10   8 683.040 226.129   5
  -3  10  -8 171.307 389.836   1
  -3  10  -9 533.474 391.422   1
   3 -10   9 664.539 216.831   5
  -3  10  -9 884.938 222.465   2
   3 -10  10 156.670 147.035   5
  -3  10 -10 5.03263 381.391   1
  -3  10 -11-116.687 457.173   1
  -3  10 -12-927.415 489.523   1
  -3  10 -13-494.490 397.556   1
   3  11 -12 1471.99 490.008   1
   3  11 -11-60.2607 370.398   1
   3  11 -10-763.471 504.014   1
   3  11  -9 927.426 448.739   1
   3  11  -8-491.932 374.571   1
   3  11  -7 837.324 489.390   1
   3  11  -6-29.5811 333.051   1
  -3  11   6 72.6031 190.807   1
  -3  11   5 1583.53 293.322   1
   3  11  -5 1184.89 484.704   1
   3 -11  -5 2231.66 458.468   5
   3 -11  -4 190.945 246.959   5
  -3  11   4 45.2328 210.239   1
  -3  11   3-460.945 252.008   1
   3 -11  -3-137.792 227.159   5
   3 -11  -3-30.6940 124.809   2
  -3  11   2 2475.27 406.466   1
   3 -11  -2 2324.31 434.555   5
   3 -11  -2 2513.74 283.709   2
  -3  11   1 543.105 280.970   1
   3 -11  -1 803.318 324.620   5
   3 -11  -1 770.436 167.487   2
  -3  11   0 1440.74 367.676   1
   3 -11   0 1323.73 189.748   2
   3 -11   0 1324.07 344.968   5
  -3  11  -1 3023.34 499.074   1
   3 -11   1 3726.78 506.409   5
  -3  11  -2 2786.57 513.186   1
   3 -11   2 3138.59 461.260   5
  -3 -11  -2 2749.27 205.189   2
  -3  11  -3 1529.16 446.105   1
  -3 -11  -3 2106.50 233.304   2
   3 -11   3 1993.42 383.683   5
   3 -11   4 406.334 242.676   5
  -3  11  -4-143.835 396.588   1
  -3  11  -5 268.460 94.7728   2
  -3  11  -5-180.944 445.465   1
   3 -11   5 408.980 226.457   5
   3 -11   6 183.474 201.547   5
  -3  11  -6-206.459 409.311   1
  -3  11  -7 886.807 411.747   1
   3 -11   7 1100.69 282.099   5
  -3  11  -8 1386.05 470.884   1
   3 -11   8 1801.97 322.631   5
  -3  11  -9-97.2902 395.687   1
   3 -11   9 91.0250 148.475   5
  -3  11 -10-802.384 500.694   1
  -3  11 -11-307.359 355.694   1
  -3  11 -12-189.370 458.906   1
   3  12 -11-548.023 411.563   1
   3  12 -10 698.896 513.314   1
   3  12  -9 708.063 410.170   1
   3  12  -8-340.556 498.472   1
   3  12  -7-41.3607 325.483   1
   3  12  -6 411.443 399.610   1
  -3  12   5-344.269 221.726   1
   3  12  -5-763.166 481.154   1
   3  12  -4-703.672 408.259   1
   3 -12  -4-11.2523 222.413   5
  -3  12   4-589.549 260.235   1
   3 -12  -3 1675.42 416.088   5
  -3  12   3 1285.54 337.332   1
  -3  12   2-366.930 277.657   1
   3 -12  -2 31.2398 191.610   5
  -3  12   1 147.528 285.752   1
   3 -12  -1 588.604 267.615   5
  -3  12   0-146.888 325.216   1
   3 -12   0 217.711 223.471   5
  -3  12  -1 432.080 337.941   1
   3 -12   1 1087.16 333.354   5
  -3  12  -2-390.573 312.711   1
   3 -12   2 81.3976 203.346   5
   3 -12   3 863.218 311.198   5
  -3  12  -3 657.687 358.872   1
   3 -12   4 114.226 211.222   5
  -3  12  -4-154.664 379.069   1
  -3  12  -5 43.0249 392.929   1
   3 -12   5 288.218 218.877   5
   3 -12   6 155.754 203.688   5
  -3  12  -6-7.65541 380.152   1
   3 -12   7 760.755 269.348   5
  -3  12  -7 1026.47 411.771   1
   3 -12   8 493.541 231.371   5
  -3  12  -8-296.802 450.600   1
  -3  12  -9 151.258 377.283   1
  -3  12 -10-703.724 477.007   1
   3  13  -9-528.315 501.975   1
   3  13  -8-248.054 388.759   1
   3  13  -7 2343.39 616.951   1
   3  13  -6-680.782 505.202   1
   3  13  -5 1267.49 557.827   1
   3  13  -4-230.547 467.400   1
  -3  13   4 54.6440 226.570   1
   3  13  -3 1655.11 547.413   1
  -3  13   3 1539.37 370.687   1
   3 -13  -2 535.838 307.097   5
  -3  13   2 131.845 268.757   1
  -3  13   1 261.615 265.591   1
   3 -13  -1 379.631 324.705   5
  -3  13   0 530.285 312.448   1
   3 -13   0 1181.94 370.920   5
   3 -13   1 500.230 278.615   5
  -3  13  -1-419.950 355.533   1
   3 -13   2-113.589 249.775   5
  -3  13  -2-653.361 394.382   1
  -3  13  -3-873.421 442.086   1
   3 -13   3-114.155 208.631   5
   3 -13   4-13.8313 206.940   5
  -3  13  -4-76.4725 320.895   1
   3 -13   5-8.07560 185.689   5
  -3  13  -5-449.944 348.794   1
  -3  13  -6 214.678 331.138   1
   3 -13   6 310.881 220.115   5
   3 -13   7 157.032 189.547   5
  -3  13  -7-26.2112 352.454   1
  -3  13  -8 218.739 435.787   1
  -3  13  -9 821.589 443.735   1
   3  14  -7 178.219 497.925   1
   3  14  -6-526.410 508.269   1
   3  14  -5-833.042 516.361   1
   3  14  -4-720.670 504.047   1
   3  14  -3 848.654 425.684   1
  -3  14   3 189.809 279.208   1
   3  14  -2 965.616 473.593   1
  -3  14   2 232.129 297.198   1
  -3  14   1 1798.82 447.060   1
  -3  14   0 275.733 320.126   1
   3 -14   0 498.079 331.558   5
  -3  14  -1-297.124 331.239   1
   3 -14   1-148.408 296.452   5
   3 -14   2-65.3048 230.400   5
  -3  14  -2-413.135 381.344   1
   3 -14   3-89.3385 231.625   5
  -3  14  -3-494.976 379.392   1
  -3  14  -4 82.9559 321.349   1
   3 -14   4 247.457 240.462   5
  -3  14  -5-424.668 407.299   1
   3 -14   5-122.265 232.622   5
  -3  14  -6-37.9415 403.261   1
   3 -14   6-56.5394 198.530   5
  -3  14  -7-636.883 428.987   1
   3  15  -3 17.6631 431.825   1
   3  15  -2 719.200 427.070   1
  -3  15   2 548.498 302.990   1
   3  15  -1-197.213 417.404   1
  -3  15   1-53.2028 330.992   1
   3  15   0 363.395 342.451   1
  -3  15   0 349.863 328.148   1
  -3  15  -1-416.703 388.517   1
  -3  15  -2-549.271 431.612   1
  -3  15  -3-516.766 404.842   1
   4   0 -17-100.946 304.747   3
  -4   0  17 20.2304 223.313   4
   4   0 -16 2130.62 565.305   3
  -4   0  16 1472.74 461.148   4
   4   0 -15-3.31314 413.527   3
  -4   0  15 175.651 245.644   4
   4   0 -14 1363.95 449.334   3
   4   0 -13-363.636 315.448   3
   4   0 -13-57.7346 141.414   1
   4   0 -12 132.363 278.493   3
   4   0 -12 85.9666 150.237   1
   4   0 -11-447.947 179.970   1
   4   0 -11-146.788 297.524   3
   4   0 -10 665.183 304.110   3
   4   0 -10 552.866 173.341   1
   4   0  -9-113.926 277.300   3
   4   0  -9-350.521 149.685   1
   4   0  -9 9.65827 80.8958   5
   4   0  -8 4513.62 455.582   2
   4   0  -8 3942.61 312.687   1
   4   0  -8 4004.03 298.900   5
   4   0  -8 3776.53 424.494   3
   4   0  -7 10.1092 195.175   3
   4   0  -7 38.4203 80.2808   5
   4   0  -6 1294.71 174.566   5
   4   0  -6 1460.11 262.528   3
   4   0  -5-391.709 201.410   3
  -4   0   4 346.807 197.603   2
   4   0  -4 518.677 174.235   3
   4   0  -3-62.8772 134.210   3
  -4   0   3-5.22260 145.246   2
  -4   0   2 26588.5 802.588   2
   4   0  -2 28728.2 573.851   3
   4   0  -1-9.85505 91.2697   1
  -4   0   1 37.1743 152.467   2
   4   0   0 18579.2 625.310   1
  -4   0   0 17879.3 629.847   2
  -4   0  -1 410.688 174.380   2
  -4   0  -1-36.0319 84.6521   4
  -4   0  -2 15253.4 614.600   1
  -4   0  -2 15414.3 597.594   2
  -4   0  -2 14698.3 419.167   4
  -4   0  -3 476.040 151.790   2
  -4   0  -3-31.9678 111.575   1
  -4   0  -4 110170. 1769.72   1
  -4   0  -5 21.0560 149.872   1
  -4   0  -6 21682.7 868.084   1
   4   0   7-274.175 170.278   1
  -4   0  -7-10.3825 129.726   1
   4   0   8 2141.75 337.338   1
  -4   0  -8 2326.74 354.744   1
  -4   0  -9 49.4950 228.404   1
   4   0   9-77.2319 208.886   1
  -4   0  -9-73.4719 208.859   3
  -4   0 -10 219.835 177.096   1
   4   0  10 182.021 63.0541   4
  -4   0 -10 58.3070 211.728   3
  -4   0 -11-64.8720 232.634   3
  -4   0 -11 39.6665 180.476   1
   4   0  11 5.43087 60.0157   4
  -4   0 -12 4383.92 498.027   1
   4   0  12 4602.30 295.800   4
  -4   0 -12 4519.78 540.183   3
  -4   0 -13-4.32700 219.212   3
  -4   0 -13-19.1639 164.687   1
  -4   0 -14 529.831 344.439   3
  -4   0 -14 32.6754 163.804   1
  -4   0 -15-151.759 305.277   3
  -4   0 -15 10.2253 136.586   1
  -4   0 -16 105.687 294.489   3
  -4   0 -16 72.8963 150.340   1
  -4   0 -17 0.69268 337.749   3
  -4   0 -17 112.372 177.391   1
   4  -1 -17 351.921 413.052   3
   4   1 -17 230.650 398.324   3
  -4  -1  17 276.156 378.152   4
  -4   1  17 557.435 380.514   4
   4  -1 -16-184.191 360.142   3
   4   1 -16 24.9277 381.955   3
  -4   1  16 53.2868 330.720   4
   4   1 -15-281.344 402.376   3
   4  -1 -15-130.074 361.319   3
  -4   1  15 164.456 257.240   4
   4   1 -14 2689.03 557.805   3
   4  -1 -14 3619.89 607.023   3
  -4   1  14 3299.41 615.820   4
   4   1 -14 3264.00 374.912   1
   4  -1 -13 1512.66 424.260   3
   4  -1 -13 1994.23 203.532   1
  -4   1  13 2293.37 502.098   4
   4   1 -13 1688.82 446.093   3
   4   1 -13 1810.37 289.182   1
   4   1 -12 875.714 359.189   3
   4   1 -12 879.756 225.219   1
   4  -1 -12 1084.69 156.281   1
  -4   1  12 1659.52 449.352   4
   4  -1 -12 1200.85 368.137   3
   4   1 -11 2773.63 505.628   3
   4  -1 -11 3065.60 245.292   1
   4   1 -11 3289.22 360.921   1
  -4   1  11 2692.99 544.091   4
   4  -1 -11 3092.25 502.873   3
   4  -1 -10 28.0539 207.232   3
   4   1 -10-162.538 354.403   3
   4   1 -10-517.846 218.085   1
   4  -1 -10-53.6113 116.784   1
   4   1  -9 590.173 110.303   5
   4   1  -9 402.841 257.749   3
   4   1  -9 519.663 183.117   1
   4  -1  -9 610.752 167.120   5
   4  -1  -9 548.772 127.034   1
   4  -1  -9 607.234 279.814   3
   4   1  -8 828.566 300.141   3
   4   1  -8 1110.11 237.212   2
   4   1  -8 927.823 135.328   5
   4  -1  -8 815.760 169.214   5
   4  -1  -8 610.730 128.304   1
   4  -1  -8 948.924 288.830   3
   4   1  -7 3066.38 359.324   2
   4   1  -7 2536.38 211.488   5
   4  -1  -7 2945.37 282.299   5
   4  -1  -7 2651.40 354.930   3
   4   1  -7 3050.13 377.141   3
   4  -1  -6 1584.36 211.617   5
   4   1  -6 1904.34 309.239   3
   4   1  -5 14204.4 658.681   2
   4  -1  -5 13704.8 551.522   5
   4   1  -5 14038.2 626.337   3
  -4  -1   4 8656.24 507.771   2
   4   1  -4 9307.92 467.329   3
   4  -1  -3 71417.3 1044.65   1
  -4   1   3 73016.9 1417.82   2
   4   1  -3 71655.8 1121.12   3
  -4  -1   3 72255.0 1347.07   2
  -4  -1   3 71748.4 1145.34   3
   4  -1  -2 4985.40 297.235   1
  -4   1   2 4523.17 353.939   2
  -4  -1   2 4831.57 357.134   2
  -4   1   2 5019.84 412.656   4
  -4  -1   2 4996.73 276.603   3
   4  -1  -1 8682.32 418.863   1
  -4   1   1 8369.12 454.733   2
  -4  -1   1 8730.68 444.699   2
  -4   1   1 8564.69 489.539   4
   4  -1  -1 8401.50 250.240   3
  -4  -1   1 8217.27 303.565   3
   4  -1   0 3950.30 303.739   1
  -4   1   0 4250.62 340.873   2
  -4  -1   0 4649.54 333.630   2
  -4   1   0 4122.79 319.126   4
  -4   1   0 4047.98 301.961   1
  -4   1  -1-37.5342 116.704   1
  -4   1  -1-35.4581 186.380   2
  -4  -1  -1-74.3396 186.585   2
  -4   1  -1 28.1316 85.4489   4
  -4   1  -2 7855.51 457.251   1
  -4   1  -2 7945.05 467.845   2
  -4  -1  -2 7635.73 466.043   2
  -4   1  -3 2186.66 311.385   1
   4  -1   3 2134.86 170.495   4
  -4   1  -3 2465.95 162.135   3
  -4   1  -3 2239.20 315.723   2
  -4   1  -4 4972.89 448.525   1
   4  -1   4 5183.21 225.681   4
  -4   1  -4 5618.25 292.311   3
  -4  -1  -5 7719.43 499.106   1
  -4   1  -5 7455.09 533.363   1
   4  -1   5 7284.33 233.578   4
  -4   1  -5 8048.02 396.823   3
  -4  -1  -6 70133.7 1496.71   1
  -4   1  -6 69426.3 1253.40   3
  -4   1  -6 72106.5 1601.03   1
   4   1   7 411.067 223.370   1
  -4  -1  -7 601.429 211.514   1
  -4   1  -7 660.107 199.391   3
   4  -1   7 343.832 222.630   1
  -4   1  -7 309.039 212.550   1
  -4  -1  -8 1920.24 295.134   1
   4   1   8 2082.43 325.926   1
   4  -1   8 2779.72 389.952   1
  -4   1  -8 2060.40 341.918   1
  -4  -1  -9 11974.5 700.965   1
  -4   1  -9 12175.8 770.771   1
   4   1   9 11374.7 726.058   1
  -4   1  -9 11433.3 669.761   3
  -4   1 -10 165.580 236.375   3
  -4  -1 -10 505.211 217.162   1
  -4   1 -10 148.862 226.402   1
  -4   1 -11 215.390 262.261   3
  -4  -1 -11 228.402 170.523   1
   4  -1  11 195.294 98.5190   4
  -4   1 -12 532.270 283.020   3
  -4  -1 -12 644.599 240.904   1
  -4  -1 -12 485.913 303.580   3
  -4   1 -12 151.095 265.579   1
   4  -1  12 565.580 144.135   4
  -4   1 -13 342.290 296.785   3
  -4   1 -13 191.682 247.995   1
  -4  -1 -13 216.262 181.401   1
   4  -1  13 422.187 151.229   4
  -4  -1 -13 178.918 256.287   3
  -4  -1 -14-25.3027 274.258   3
  -4   1 -14-408.563 314.600   3
  -4  -1 -14 67.5737 154.799   1
  -4   1 -14-833.329 363.454   1
  -4  -1 -15 276.292 297.093   3
  -4   1 -15 449.220 298.644   3
  -4  -1 -15 210.808 174.492   1
  -4   1 -15 391.938 201.158   1
  -4   1 -16 95.3331 140.806   1
  -4   1 -16-345.981 352.763   3
  -4  -1 -16-172.934 321.227   3
  -4  -1 -17 81.7412 350.606   3
  -4   1 -17 123.730 306.085   3
  -4   1 -17-62.2375 186.861   1
   4  -2 -17-469.933 419.371   3
   4   2 -17-237.814 404.333   3
  -4   2  17-103.753 284.184   4
  -4   2  16 1020.84 429.518   4
   4  -2 -16 1379.48 436.311   3
   4   2 -16 968.339 442.905   3
   4  -2 -15 360.706 335.339   3
   4   2 -15 943.764 381.223   3
   4   2 -15 317.039 208.150   1
  -4   2  15 627.211 364.981   4
   4  -2 -14 3637.97 632.776   3
   4   2 -14 2909.52 580.646   3
   4   2 -14 3428.55 423.411   1
  -4   2  14 4063.08 668.363   4
   4  -2 -13-44.7358 302.674   3
   4   2 -13 6.57589 336.435   3
   4   2 -13-394.056 240.663   1
  -4   2  13 43.5459 251.554   4
   4  -2 -12 1019.84 358.452   3
   4   2 -12 1572.20 439.901   3
   4   2 -12 830.007 251.930   1
  -4   2  12 1308.96 405.548   4
   4   2 -11-161.732 310.268   3
  -4   2  11-417.240 343.170   4
   4   2 -11-452.076 233.794   1
   4  -2 -11-159.513 258.293   3
   4   2 -10 1359.53 400.872   3
   4   2 -10 1556.04 305.226   1
   4  -2 -10 2151.55 295.424   5
  -4   2  10 1438.50 388.494   4
   4   2  -9 223.707 268.638   3
   4  -2  -9 199.080 40.0944   1
   4  -2  -9 133.983 41.9518   1
  -4   2   9-134.333 252.596   4
   4  -2  -9 100.554 128.409   5
   4   2  -9-11.4961 222.323   1
   4   2  -8 426.174 280.481   3
   4  -2  -8 231.482 57.2409   1
   4  -2  -8 294.840 51.4846   1
   4   2  -8 162.108 152.227   2
   4  -2  -8 236.238 135.814   5
   4   2  -8 240.011 67.1273   5
  -4   2   8 253.436 218.192   4
   4  -2  -7 11691.9 585.230   5
   4   2  -7 12653.4 682.671   2
   4  -2  -7 11505.3 313.739   1
   4   2  -7 12544.3 380.390   5
   4  -2  -7 11717.2 300.063   1
   4   2  -7 12248.2 683.869   3
   4  -2  -6 32764.6 548.038   1
   4  -2  -6 34184.3 954.256   5
   4   2  -6 34167.4 1043.39   3
   4   2  -5 339.834 214.395   3
   4  -2  -5 282.356 139.608   5
   4  -2  -5 134.389 86.9825   1
   4   2  -5 156.246 116.797   2
  -4  -2   5 89.4167 131.364   3
   4  -2  -4 53143.2 824.722   1
  -4  -2   4 55599.3 1223.18   2
   4   2  -4 55842.8 1185.41   2
  -4  -2   4 56250.6 1175.60   3
  -4  -2   3 1144.75 198.203   3
  -4   2   3 1206.31 224.309   2
  -4  -2   3 1229.03 208.615   2
   4   2  -3 1124.01 183.419   2
   4  -2  -3 963.264 147.814   1
   4  -2  -2 24686.2 659.295   1
  -4   2   2 25643.6 831.060   2
  -4  -2   2 26317.9 759.389   2
   4   2  -2 25249.4 722.949   2
  -4  -2   2 24669.2 653.131   3
  -4   2   2 24860.3 905.445   4
  -4   2   1 1341.47 181.017   1
  -4  -2   1 948.386 181.517   2
  -4   2   1 1276.84 218.065   2
   4   2  -1 1177.14 171.423   2
   4  -2  -1 867.564 169.783   1
  -4   2   1 924.162 212.383   4
   4  -2   0 533.262 159.439   1
   4   2   0 879.246 155.576   2
  -4   2   0 972.662 190.174   1
  -4   2   0 964.688 206.627   2
  -4  -2   0 577.466 186.073   2
   4  -2   0 952.968 180.437   4
  -4   2  -1 2319.11 286.518   1
   4  -2   1 2525.32 286.867   1
  -4   2  -1 2515.12 297.993   2
  -4  -2  -1 2263.47 261.629   2
   4  -2   1 2362.55 245.321   4
   4  -2   2 1252.43 170.765   4
  -4   2  -2 918.089 260.330   1
  -4  -2  -2 1052.01 259.642   2
  -4   2  -2 825.483 229.824   2
   4  -2   2 1128.42 106.737   3
  -4   2  -3 3757.29 355.694   2
   4  -2   3 3784.01 262.410   4
  -4   2  -3 2982.57 361.404   1
  -4   2  -4-53.5187 279.040   2
  -4   2  -4-471.896 231.140   1
  -4   2  -5 1541.45 308.042   1
  -4   2  -5 1617.28 207.045   3
  -4   2  -6 9588.49 648.973   1
  -4   2  -6 9613.16 490.605   3
  -4   2  -7 692.441 196.133   3
   4  -2   7 543.492 227.450   1
  -4   2  -7 381.286 255.770   1
   4   2   7 575.896 204.421   1
   4   2   8 1375.65 280.996   1
  -4   2  -8 1035.96 318.002   1
  -4   2  -9 773.782 253.703   3
   4   2   9 412.788 237.474   1
  -4   2  -9 168.867 272.773   1
  -4   2 -10 6826.55 643.770   1
  -4   2 -10 7206.99 581.938   3
  -4   2 -11 628.909 295.702   3
  -4   2 -11 361.356 303.280   1
  -4   2 -12-476.174 297.662   1
  -4   2 -12 169.275 237.063   3
  -4   2 -13 180.131 267.377   3
  -4   2 -13-774.786 387.376   1
  -4   2 -14 174.075 261.620   3
  -4   2 -14-177.924 320.904   1
  -4  -2 -14 101.600 275.184   3
  -4   2 -15 212.135 301.870   1
  -4   2 -15 411.635 305.784   3
  -4  -2 -15 655.618 321.744   3
  -4  -2 -16 224.965 300.837   3
  -4   2 -16 262.623 279.412   3
  -4   2 -16-480.923 363.540   1
  -4  -2 -17-54.4089 301.280   3
  -4   2 -17-44.9900 297.919   3
  -4   2 -17-227.183 289.853   1
   4  -3 -17 164.619 310.817   3
   4   3 -17-230.305 429.950   3
  -4   3  17-262.886 304.369   4
   4  -3 -16-196.818 340.829   3
   4   3 -16 220.304 340.203   3
  -4   3  16 19.7995 282.669   4
   4  -3 -15-5.72681 314.416   3
   4   3 -15-514.666 384.955   3
   4   3 -15-399.473 261.253   1
  -4   3  15 181.018 329.764   4
   4   3 -14-477.106 266.468   1
   4   3 -14-389.377 342.299   3
  -4   3  14 63.6348 273.837   4
   4  -3 -14-55.4069 319.949   3
   4   3 -13 1415.65 467.865   3
   4   3 -13 1536.29 340.176   1
  -4   3  13 1923.11 471.632   4
   4   3 -12-184.131 351.532   3
   4   3 -12-503.193 267.011   1
  -4   3  12-48.2748 211.664   4
  -4   3  11 11802.8 957.257   4
   4   3 -11 11122.2 832.811   3
   4   3 -11 11394.5 748.589   1
   4   3 -10 12046.2 747.237   1
   4   3 -10 13575.7 875.856   3
   4  -3 -10 12213.6 696.177   5
  -4   3  10 13176.0 978.458   4
   4   3  -9 2605.45 441.385   3
   4   3  -9 2503.17 358.740   2
   4  -3  -9 2803.52 348.757   5
  -4   3   9 2825.88 462.504   4
   4   3  -9 2438.87 378.556   1
   4  -3  -8 7142.08 512.438   5
  -4   3   8 7362.95 686.225   4
   4   3  -8 7082.08 540.826   2
   4   3  -8 7751.97 628.860   3
   4  -3  -7 5612.75 517.119   2
   4  -3  -7 4811.76 413.246   5
   4   3  -7 5230.08 209.354   5
  -4  -3   7 4969.24 467.673   3
   4   3  -7 5755.52 526.951   3
   4  -3  -6 2890.44 322.975   5
  -4  -3   6 2796.71 350.909   3
   4  -3  -5 3717.81 191.530   1
   4   3  -5 3939.10 341.123   2
   4  -3  -5 3996.08 368.758   5
  -4  -3   5 3523.62 377.958   3
  -4  -3   4-108.636 179.244   3
   4   3  -4 10.5498 92.1468   2
   4  -3  -4 80.0566 160.208   5
  -4   3   3 13597.0 433.411   1
  -4   3   3 13248.4 651.733   2
   4  -3  -3 12644.9 444.980   1
  -4  -3   3 13866.3 565.907   2
   4  -3  -3 12957.2 616.650   2
   4   3  -3 13215.2 532.863   2
  -4  -3   3 13085.6 564.880   3
  -4   3   2 1822.52 192.324   1
   4  -3  -2 1628.96 198.700   1
  -4  -3   2 1587.35 207.777   2
   4  -3  -2 1959.71 245.122   2
   4   3  -2 1752.53 203.725   2
  -4   3   2 1652.08 258.513   2
  -4   3   2 1759.59 279.230   4
   4  -3  -2 1898.77 285.001   4
  -4  -3   2 1543.13 216.263   3
   4  -3  -1 688.849 158.472   1
  -4   3   1 919.165 218.766   2
  -4   3   1 567.851 157.510   1
  -4  -3   1 967.758 173.022   2
   4  -3  -1 1089.23 192.552   2
   4  -3  -1 879.752 193.184   4
   4   3  -1 947.832 164.374   2
  -4   3   0 17593.6 644.361   1
   4  -3   0 17058.7 651.593   1
  -4   3   0 17539.4 656.877   2
  -4  -3   0 18254.0 606.241   2
   4  -3   0 17831.9 644.081   2
   4  -3   0 17879.0 739.501   4
   4  -3   1 5574.22 419.778   1
  -4  -3  -1 5900.25 377.914   2
   4  -3   1 6272.62 394.250   2
   4  -3   1 6024.34 411.490   4
  -4   3  -1 5120.92 396.273   1
  -4   3  -1 6485.99 411.258   2
   4  -3   2 18319.4 759.036   1
  -4   3  -2 17689.8 676.205   2
  -4  -3  -2 17627.5 651.008   2
  -4   3  -2 18954.6 761.203   1
   4  -3   2 18685.7 469.664   3
  -4   3  -3 3506.21 388.909   1
  -4   3  -3 4175.07 381.792   2
   4  -3   3 3753.39 249.759   3
  -4   3  -4 17108.9 807.931   1
  -4   3  -4 17216.5 715.938   2
   4  -3   4 16205.4 552.269   3
  -4   3  -5 7223.61 560.540   1
   4  -3   5 7180.86 412.107   3
  -4   3  -6 3024.64 419.474   1
  -4  -3  -6 3448.15 210.788   4
   4   3   7 4084.29 417.814   1
  -4   3  -7 3799.84 493.050   1
   4  -3   7 3527.44 435.144   1
   4   3   8 1158.66 277.516   1
  -4   3  -8 1236.97 356.765   1
  -4   3  -9 77.3588 216.424   3
   4   3   9-605.528 271.224   1
  -4   3  -9-689.273 321.370   1
  -4   3 -10 1251.11 333.714   3
  -4   3 -10 1531.21 387.431   1
  -4   3 -11 826.825 295.138   3
  -4   3 -11 266.094 344.655   1
  -4   3 -12 28.5263 224.551   3
  -4   3 -12-253.275 387.362   1
  -4   3 -13 725.914 316.616   3
  -4   3 -13 448.461 346.216   1
  -4   3 -14-129.152 321.670   1
  -4   3 -14-355.677 317.177   3
  -4   3 -15-83.6480 324.074   1
  -4   3 -15 317.635 310.926   3
  -4   3 -16 20.3161 275.361   3
  -4   3 -16-488.069 354.926   1
  -4  -3 -16-18.5068 288.887   3
  -4   3 -17-222.936 333.397   3
  -4   3 -17-572.533 362.875   1
  -4  -3 -17 0.76613 313.635   3
   4   4 -16-413.956 373.571   3
  -4   4  16-104.096 292.859   4
   4  -4 -16 68.2140 332.666   3
   4   4 -15-27.6331 273.501   1
   4   4 -15 10.1257 362.120   3
  -4   4  15-0.80948 294.995   4
   4   4 -14-513.323 296.638   1
   4   4 -14-415.651 412.079   3
  -4   4  14-35.5450 266.998   4
   4   4 -13-45.1303 381.346   3
   4   4 -13-778.754 337.938   1
  -4   4  13-11.3431 216.381   4
  -4   4  12 736.652 353.342   4
   4   4 -12 412.959 358.522   3
   4   4 -12 262.542 255.400   1
   4   4 -11-54.9211 298.191   1
   4   4 -11 161.949 319.789   3
  -4   4  11 29.6275 227.100   4
   4   4 -10 6852.44 623.214   1
   4  -4 -10 7606.88 598.239   5
  -4   4  10 7253.57 742.302   4
   4   4  -9 24355.6 1019.40   2
   4   4  -9 24604.4 1091.02   1
   4  -4  -9 24162.5 1017.24   5
  -4   4   9 25829.4 1315.07   4
   4   4  -8 11121.4 650.703   2
  -4   4   8 10753.0 830.434   4
   4  -4  -8 10952.0 677.135   5
   4  -4  -7 11137.9 659.144   5
  -4   4   7 10027.6 770.862   4
  -4  -4   7 10928.7 701.158   3
  -4  -4   6 2282.91 337.031   3
   4  -4  -6 2218.50 330.459   2
   4   4  -6 2252.09 273.458   2
   4  -4  -6 2418.23 317.857   5
   4  -4  -5 11759.5 321.943   1
   4  -4  -5 12532.7 689.320   2
   4   4  -5 13041.9 578.964   2
   4  -4  -5 12731.8 671.158   5
  -4  -4   5 11854.0 651.245   3
  -4   4   4 5576.83 257.718   1
   4  -4  -4 5851.02 456.359   2
   4   4  -4 5162.43 347.771   2
   4  -4  -4 5358.45 270.631   1
   4  -4  -4 5952.58 555.539   4
   4  -4  -4 5410.10 448.068   5
  -4  -4   4 5324.41 426.419   3
   4  -4  -3 196.936 114.772   1
  -4  -4   3 191.829 152.443   3
  -4   4   3 224.659 174.610   2
  -4  -4   3 310.529 130.717   2
   4  -4  -3 306.810 163.800   2
   4   4  -3 370.003 122.647   2
   4  -4  -3 439.782 195.120   4
  -4   4   3 85.1782 116.260   1
   4  -4  -2-48.6729 130.151   1
  -4   4   2 24.5854 144.352   2
  -4  -4   2 12.7164 114.907   2
   4  -4  -2 4.68239 122.327   2
  -4   4   2-376.649 157.462   1
   4   4  -2 111.598 96.4763   2
   4  -4  -2 74.3169 104.924   4
  -4   4   1 5816.56 393.202   1
  -4   4   1 5536.19 408.760   2
  -4  -4   1 5491.94 338.948   2
   4   4  -1 5946.07 344.546   2
   4  -4  -1 5276.79 366.508   1
   4  -4  -1 6201.81 404.288   2
   4  -4  -1 6093.16 488.532   4
  -4   4   0 11078.4 547.825   1
  -4   4   0 11561.7 551.760   2
  -4  -4   0 11220.1 475.394   2
   4  -4   0 10740.1 511.646   2
   4  -4   0 11213.8 563.714   1
   4  -4   0 11232.0 623.593   4
  -4   4  -1 22866.1 821.793   1
  -4  -4  -1 21394.9 667.335   2
   4  -4   1 21810.6 724.949   2
  -4   4  -1 21865.4 737.532   2
   4  -4   1 21511.1 811.404   1
  -4  -4  -2 123.917 170.420   2
   4  -4   2-1.62254 154.114   1
  -4   4  -2-24.7649 233.264   1
  -4   4  -2 230.209 174.338   2
  -4   4  -3 3043.56 395.385   1
  -4   4  -3 3821.28 357.813   2
   4  -4   3 3674.98 384.937   1
   4  -4   3 3993.02 284.800   3
  -4   4  -4 1798.26 333.532   1
  -4   4  -4 2136.31 294.238   2
   4  -4   4 2294.95 244.382   3
  -4   4  -5 1894.41 360.073   1
  -4   4  -5 2051.25 301.627   2
   4  -4   5 2037.14 255.928   3
   4   4   6 3628.36 379.964   1
  -4  -4  -6 3135.06 250.951   4
   4  -4   6 2774.02 306.367   3
  -4   4  -6 2874.16 470.889   1
  -4   4  -7 2187.60 413.511   1
   4   4   7 2572.12 354.380   1
  -4  -4  -7 2830.65 243.646   4
  -4   4  -8 941.487 319.359   1
   4   4   8 1230.76 281.097   1
   4   4   9-136.280 250.137   1
  -4   4  -9-126.990 342.093   1
  -4   4 -10 14.4173 234.741   3
  -4   4 -10-1102.77 438.696   1
  -4   4 -11 2136.50 394.098   3
  -4   4 -11 1654.11 454.565   1
  -4   4 -12 369.871 268.644   3
  -4   4 -12 29.3655 333.578   1
  -4   4 -13 446.089 293.751   3
  -4   4 -13 43.6226 346.317   1
  -4   4 -14 3377.42 589.696   1
  -4   4 -14 3806.47 545.653   3
  -4   4 -15 165.523 286.731   3
  -4   4 -15-814.483 419.153   1
  -4   4 -16 359.263 366.755   3
  -4   4 -16 274.246 325.459   1
   4   5 -16 178.087 275.759   1
   4   5 -15-34.4581 292.238   1
   4   5 -14-110.821 295.617   1
   4   5 -13 86.4900 315.615   1
   4   5 -12-666.952 341.293   1
  -4   5  12 2.69178 207.354   4
   4   5 -11 106.533 340.987   1
  -4   5  11 985.340 347.604   4
   4  -5 -10 151.833 188.243   5
  -4   5  10 287.245 257.839   4
   4  -5  -9 125.355 192.862   5
   4   5  -9 39.1653 153.752   2
   4   5  -8 164.559 141.082   2
   4  -5  -8 316.259 245.303   5
   4  -5  -7 87.2606 188.669   5
   4   5  -7 22.8963 25.1828   5
   4  -5  -6 5701.00 513.030   2
   4   5  -6 5009.28 380.834   2
   4  -5  -6 5881.03 507.418   5
  -4  -5   6 5090.66 495.485   3
  -4  -5   5 923.099 228.126   3
   4  -5  -5 959.355 250.362   5
   4   5  -5 772.405 162.053   2
   4  -5  -5 928.205 217.285   2
   4  -5  -5 944.297 272.653   4
  -4   5   4 4728.66 274.794   1
   4  -5  -4 5427.53 450.580   2
   4   5  -4 4758.85 320.199   2
   4  -5  -4 4514.11 269.520   1
   4  -5  -4 4940.17 461.982   5
   4  -5  -4 5081.70 540.271   4
  -4  -5   4 4798.41 424.986   3
   4  -5  -3 18117.6 594.701   1
  -4   5   3 18363.0 589.260   1
  -4  -5   3 18347.0 619.256   2
   4  -5  -3 19127.6 779.990   2
   4   5  -3 17812.3 580.162   2
   4  -5  -3 20329.5 1007.41   4
  -4   5   2 12140.6 521.151   1
  -4   5   2 11776.3 614.666   2
  -4  -5   2 11945.4 486.781   2
   4  -5  -2 12231.9 597.961   2
   4   5  -2 11484.6 459.164   2
   4  -5  -2 13299.1 778.153   4
   4  -5  -2 11339.6 521.275   1
  -4   5   1 7534.87 457.112   1
  -4   5   1 7902.00 485.697   2
  -4  -5   1 7390.64 376.880   2
   4  -5  -1 7477.58 452.370   2
   4  -5  -1 6844.05 436.594   1
   4  -5  -1 6994.82 548.675   4
  -4   5   0 484.627 215.769   1
   4  -5   0 1298.04 206.756   2
   4  -5   0 881.782 207.653   1
  -4   5   0 824.839 203.256   2
  -4  -5   0 788.299 168.517   2
  -4   5  -1-10.0833 210.400   1
   4  -5   1-18.0685 184.840   1
  -4   5  -1 246.638 157.899   2
   4  -5   1 206.181 119.448   2
  -4  -5  -1 246.427 142.569   2
  -4  -5  -2 29.6188 151.571   2
  -4   5  -2-443.797 219.466   1
   4  -5   2-67.2197 183.774   1
  -4   5  -2 17.8914 119.204   2
  -4   5  -3 1099.60 304.206   1
  -4   5  -3 1835.70 261.557   2
   4  -5   3 1668.33 306.562   1
   4  -5   4-9.08119 124.125   3
   4  -5   4-8.56247 191.958   1
  -4   5  -4-36.5817 202.975   2
   4  -5   5 85.9576 155.272   3
  -4   5  -5-496.439 275.909   1
   4  -5   5-10.8495 210.990   1
  -4   5  -5-32.5435 198.139   2
   4   5   6 5621.58 468.456   1
  -4   5  -6 5292.37 573.514   1
  -4   5  -6 6109.45 491.837   2
   4  -5   6 5255.52 435.866   3
   4   5   7 1989.82 291.700   1
  -4   5  -7 1484.88 407.659   1
  -4  -5  -7 1887.34 239.280   4
   4  -5   7 1974.11 302.013   3
   4  -5   8 1574.56 291.897   3
  -4   5  -8 480.354 399.156   1
   4   5   8 1346.36 292.887   1
  -4  -5  -8 1609.84 231.221   4
   4   5   9 7905.31 624.922   1
  -4   5  -9 8246.90 773.833   1
  -4   5 -10 1819.91 445.528   1
  -4   5 -11 78.6129 425.371   1
  -4   5 -12 696.189 337.254   1
  -4   5 -13 1334.44 443.571   1
  -4   5 -14-732.351 439.719   1
  -4   5 -15-797.312 441.669   1
  -4   5 -16 219.344 359.234   1
   4   6 -15 144.045 285.869   1
   4   6 -14-892.478 408.048   1
   4   6 -13-141.600 334.189   1
   4   6 -12 1705.78 459.065   1
   4   6 -11-1077.69 431.943   1
   4   6 -10 420.713 323.934   1
   4   6 -10 1063.24 255.610   2
   4   6  -9 3191.32 501.926   1
   4   6  -9 3582.13 387.647   2
   4  -6  -9 3608.76 467.294   5
   4  -6  -8 12249.0 808.186   5
   4   6  -7 2322.18 270.949   2
   4   6  -7 2532.98 149.698   5
   4  -6  -7 2752.42 407.531   5
   4  -6  -6 1314.45 306.559   5
   4   6  -6 1314.67 146.740   5
   4   6  -6 1256.17 200.873   2
   4  -6  -5 106.595 146.653   2
  -4   6   5-263.518 104.555   1
   4  -6  -5-92.1454 172.185   5
   4   6  -5 21.0292 92.2845   2
  -4   6   4 9878.96 434.626   1
   4  -6  -4 10365.5 620.783   2
   4   6  -4 10435.9 445.121   2
   4  -6  -4 9755.62 663.644   5
  -4  -6   4 11300.2 667.291   3
  -4   6   3 337.796 145.417   1
   4  -6  -3 325.195 128.742   1
  -4  -6   3 380.475 123.400   2
   4  -6  -3 456.501 161.653   2
   4  -6  -3 454.920 228.147   5
   4  -6  -3 519.462 213.872   4
   4   6  -3 436.191 117.750   2
  -4   6   2 3718.33 336.433   1
  -4   6   2 4546.81 404.595   2
  -4  -6   2 4126.50 282.815   2
   4  -6  -2 3506.39 321.555   1
   4  -6  -2 4374.80 374.364   2
   4  -6  -2 4138.92 461.710   4
   4  -6  -1 6140.40 449.922   1
  -4   6   1 7027.09 478.436   1
  -4   6   1 6847.61 457.561   2
   4  -6  -1 7506.26 468.772   2
   4  -6  -1 7286.91 583.926   4
  -4  -6   1 6828.48 356.754   2
   4  -6   0 2353.97 320.683   1
  -4   6   0 2381.30 285.605   2
  -4  -6   0 2148.16 221.218   2
   4  -6   0 2528.36 274.106   2
  -4   6   0 1756.00 297.528   1
  -4   6  -1 21841.0 890.561   1
  -4   6  -1 22228.6 762.532   2
  -4  -6  -1 20660.7 649.130   2
   4  -6   1 20701.2 734.395   2
   4  -6   1 21965.9 906.071   5
   4  -6   1 20571.4 877.643   1
  -4   6  -2 6543.80 538.610   1
  -4  -6  -2 6282.09 400.590   2
  -4   6  -2 6001.70 411.818   2
   4  -6   2 6989.96 550.109   1
   4  -6   3 293.416 180.302   1
  -4   6  -3 254.306 225.792   1
  -4   6  -3 493.433 166.600   2
   4  -6   4-28.6419 190.609   1
   4  -6   4 132.220 157.341   3
  -4   6  -4 59.1399 179.547   2
   4  -6   5 892.351 224.690   3
  -4   6  -5 632.986 272.588   1
  -4   6  -5 849.369 234.051   2
   4  -6   6 342.051 198.000   3
  -4   6  -6-95.0163 383.124   1
  -4   6  -6 192.417 208.841   2
   4   6   7 669.057 199.560   1
  -4   6  -7 73.1596 417.472   1
   4  -6   7 225.122 196.168   3
  -4  -6  -7 504.814 147.514   4
  -4   6  -7 793.677 254.969   2
   4   6   8 279.044 176.634   1
  -4  -6  -8 177.303 116.735   4
  -4   6  -9-550.729 336.557   1
  -4  -6  -9 203.939 122.702   4
  -4   6 -10 100.844 404.891   1
  -4   6 -11 261.007 300.263   1
  -4   6 -12 890.904 447.753   1
  -4   6 -13 1652.35 477.769   1
  -4   6 -14 369.807 331.022   1
  -4   6 -15 186.017 308.643   1
   4   7 -15-53.9998 340.291   1
   4   7 -14-172.138 385.116   1
   4   7 -13 244.923 294.292   1
   4   7 -12 8605.74 850.519   1
   4   7 -11 3212.13 586.770   1
   4   7 -10 1361.39 437.720   1
   4   7  -9 2559.39 315.933   2
   4   7  -9 1979.41 464.942   1
   4  -7  -9 2347.45 439.508   5
   4  -7  -8 302.892 211.989   5
   4   7  -7 7325.11 437.596   2
   4   7  -7 7325.06 298.197   5
   4  -7  -7 7106.09 656.392   5
   4   7  -6 112.925 111.777   2
  -4   7   6 32.5703 73.5183   1
   4   7  -6 165.875 75.1832   5
   4  -7  -6 230.720 208.642   5
  -4   7   5 2688.52 236.537   1
   4  -7  -5 2978.99 378.621   2
   4   7  -5 2568.17 248.688   5
   4  -7  -5 2748.61 402.793   5
   4   7  -5 2739.30 237.876   2
  -4   7   4 388.351 151.518   1
   4   7  -4 665.207 146.084   5
   4  -7  -4 737.323 214.013   2
   4   7  -4 731.996 137.992   2
   4  -7  -4 766.487 257.346   5
  -4   7   3 486.104 182.001   1
   4  -7  -3 740.334 199.158   2
   4  -7  -3 503.327 237.020   5
  -4   7   2 429.896 189.613   1
  -4  -7   2 665.103 126.094   2
   4  -7  -2 651.805 178.415   2
   4  -7  -2 1024.11 284.434   5
  -4   7   1 1799.00 268.562   2
   4  -7  -1 1972.96 337.696   5
  -4  -7   1 1958.41 197.238   2
   4  -7  -1 2176.66 265.145   2
  -4   7   1 1842.08 302.838   1
   4  -7  -1 1574.00 272.050   1
   4  -7   0 480.164 154.094   2
   4  -7   0 386.870 219.255   5
  -4   7   0 292.530 157.261   2
  -4   7   0 203.992 205.806   1
   4  -7   0 145.040 159.454   1
  -4  -7   0 355.273 117.377   2
   4  -7   1 76.8711 163.825   1
   4  -7   1 326.409 183.954   5
  -4   7  -1 325.425 141.438   2
  -4   7  -1-50.3119 290.679   1
  -4  -7  -1 281.522 135.469   2
   4  -7   1 430.312 153.415   2
  -4   7  -2 4306.62 485.580   1
   4  -7   2 3751.83 444.142   1
  -4   7  -2 4306.60 360.836   2
  -4  -7  -2 4760.91 356.652   2
   4  -7   2 4516.31 464.234   5
  -4   7  -3 10121.3 739.360   1
  -4   7  -3 9581.42 521.706   2
   4  -7   3 10269.1 658.553   5
  -4   7  -4 630.773 184.508   2
   4  -7   4 673.707 239.501   5
  -4   7  -4 329.861 275.904   1
   4  -7   5 843.282 241.526   3
  -4   7  -5 559.574 372.310   1
  -4   7  -5 943.608 231.780   2
   4  -7   6 941.017 255.720   3
  -4   7  -6 1069.54 246.302   2
  -4   7  -6 642.921 370.502   1
  -4   7  -7 431.335 371.611   1
  -4   7  -7 848.119 248.871   2
  -4   7  -8 2222.87 501.994   1
  -4   7  -8 2546.21 370.048   2
  -4  -7  -8 2610.97 343.349   4
  -4   7  -9 2633.41 498.199   1
  -4   7  -9 3433.92 427.377   2
  -4  -7  -9 3440.90 402.191   4
  -4   7 -10 552.288 384.192   1
  -4   7 -11-104.469 382.954   1
  -4   7 -12-663.460 469.949   1
  -4   7 -13-75.1944 364.949   1
  -4   7 -14-314.556 317.293   1
  -4   7 -15-609.450 395.962   1
   4   8 -14-104.290 414.906   1
   4   8 -13-47.1491 349.612   1
   4   8 -12-594.901 381.586   1
   4   8 -11-663.232 407.129   1
   4   8 -10 736.530 359.360   1
   4  -8  -9 782.636 298.194   5
   4   8  -9 584.350 369.129   1
   4   8  -8 169.787 111.594   2
   4   8  -8-84.4206 332.938   1
   4  -8  -8 194.511 234.698   5
   4   8  -7 2535.94 248.432   2
   4   8  -7 2913.94 219.703   5
   4  -8  -7 2517.84 425.246   5
  -4   8   6 1523.89 175.152   1
   4   8  -6 1715.32 188.792   2
   4   8  -6 1658.29 197.714   5
   4  -8  -6 1767.85 379.472   5
  -4   8   5 6395.36 388.573   1
   4   8  -5 6406.24 317.814   2
   4  -8  -5 6400.01 619.013   5
   4   8  -5 6122.21 405.491   5
   4  -8  -4 101.892 149.011   2
   4  -8  -4 97.2185 193.696   5
   4   8  -4 61.1220 92.4059   5
  -4   8   3 8037.28 518.990   1
   4   8  -3 7962.12 518.049   5
   4  -8  -3 8657.82 559.341   2
   4  -8  -3 8876.32 684.103   5
  -4  -8   2 761.635 120.945   2
  -4   8   2 571.466 214.312   1
   4  -8  -2 843.716 204.505   2
   4   8  -2 972.430 206.847   5
   4  -8  -2 992.233 284.014   5
  -4   8   1 2905.23 388.077   1
  -4  -8   1 3394.40 232.179   2
   4  -8  -1 3829.79 350.059   2
   4   8  -1 3289.67 366.675   5
   4  -8  -1 3891.36 468.985   5
  -4   8   0 142.731 136.705   2
   4  -8   0 185.127 219.436   5
   4  -8   0 377.196 148.801   2
  -4  -8   0 155.757 100.653   2
   4  -8   1 21.7514 164.863   5
  -4   8  -1 57.3570 128.545   2
   4  -8   1-376.918 216.077   1
  -4  -8  -1 42.7928 110.746   2
   4  -8   1 189.055 125.786   2
   4  -8   2 8601.47 642.203   5
  -4   8  -2 9056.58 513.237   2
  -4   8  -2 10083.8 732.850   1
  -4  -8  -2 9459.23 472.958   2
  -4   8  -3-119.388 349.611   1
  -4   8  -3 233.473 149.030   2
   4  -8   3 311.119 196.432   5
   4  -8   4 1520.65 316.969   5
  -4   8  -4 1332.02 239.426   2
  -4   8  -4 1234.06 346.747   1
  -4   8  -5 5063.53 619.002   1
  -4   8  -5 5883.22 439.101   2
   4  -8   5 5712.03 529.389   5
  -4   8  -6 3481.51 361.335   2
   4  -8   6 3816.77 446.418   5
  -4   8  -6 3418.28 554.862   1
  -4   8  -7 5757.35 679.273   1
  -4   8  -7 5240.87 455.845   2
   4  -8   7 5020.68 489.815   5
  -4   8  -8-126.536 312.677   1
   4  -8   8 111.972 160.987   5
  -4  -8  -8 268.894 117.826   4
  -4   8  -8 27.2367 204.370   2
  -4   8  -9 2582.21 378.886   2
  -4   8  -9 3189.71 574.469   1
   4  -8   9 2629.32 360.614   5
  -4   8 -10 71.4381 410.936   1
   4  -8  10 597.016 218.887   5
  -4   8 -10 225.794 238.801   2
  -4   8 -11 1167.26 331.783   2
  -4   8 -11 732.588 388.859   1
   4  -8  11 1273.89 259.285   5
  -4   8 -12-86.3071 336.264   1
  -4   8 -13-880.096 471.865   1
  -4   8 -14 145.444 329.686   1
   4   9 -13-213.548 343.882   1
   4   9 -12-448.658 424.682   1
   4   9 -11-574.894 393.374   1
   4   9 -10 246.196 296.149   1
   4   9  -9 1155.82 442.671   1
   4   9  -8-171.961 427.006   1
   4  -9  -8 715.915 306.533   5
  -4   9   7 66.2972 63.9247   1
   4  -9  -7 192.833 240.147   5
   4   9  -6 18.8260 61.5934   5
   4  -9  -6 54.7751 187.748   5
   4   9  -6 63.0153 69.0493   2
  -4   9   5 2655.64 297.904   1
   4   9  -5 3000.17 308.331   5
   4  -9  -5 2897.69 469.369   5
  -4   9   4 14011.2 677.495   1
   4  -9  -4 14427.9 764.459   2
   4   9  -4 13140.0 669.092   5
   4  -9  -4 14260.4 939.637   5
  -4   9   3 320.122 204.832   1
   4  -9  -3 702.153 285.502   5
   4  -9  -3 732.308 207.208   2
   4   9  -3 551.837 171.139   5
  -4   9   2 4554.19 467.683   1
   4  -9  -2 5020.13 418.907   2
   4  -9  -2 5157.13 562.011   5
   4   9  -2 4794.15 450.462   5
  -4  -9   1 36.9975 59.0620   2
  -4   9   1-170.594 291.845   1
   4  -9  -1 152.170 131.275   2
   4  -9  -1 25.1016 214.311   5
  -4  -9   0 4264.85 256.324   2
  -4   9   0 4325.95 498.420   1
   4  -9   0 4259.40 363.931   2
   4  -9   0 4261.99 514.052   5
  -4   9  -1 4928.80 401.707   2
  -4   9  -1 4341.15 522.573   1
  -4  -9  -1 5032.87 313.757   2
   4  -9   1 4768.70 368.927   2
   4  -9   1 4930.17 541.447   5
  -4   9  -2 4850.25 383.880   2
  -4   9  -2 4568.32 557.484   1
  -4  -9  -2 5197.82 359.705   2
   4  -9   2 4918.20 527.105   5
  -4  -9  -3 1089.34 216.294   2
  -4   9  -3 687.893 316.619   1
   4  -9   3 1061.54 294.913   5
  -4   9  -3 1067.71 206.167   2
  -4   9  -4 2608.69 297.356   2
   4  -9   4 2600.87 393.848   5
  -4   9  -4 2026.97 465.026   1
  -4   9  -5 2116.50 274.178   2
  -4   9  -5 1681.47 464.652   1
   4  -9   5 2470.69 400.053   5
  -4   9  -6 6287.21 738.141   1
  -4   9  -6 6979.82 472.051   2
   4  -9   6 6928.48 595.317   5
  -4   9  -7 2525.72 325.278   2
  -4   9  -7 1810.76 500.896   1
   4  -9   7 2244.84 361.394   5
   4  -9   8 198.647 176.371   5
  -4   9  -8 32.0552 185.854   2
  -4   9  -9-367.772 320.771   1
   4  -9   9 241.859 177.411   5
  -4   9  -9 25.8841 204.975   2
  -4   9 -10 2748.89 384.824   2
  -4   9 -10 2312.61 571.757   1
   4  -9  10 2817.29 378.526   5
  -4   9 -11-512.423 361.265   1
  -4   9 -11-60.3088 249.686   2
   4  -9  11-37.5046 143.069   5
  -4   9 -12-977.113 502.008   1
  -4   9 -12 189.939 230.536   2
  -4   9 -13-868.874 472.574   1
   4  10 -12 739.249 371.346   1
   4  10 -11 220.477 306.763   1
   4  10 -10 530.268 355.785   1
   4  10  -9-395.810 335.098   1
   4  10  -8-15.1376 337.979   1
   4 -10  -8 198.514 276.820   5
   4  10  -7 552.405 349.318   1
   4 -10  -7 948.542 323.235   5
  -4  10   6-20.0719 162.762   1
   4 -10  -6 308.700 301.840   5
  -4  10   5-372.073 204.551   1
   4  10  -5 40.1776 91.0307   5
   4 -10  -5 27.2773 185.047   5
   4  10  -4 214.497 127.437   5
  -4  10   4 8.60205 195.111   1
   4 -10  -4 162.419 237.741   5
  -4  10   3 687.083 236.574   1
   4 -10  -3 842.245 335.279   5
   4 -10  -3 773.235 215.936   2
   4 -10  -2 18.1216 232.375   5
   4 -10  -2 12.3007 115.412   2
  -4  10   1 6210.89 602.385   1
   4 -10  -1 5793.06 435.074   2
   4 -10  -1 6520.44 668.043   5
  -4 -10   0 1038.58 118.764   2
   4 -10   0 823.617 309.489   5
  -4  10   0 524.222 275.816   1
   4 -10   0 1003.57 191.995   2
  -4 -10  -1 5328.31 298.248   2
  -4  10  -1 4637.18 554.549   1
   4 -10   1 5286.58 575.604   5
  -4  10  -2-58.5410 114.039   2
  -4 -10  -2-22.3282 110.959   2
   4 -10   2 86.5451 215.917   5
  -4  10  -3 510.366 153.888   2
   4 -10   3 565.677 240.970   5
  -4  10  -3 433.320 329.208   1
  -4 -10  -3 677.035 187.656   2
  -4  10  -4 3371.80 542.953   1
  -4  10  -4 2980.02 303.511   2
   4 -10   4 3175.25 443.427   5
  -4  10  -5 5335.56 399.889   2
  -4  10  -5 4433.37 635.624   1
   4 -10   5 5789.19 582.250   5
  -4  10  -6 13.1758 127.572   2
   4 -10   6-45.6597 186.147   5
   4 -10   7-15.8299 179.562   5
  -4  10  -7 13.2018 129.393   2
   4 -10   8 101.659 179.209   5
  -4  10  -8 16.5771 380.615   1
  -4  10  -8 165.192 133.393   2
   4 -10   9 146.798 165.764   5
  -4  10  -9-61.4342 334.697   1
  -4  10  -9-503.792 230.127   2
  -4  10 -10-101.944 448.830   1
   4 -10  10 397.273 195.797   5
  -4  10 -11-193.107 335.253   1
  -4  10 -12-928.048 530.969   1
   4  11 -11-729.684 439.481   1
   4  11 -10 1358.29 470.854   1
   4  11  -9 1322.34 510.161   1
   4  11  -8 607.184 456.777   1
   4 -11  -7 1679.48 412.831   5
   4  11  -7 1080.44 458.110   1
   4 -11  -6 145.645 241.033   5
  -4  11   5 827.573 228.437   1
   4 -11  -5 872.240 367.786   5
   4 -11  -4 32.7007 241.457   5
  -4  11   4-438.187 224.374   1
  -4  11   3 183.458 199.437   1
   4 -11  -3 368.595 283.901   5
  -4  11   2-488.846 271.195   1
   4 -11  -2-27.4154 222.177   5
   4 -11  -1 35.2839 203.657   5
  -4  11   1-432.323 286.512   1
   4 -11   0 953.261 329.625   5
  -4  11   0 708.268 329.043   1
  -4 -11  -1 28.2784 52.3661   2
   4 -11   1 106.090 208.908   5
   4 -11   2 685.564 274.262   5
  -4  11  -2 393.954 335.030   1
  -4 -11  -2 684.923 145.386   2
   4 -11   3 768.816 293.460   5
  -4  11  -3 201.281 304.842   1
  -4 -11  -3 530.886 165.378   2
  -4 -11  -4 606.049 189.237   2
  -4  11  -4 717.545 164.770   2
   4 -11   4 619.312 287.173   5
  -4  11  -4 386.834 380.741   1
  -4  11  -5 3270.05 306.756   2
   4 -11   5 3579.48 486.564   5
  -4  11  -5 3217.83 588.945   1
   4 -11   6 159.275 207.463   5
  -4  11  -6-91.7889 359.026   1
  -4  11  -7 756.600 423.722   1
   4 -11   7 1189.68 309.146   5
  -4  11  -8-150.695 412.294   1
   4 -11   8 238.712 225.987   5
  -4  11  -9-75.3784 438.654   1
   4 -11   9 412.564 210.436   5
  -4  11 -10 186.422 331.131   1
  -4  11 -11-202.453 457.090   1
   4  12 -10-521.641 444.413   1
   4  12  -9-695.366 493.116   1
   4  12  -8 1434.26 505.922   1
   4  12  -7 3920.71 716.130   1
   4  12  -6 631.775 403.539   1
   4 -12  -6 977.201 355.284   5
  -4  12   5 3539.53 398.838   1
   4 -12  -5 3260.45 566.346   5
  -4  12   4-56.7487 234.831   1
   4 -12  -4 178.143 230.881   5
   4 -12  -3 3123.48 550.630   5
  -4  12   3 2843.11 423.530   1
   4 -12  -2 3.09551 239.908   5
  -4  12   2-21.4871 249.285   1
  -4  12   1 497.945 263.815   1
   4 -12  -1 712.100 338.807   5
  -4  12   0-868.088 363.022   1
   4 -12   0-52.8101 211.392   5
   4 -12   1 115.641 227.868   5
  -4  12  -1-162.881 332.709   1
   4 -12   2 35.1766 207.513   5
  -4  12  -2-737.880 384.463   1
   4 -12   3 3112.71 503.912   5
  -4  12  -3 2746.67 528.929   1
   4 -12   4 200.755 213.133   5
  -4  12  -4-176.261 409.738   1
  -4  12  -5-49.2680 349.222   1
   4 -12   5 494.394 270.175   5
  -4  12  -6-217.329 326.642   1
   4 -12   6 101.552 162.300   5
   4 -12   7 224.432 154.823   5
  -4  12  -7 200.508 319.095   1
   4 -12   8 263.143 214.639   5
  -4  12  -8-553.817 406.870   1
  -4  12  -9-73.3713 379.390   1
  -4  12 -10-244.901 461.489   1
   4  13  -8 193.812 415.071   1
   4  13  -7 855.146 537.868   1
   4  13  -6-478.736 455.935   1
   4  13  -5-554.916 402.735   1
   4 -13  -5 141.192 287.277   5
  -4  13   4 364.625 225.493   1
   4 -13  -4 776.154 324.985   5
  -4  13   3-39.0462 254.469   1
   4 -13  -3-7.67015 257.924   5
  -4  13   2 996.334 335.924   1
   4 -13  -2 1386.06 401.939   5
  -4  13   1 787.026 325.874   1
   4 -13  -1 432.021 338.536   5
   4 -13   0 2176.77 470.207   5
  -4  13   0 2059.92 450.223   1
   4 -13   1 602.831 330.641   5
  -4  13  -1 100.644 326.745   1
  -4  13  -2 587.900 348.378   1
   4 -13   2 883.735 342.227   5
   4 -13   3 659.974 320.783   5
  -4  13  -3 2053.84 477.862   1
   4 -13   4 867.680 320.363   5
  -4  13  -4 161.651 394.668   1
  -4  13  -5-888.244 466.877   1
   4 -13   5 64.2751 193.724   5
  -4  13  -6-500.426 417.030   1
   4 -13   6-42.9004 189.210   5
  -4  13  -7 1266.16 460.520   1
   4 -13   7 1984.95 403.666   5
  -4  13  -8-336.309 401.247   1
   4  14  -6 21.1523 488.778   1
   4  14  -5 512.058 493.755   1
   4  14  -4 150.847 427.891   1
   4 -14  -3 88.2641 243.058   5
  -4  14   2 189.585 271.922   1
   4 -14  -2-175.977 275.248   5
  -4  14   1 1100.71 383.778   1
   4 -14  -1 1789.78 485.144   5
  -4  14   0-75.8634 341.465   1
   4 -14   0 81.4033 309.124   5
  -4  14  -1-529.317 384.363   1
   4 -14   1-38.0845 228.061   5
   4 -14   2 1245.22 388.313   5
  -4  14  -2 802.003 423.307   1
  -4  14  -3 719.245 403.700   1
   4 -14   3 1100.10 382.454   5
   4 -14   4 267.889 271.428   5
  -4  14  -4 71.6180 319.862   1
  -4  14  -5-188.655 393.181   1
   4 -14   5 497.567 308.754   5
  -4  14  -6-354.072 469.089   1
   4 -14   6 328.260 248.653   5
   4 -15   0 0.77196 265.281   5
  -4  15   0 145.608 298.840   1
   5   0 -16 3575.52 669.253   3
  -5   0  16 5145.17 836.535   4
   5   0 -15-715.319 440.939   3
  -5   0  15 58.8425 314.136   4
   5   0 -14-43.2827 373.934   3
  -5   0  14 102.823 259.221   4
   5   0 -13-73.4499 327.161   3
   5   0 -13-46.5854 140.271   1
   5   0 -12 5571.66 404.952   1
   5   0 -12 5561.03 666.417   3
   5   0 -11-136.253 321.572   3
   5   0 -11-458.365 183.579   1
   5   0 -10 946.338 335.608   3
   5   0 -10 1100.90 233.344   1
   5   0 -10 1165.05 197.162   5
   5   0  -9-106.116 294.446   3
   5   0  -9-20.3280 86.5795   5
   5   0  -8 2578.77 413.312   3
   5   0  -8 3149.14 288.369   5
   5   0  -7-163.314 253.202   3
   5   0  -7 192.324 172.760   2
   5   0  -7 28.0205 97.9924   5
   5   0  -6 36390.7 1065.01   3
   5   0  -5-17.6707 209.437   3
   5   0  -4 243.331 157.272   3
  -5   0   4 611.491 192.576   2
   5   0  -3-59.5174 152.049   3
  -5   0   3 43.2921 167.352   2
   5   0  -2 58203.1 1183.38   1
  -5   0   2 57301.1 1293.98   2
   5   0  -2 58641.7 831.829   3
   5   0  -1 21.6587 84.8585   1
  -5   0   1-91.1593 206.733   2
   5   0   0 48117.7 1138.44   1
  -5   0   0 47986.4 1138.77   2
  -5   0  -1-59.3328 237.930   2
  -5   0  -1-30.1044 105.470   4
  -5   0  -2 2840.71 316.627   2
  -5   0  -2 2266.68 207.657   4
  -5   0  -3 75.5837 149.096   1
  -5   0  -3 582.966 162.283   2
  -5   0  -4 22081.3 870.476   1
  -5   0  -4 23374.1 862.518   2
  -5   0  -5 241.864 223.136   1
  -5   0  -6 37537.8 1201.30   1
  -5   0  -6 37094.9 918.265   3
   5   0   7-336.280 230.757   1
  -5   0  -7 96.6491 197.615   1
  -5   0  -7-23.0106 169.895   3
  -5   0  -8 14.9920 171.171   1
  -5   0  -9-88.3244 206.983   3
  -5   0  -9 4.83763 207.607   1
  -5   0 -10 15472.9 888.209   1
  -5   0 -10 15206.9 817.202   3
  -5   0 -11-7.66868 216.499   3
  -5   0 -11-60.4804 148.230   1
  -5   0 -12 2336.34 394.106   3
  -5   0 -12 2760.45 421.253   1
  -5   0 -13-468.074 317.330   3
  -5   0 -13-136.271 204.826   1
  -5   0 -14-173.606 252.407   3
  -5   0 -14 116.865 199.996   1
  -5   0 -15-507.420 354.615   3
  -5   0 -15-64.8350 191.145   1
  -5   0 -16-131.322 301.763   3
  -5   0 -16 95.2182 188.240   1
   5  -1 -16-279.517 389.447   3
   5   1 -16-294.262 405.560   3
  -5   1  16 197.358 388.509   4
   5  -1 -15 0.68661 356.556   3
   5   1 -15 242.963 365.334   3
  -5   1  15 654.214 381.440   4
   5  -1 -14 259.664 371.820   3
   5   1 -14 444.149 405.227   3
  -5   1  14 647.778 401.367   4
   5  -1 -13 3008.06 548.715   3
   5   1 -13 2766.47 499.737   3
   5   1 -13 2373.38 322.784   1
  -5   1  13 2996.61 589.577   4
   5  -1 -12 1948.20 458.506   3
   5   1 -12 1303.86 424.165   3
   5  -1 -12 1979.27 201.832   1
   5   1 -12 2037.23 314.217   1
  -5   1  12 2692.85 543.297   4
   5   1 -11 2719.63 452.180   3
   5  -1 -11 2828.64 237.823   1
   5  -1 -11 3163.67 337.101   5
  -5   1  11 3281.71 569.221   4
   5  -1 -11 2982.13 470.111   3
   5   1 -11 2793.04 342.220   1
   5  -1 -10 1289.81 336.266   3
   5   1 -10 1352.06 365.976   3
   5   1 -10 1416.95 183.082   5
   5   1 -10 904.423 239.551   1
   5  -1 -10 1512.94 239.872   5
   5  -1 -10 1149.45 175.285   1
  -5   1  10 1211.14 400.828   4
   5  -1  -9 7020.85 370.905   1
   5   1  -9 7224.05 387.937   5
   5  -1  -9 7100.06 470.072   5
   5  -1  -9 7265.62 610.283   3
   5   1  -9 7198.49 614.859   3
   5   1  -8 4262.51 299.202   5
   5  -1  -8 3637.65 337.737   5
   5   1  -8 3616.18 456.558   3
   5  -1  -8 3689.05 440.145   3
   5  -1  -7 46.2579 195.602   3
   5   1  -7 173.641 239.802   3
   5  -1  -7 61.3186 112.610   5
   5   1  -7 75.2058 88.3539   5
   5   1  -7 91.1972 137.568   2
   5   1  -6 5916.62 487.533   2
   5  -1  -6 5570.37 398.042   5
   5  -1  -6 5572.77 443.032   3
   5   1  -6 5441.76 453.481   3
   5  -1  -5 2095.54 270.001   3
   5   1  -5 2542.85 311.744   3
   5  -1  -4 14808.7 543.792   1
  -5   1   4 14480.8 733.443   2
  -5  -1   4 14160.5 698.341   2
   5   1  -4 14565.0 586.927   3
   5  -1  -4 14935.5 582.981   3
   5  -1  -3 97.2290 108.808   3
   5  -1  -3 99.8900 92.0590   1
  -5   1   3 367.161 213.265   2
  -5  -1   3 205.618 180.321   2
  -5   1   3 141.332 161.996   4
  -5   1   2 8226.16 564.590   4
   5  -1  -2 8271.60 443.551   1
  -5   1   2 8596.86 534.746   2
  -5  -1   2 7775.34 489.581   2
  -5  -1   2 7739.81 352.173   3
   5  -1  -2 8691.65 327.394   3
   5  -1  -1 14853.8 621.071   1
  -5   1   1 14941.2 670.641   2
  -5  -1   1 14928.7 644.130   2
  -5   1   1 14845.5 695.930   4
  -5  -1   1 14662.9 415.326   3
   5  -1  -1 15016.4 313.783   3
   5   1   0 1235.57 212.854   1
  -5  -1   0 1359.75 238.020   2
   5  -1   0 1020.37 226.499   1
  -5  -1   0 1235.33 117.503   3
  -5   1   0 1331.85 232.717   2
  -5   1   0 1352.93 224.776   4
  -5   1  -1 53886.3 1208.40   1
  -5   1  -1 55853.6 1245.16   2
  -5  -1  -1 55102.5 1221.52   2
  -5   1  -1 54414.8 1116.04   4
   5  -1   1 53610.9 1263.56   1
  -5   1  -2 3467.73 346.546   1
  -5   1  -2 3484.22 392.730   2
  -5  -1  -2 2938.61 383.178   2
  -5   1  -3 134.652 308.980   2
  -5   1  -3 309.351 191.813   1
  -5  -1  -3-9.55461 296.337   2
  -5   1  -4 20841.1 861.824   1
  -5   1  -4 21132.8 879.084   2
  -5   1  -4 21710.5 509.279   3
  -5   1  -5 2884.81 383.402   1
  -5   1  -5 3071.30 247.964   3
  -5   1  -6 4450.43 490.040   1
   5   1   6 4825.00 493.856   1
  -5   1  -6 4665.41 332.363   3
  -5  -1  -7 1902.81 305.314   1
  -5   1  -7 2441.82 386.919   1
  -5   1  -7 2762.97 296.079   3
   5   1   7 2441.95 378.459   1
  -5  -1  -8 1868.82 327.186   1
  -5   1  -8 1343.57 336.707   1
  -5   1  -9-22.4438 197.542   3
  -5  -1  -9 122.006 195.867   1
  -5   1  -9-105.070 261.892   1
  -5   1 -10-48.7671 225.858   3
  -5  -1 -10-67.9426 190.381   1
  -5   1 -10-286.324 372.910   1
  -5   1 -11-29.6059 234.834   3
  -5  -1 -11 57.1218 168.372   1
  -5   1 -11-122.030 320.051   1
  -5  -1 -11 58.1819 210.185   3
  -5   1 -12-87.8108 238.540   3
  -5  -1 -12 25.1336 158.184   1
  -5  -1 -12 23.1581 214.922   3
  -5   1 -12-41.6077 295.838   1
  -5  -1 -13 1394.22 352.631   3
  -5  -1 -13 1459.61 316.310   1
  -5   1 -13 1272.28 354.693   3
  -5   1 -13 1162.46 325.297   1
  -5  -1 -14 26.4131 223.579   3
  -5  -1 -14 209.989 187.538   1
  -5   1 -14-248.779 289.402   3
  -5   1 -14 46.5373 166.487   1
  -5  -1 -15 273.378 280.866   3
  -5   1 -15 97.9132 301.373   3
  -5   1 -15 284.681 204.116   1
  -5  -1 -16 324.469 332.765   3
  -5   1 -16 306.837 290.530   3
  -5   1 -16 457.264 257.711   1
   5  -2 -16 1241.36 442.890   3
   5   2 -16 1692.19 510.068   3
  -5   2  16 894.834 417.923   4
   5  -2 -15 2136.12 533.287   3
   5   2 -15 2547.10 546.543   3
  -5   2  15 2339.03 556.187   4
   5  -2 -14-90.4353 294.743   3
   5   2 -14 6.60016 205.691   1
   5   2 -14-229.742 377.968   3
  -5   2  14 52.4893 300.647   4
   5  -2 -13-104.849 264.181   3
   5   2 -13-79.5583 315.212   3
   5   2 -13-356.204 212.806   1
  -5   2  13 584.175 368.396   4
   5   2 -12 1573.03 446.793   3
  -5   2  12 1848.67 486.097   4
   5   2 -12 1532.20 303.692   1
   5  -2 -12 1244.83 416.839   3
   5   2 -11 1161.37 404.986   3
  -5   2  11 1432.88 434.066   4
   5  -2 -11 1235.49 259.035   5
   5   2 -11 1196.61 290.421   1
   5  -2 -11 899.776 318.698   3
   5   2 -10 1909.67 338.252   1
   5  -2 -10 1998.63 123.746   1
   5   2 -10 1877.38 403.144   3
   5  -2 -10 2033.72 124.622   1
   5  -2 -10 2360.10 320.956   5
  -5   2  10 2083.70 464.099   4
   5  -2 -10 1859.63 409.271   3
   5  -2  -9 4983.57 229.598   1
   5  -2  -9 5381.03 226.542   1
   5   2  -9 4945.65 273.367   5
   5  -2  -9 4716.66 424.765   5
  -5   2   9 4775.13 637.652   4
   5   2  -9 5122.50 564.544   3
   5  -2  -8 734.450 101.963   1
   5   2  -8 588.542 303.070   3
   5   2  -8 605.687 116.431   5
   5  -2  -8 860.787 205.767   5
  -5   2   8 807.356 333.806   4
   5   2  -7 74.3097 221.218   3
   5  -2  -7-216.496 94.0774   1
   5  -2  -7-27.2900 118.878   5
  -5   2   7 56.7410 209.094   4
   5   2  -7 94.5967 138.950   2
   5   2  -6 740.419 266.872   3
   5  -2  -6 713.298 191.517   5
   5  -2  -6 737.914 135.416   1
   5   2  -6 736.196 214.564   2
   5  -2  -5 184.388 155.237   5
   5  -2  -5 42.3832 120.501   1
  -5  -2   5 285.721 156.941   3
   5  -2  -4 4308.06 304.434   1
  -5   2   4 4216.22 429.039   2
  -5  -2   4 4382.29 399.668   2
  -5  -2   4 4432.20 352.643   3
  -5   2   4 4623.71 498.032   4
   5  -2  -3 28331.6 769.849   1
  -5   2   3 28969.2 996.057   2
  -5  -2   3 29357.2 931.224   2
   5   2  -3 30321.1 911.171   2
  -5   2   3 31780.2 1154.31   4
  -5  -2   3 28263.4 795.287   3
  -5  -2   2 711.796 152.365   3
  -5   2   2 800.100 220.483   2
  -5  -2   2 729.370 194.968   2
   5  -2  -2 560.649 162.283   1
   5   2  -2 885.813 185.378   2
  -5   2   2 736.683 217.237   4
  -5   2   1 8057.14 438.511   1
   5  -2  -1 7799.85 461.880   1
  -5   2   1 8791.93 523.019   2
  -5  -2   1 7488.56 457.365   2
   5   2  -1 7868.91 457.359   2
  -5   2   1 8035.27 529.047   4
  -5  -2   1 7810.84 352.940   3
  -5   2   0 49.4880 98.2405   1
  -5   2   0 69.1154 138.622   2
  -5  -2   0 12.3124 164.885   2
   5   2   0 198.746 135.899   2
  -5   2   0 14.8003 135.943   4
  -5   2  -1 4278.02 369.089   1
   5  -2   1 4560.02 398.899   1
  -5   2  -1 5235.19 408.444   2
  -5  -2  -1 4432.61 390.509   2
  -5   2  -2 8672.68 562.677   1
   5  -2   2 8688.41 559.391   1
  -5   2  -2 8443.40 558.826   2
  -5  -2  -2 7606.59 495.188   2
   5  -2   2 8598.54 466.812   4
   5  -2   3 70.3127 87.1571   4
  -5  -2  -3-100.311 351.418   2
  -5   2  -4 51289.9 1386.81   1
  -5   2  -4 49658.9 1310.31   2
   5  -2   4 47838.5 954.893   4
  -5   2  -5 773.385 349.937   2
  -5   2  -5 1455.64 366.788   1
   5  -2   5 1601.94 171.182   4
  -5   2  -5 1886.75 208.946   3
  -5   2  -6 318.408 153.629   3
  -5   2  -6-5.04667 296.657   1
   5   2   6-111.849 223.581   1
   5  -2   6 263.981 79.6274   4
  -5   2  -7 850.563 204.564   3
  -5   2  -7 601.408 329.032   1
   5   2   7 670.283 234.367   1
  -5   2  -8-63.3126 351.866   1
  -5   2  -9 1954.37 318.007   3
  -5   2  -9 1770.87 392.857   1
  -5   2 -10 416.429 237.835   3
  -5   2 -10-830.594 400.300   1
  -5   2 -11-11.8975 219.265   3
  -5   2 -11-628.481 336.073   1
  -5   2 -12 215.339 249.912   3
  -5   2 -12 11.5090 340.481   1
  -5   2 -13-308.571 265.262   3
  -5   2 -13-620.743 362.614   1
  -5   2 -14 1039.06 351.364   3
  -5   2 -14 617.881 371.047   1
  -5  -2 -14 773.979 321.030   3
  -5  -2 -15-13.5552 228.672   3
  -5   2 -15-408.055 321.723   3
  -5   2 -15-279.402 276.701   1
  -5  -2 -16 322.107 329.403   3
  -5   2 -16 2.41831 280.553   3
  -5   2 -16 682.805 305.768   1
   5  -3 -16 162.540 364.849   3
  -5   3  16 160.795 349.393   4
   5   3 -16 70.1886 362.738   3
   5  -3 -15-179.339 345.819   3
   5   3 -15 59.9750 274.220   3
  -5   3  15 261.408 303.612   4
   5  -3 -14-12.6308 284.090   3
   5   3 -14-221.212 357.645   3
   5   3 -14-463.591 274.490   1
  -5   3  14 146.337 271.557   4
   5   3 -13-111.419 349.063   3
   5   3 -13-423.237 258.989   1
   5  -3 -13-275.346 295.702   3
  -5   3  13 89.1099 281.868   4
  -5   3  12 2854.63 562.920   4
   5   3 -12 3186.17 450.683   1
   5   3 -12 3682.38 577.992   3
  -5   3  11-44.2816 204.086   4
   5   3 -11-25.1533 246.490   3
   5  -3 -11 77.3981 161.454   5
   5   3 -11-457.595 265.972   1
   5   3 -10 12947.3 792.359   1
   5  -3 -10 12794.2 743.582   5
  -5   3  10 12971.3 1015.97   4
   5   3 -10 14240.3 908.820   3
   5  -3  -9 5020.96 465.911   5
   5   3  -9 4764.86 202.667   5
  -5   3   9 4760.33 622.291   4
   5   3  -9 4651.11 559.723   3
   5   3  -8 335.243 265.813   3
   5   3  -8 387.748 197.818   2
   5   3  -8 283.910 80.1416   5
   5  -3  -8 216.022 165.949   5
  -5   3   8 450.435 261.113   4
  -5   3   7 18.2573 231.662   4
   5  -3  -7 6.75095 154.418   5
   5  -3  -7-121.004 55.3395   1
   5   3  -7-44.8695 170.897   2
  -5  -3   7-56.2529 191.307   3
  -5  -3   6 795.322 223.802   3
   5  -3  -6 640.992 110.430   1
   5  -3  -6 779.534 208.468   5
  -5   3   6 1065.54 301.617   4
   5   3  -6 873.182 205.952   2
   5  -3  -5 3095.87 230.482   1
   5  -3  -5 3416.81 394.451   2
   5  -3  -5 3862.48 388.459   5
  -5  -3   5 3408.83 358.037   3
   5  -3  -4 24214.6 663.410   1
  -5   3   4 24128.3 975.740   2
  -5  -3   4 25586.1 892.423   2
   5  -3  -4 25460.7 968.933   2
   5   3  -4 20575.6 762.007   2
   5  -3  -4 25997.6 926.478   5
  -5   3   4 25261.4 1098.89   4
  -5  -3   4 25328.1 861.398   3
   5  -3  -3 2878.87 269.712   1
  -5   3   3 2773.05 366.231   2
  -5  -3   3 3258.89 331.551   2
   5   3  -3 2957.51 298.834   2
  -5   3   3 2480.92 360.191   4
  -5  -3   3 2517.79 280.347   3
  -5   3   2 10843.8 484.433   1
   5  -3  -2 10249.6 504.889   1
  -5   3   2 12407.7 652.740   2
  -5  -3   2 11018.1 549.622   2
   5  -3  -2 11208.5 599.890   2
   5   3  -2 11276.5 542.177   2
  -5   3   2 11112.9 670.724   4
  -5  -3   2 10545.0 490.915   3
  -5   3   1 8487.04 459.684   1
   5  -3  -1 8378.89 483.206   1
  -5   3   1 8588.38 532.038   2
  -5  -3   1 7367.63 445.919   2
   5  -3  -1 8696.47 512.037   2
   5   3  -1 7576.54 444.138   2
   5  -3  -1 7849.19 565.824   4
  -5   3   0 6355.83 445.597   1
   5  -3   0 6952.21 467.440   1
  -5   3   0 6386.01 456.647   2
  -5  -3   0 7592.81 452.144   2
   5  -3   0 7435.55 472.882   2
   5  -3   0 7274.62 518.809   4
  -5   3  -1 2733.88 338.532   1
   5  -3   1 3029.11 333.209   1
  -5   3  -1 3496.13 356.319   2
  -5  -3  -1 2952.64 323.594   2
   5  -3   1 3591.25 340.047   2
   5  -3   1 3371.00 344.932   4
   5  -3   2 2041.43 303.150   1
  -5   3  -2 1498.33 308.777   1
   5  -3   2 2238.98 264.932   4
  -5   3  -2 1371.57 279.808   2
  -5  -3  -2 1750.60 281.295   2
   5  -3   2 1967.93 150.326   3
   5  -3   3 1447.06 292.051   1
  -5   3  -3 1119.32 290.743   1
  -5   3  -3 1661.88 308.250   2
   5  -3   3 1574.88 214.118   4
   5  -3   3 1636.99 159.326   3
  -5  -3  -3 1171.63 304.077   2
  -5   3  -4 3801.67 403.543   2
  -5   3  -4 3125.32 443.681   1
   5  -3   4 3694.14 305.193   4
   5   3   5 5351.04 469.136   1
  -5   3  -5 4005.53 473.847   1
  -5   3  -5 4086.48 462.145   2
  -5   3  -6-127.115 327.281   2
   5   3   6-30.2231 197.272   1
  -5  -3  -6 35.6111 28.9469   4
   5   3   7 5314.45 531.149   1
  -5   3  -7 4316.46 548.268   1
  -5   3  -8 2600.66 444.222   1
  -5   3  -9 1598.01 301.004   3
  -5   3  -9 826.444 383.337   1
  -5   3 -10 1865.09 429.928   1
  -5   3 -10 2911.89 387.917   3
  -5   3 -11-647.206 325.355   1
  -5   3 -11 93.6842 223.195   3
  -5   3 -12 1332.04 344.593   3
  -5   3 -12 999.765 361.671   1
  -5   3 -13 180.578 217.303   3
  -5   3 -13 55.6863 367.161   1
  -5   3 -14 84.1428 257.557   3
  -5   3 -14-139.493 387.644   1
  -5   3 -15-101.035 245.089   3
  -5   3 -15-259.999 388.657   1
  -5   3 -16-144.815 308.692   3
  -5   3 -16-430.403 321.435   1
  -5  -3 -16 102.985 295.006   3
   5  -4 -16 1112.41 444.815   3
  -5   4  16 1232.10 444.474   4
   5   4 -15-204.668 261.595   1
  -5   4  15-87.4301 256.700   4
   5  -4 -15 31.4453 309.385   3
   5   4 -14 1601.55 373.356   1
  -5   4  14 1786.38 473.324   4
   5  -4 -14 1466.85 414.468   3
   5   4 -13-571.657 301.174   1
  -5   4  13 57.9374 241.801   4
   5   4 -12-750.281 326.995   1
  -5   4  12-249.399 261.916   4
   5   4 -11-178.140 295.996   1
   5  -4 -11-3.96796 174.312   5
  -5   4  11-174.693 296.688   4
   5  -4 -10-16.0196 150.481   5
  -5   4  10 72.1991 269.119   4
   5  -4  -9 18453.9 923.069   5
  -5   4   9 17684.7 1141.12   4
   5   4  -8 1688.08 309.427   2
   5  -4  -8 1763.88 337.816   5
  -5   4   8 2122.81 437.490   4
   5   4  -7 289.255 171.179   2
   5  -4  -7 589.026 231.671   5
  -5   4   7 189.340 213.436   4
   5  -4  -6 27134.9 1039.76   5
   5  -4  -6 25223.6 489.788   1
  -5   4   6 25850.3 1226.18   4
  -5  -4   6 26529.0 1041.52   3
  -5  -4   5 283.473 186.541   3
   5  -4  -5 299.573 171.558   5
   5  -4  -5 344.279 175.392   2
  -5   4   5 346.597 213.205   4
   5  -4  -5 199.361 93.8209   1
  -5  -4   4 26268.5 886.502   2
   5  -4  -4 28233.5 1035.62   2
   5   4  -4 25435.8 831.504   2
   5  -4  -4 25904.1 693.972   1
  -5   4   4 27700.0 1177.82   4
   5  -4  -4 26850.2 1004.43   5
  -5  -4   4 27582.3 945.949   3
  -5   4   3 11763.6 486.058   1
  -5   4   3 11122.3 655.083   2
  -5  -4   3 11668.3 572.269   2
   5  -4  -3 12804.7 669.950   2
   5   4  -3 11421.2 538.926   2
   5  -4  -3 10466.3 489.953   1
   5  -4  -3 13255.7 705.203   5
   5  -4  -3 12508.6 803.653   4
  -5  -4   3 11577.0 586.146   3
   5   4  -2 1277.65 201.211   2
  -5   4   2 1316.12 205.880   1
  -5   4   2 1519.69 272.981   2
  -5  -4   2 970.879 199.045   2
   5  -4  -2 1489.88 245.732   2
   5  -4  -2 995.377 201.849   1
   5  -4  -2 1154.86 254.809   4
  -5   4   1 7726.26 472.921   1
  -5   4   1 8250.38 536.970   2
  -5  -4   1 7959.39 457.437   2
   5  -4  -1 7446.29 474.366   1
   5  -4  -1 8028.06 504.286   2
   5   4  -1 7641.15 442.610   2
   5  -4  -1 8333.17 614.178   4
  -5   4   0 24585.2 866.123   1
  -5   4   0 25259.7 886.280   2
  -5  -4   0 25968.7 802.335   2
   5  -4   0 25285.7 906.732   1
   5  -4   0 24146.4 849.944   2
   5  -4   0 25062.1 999.831   4
  -5   4  -1 1001.68 238.191   2
   5  -4   1 751.756 209.695   1
  -5   4  -1 537.406 254.911   1
  -5  -4  -1 925.215 232.094   2
   5  -4   1 904.014 208.726   4
   5  -4   1 1062.93 200.972   2
  -5   4  -2 3367.47 346.138   2
   5  -4   2 2903.23 359.123   1
  -5  -4  -2 3157.26 346.643   2
   5  -4   2 2811.38 320.475   4
  -5   4  -2 2791.38 388.211   1
  -5  -4  -3-61.0455 227.674   2
   5  -4   3 55.9323 96.4573   3
  -5   4  -3-74.1683 239.267   2
   5  -4   3-46.6570 235.116   1
  -5   4  -3-91.9316 334.277   1
   5   4   4 3751.78 397.385   1
  -5   4  -4 3605.91 386.318   2
   5  -4   4 3568.30 440.297   1
  -5   4  -4 2608.00 444.038   1
   5  -4   4 3481.98 286.458   3
   5   4   5 1989.92 306.504   1
  -5   4  -5 1144.16 317.915   1
  -5   4  -5 1225.54 337.093   2
   5  -4   5 1496.79 212.074   3
   5   4   6-14.8281 127.034   1
  -5   4  -6-84.7206 243.787   2
  -5   4  -7 618.106 259.988   2
  -5  -4  -7 675.736 114.864   4
  -5   4  -7 378.508 349.641   1
  -5   4  -8 236.818 343.703   1
  -5   4  -9-1071.74 475.644   1
  -5   4 -10 890.360 415.632   1
  -5   4 -11-1011.77 441.061   1
  -5   4 -12 129.708 376.406   1
  -5   4 -13 38.7667 293.199   1
  -5   4 -14 113.697 264.534   3
  -5   4 -14-154.235 390.162   1
  -5   4 -15-305.397 307.171   1
  -5   4 -16-836.736 423.578   1
   5   5 -15-565.355 345.612   1
   5   5 -14 796.315 330.975   1
  -5   5  14 1643.51 472.255   4
  -5   5  13 335.893 301.483   4
   5   5 -13-456.710 345.445   1
   5   5 -12 3943.95 564.670   1
  -5   5  12 3260.41 566.471   4
   5   5 -11 3904.03 548.635   1
   5  -5 -11 4309.61 509.850   5
  -5   5  11 3788.13 587.850   4
   5  -5 -10 63.1782 181.684   5
   5   5 -10-246.340 365.210   1
  -5   5  10-73.3320 222.638   4
  -5   5   9 851.660 344.840   4
   5  -5  -9 575.892 238.706   5
   5   5  -8 6894.78 535.010   2
   5  -5  -8 7461.53 626.909   5
   5   5  -8 7029.64 209.068   5
   5   5  -7 38388.9 1142.59   2
   5  -5  -7 38040.3 1327.88   5
   5  -5  -6 10239.9 688.691   5
  -5  -5   5 9.79111 178.007   3
   5  -5  -5-93.5910 219.355   5
   5  -5  -5-222.899 103.434   1
   5   5  -5 4.33458 93.2402   2
  -5   5   4 888.146 147.316   1
  -5  -5   4 758.046 225.934   3
  -5  -5   4 1161.73 223.976   2
   5  -5  -4 1290.02 270.792   2
   5  -5  -4 685.972 148.380   1
   5   5  -4 1148.84 195.347   2
   5  -5  -4 1060.38 282.073   5
   5  -5  -3 1311.62 255.175   2
  -5  -5   3 1100.91 245.369   3
   5   5  -3 1208.64 201.425   2
  -5   5   3 997.886 235.295   2
   5  -5  -3 820.779 176.250   1
  -5  -5   3 1201.41 207.350   2
  -5   5   3 1044.44 192.151   1
   5  -5  -3 1335.31 300.081   4
   5  -5  -3 1250.60 294.855   5
   5  -5  -2 549.415 190.687   2
   5  -5  -2 256.669 142.316   1
  -5   5   2 438.190 218.295   2
   5  -5  -2 534.752 194.271   4
  -5  -5   2 311.911 150.094   2
  -5   5   2 345.477 169.729   1
   5   5  -2 554.166 153.811   2
  -5   5   1 16540.3 707.045   1
  -5   5   1 16774.2 760.753   2
  -5  -5   1 17276.3 654.371   2
   5  -5  -1 19058.4 776.215   2
   5  -5  -1 16182.9 715.871   1
   5  -5  -1 17246.8 908.185   4
  -5   5   0 13582.6 681.233   1
  -5   5   0 14096.9 685.682   2
  -5  -5   0 14342.9 597.443   2
   5  -5   0 14533.0 675.159   2
   5  -5   0 13455.3 684.565   1
   5  -5   0 14486.3 795.665   4
  -5   5  -1 28549.0 1020.11   1
  -5   5  -1 29201.2 958.383   2
  -5  -5  -1 29665.8 875.424   2
   5  -5   1 29074.9 945.842   2
   5  -5   1 30036.1 1055.05   1
   5  -5   1 28179.2 1072.83   4
  -5   5  -2 11376.8 694.954   1
  -5   5  -2 12213.9 632.710   2
  -5  -5  -2 11676.5 584.058   2
   5  -5   2 12230.4 713.650   1
  -5   5  -3 2147.52 392.824   1
   5  -5   3 2539.73 376.254   1
  -5   5  -3 2710.60 340.653   2
  -5  -5  -3 2672.65 332.961   2
   5  -5   3 2781.18 268.424   3
  -5   5  -4 121.141 339.249   1
   5  -5   4 633.254 176.127   3
   5  -5   4 605.154 235.689   1
  -5   5  -4 442.827 247.523   2
   5   5   5 9021.69 619.669   1
  -5   5  -5 7674.81 652.953   1
  -5   5  -5 8282.99 572.612   2
   5  -5   5 8106.83 489.764   3
  -5   5  -6 1440.86 409.815   1
  -5   5  -6 1619.74 326.041   2
  -5   5  -7-86.1754 422.532   1
  -5  -5  -7 274.306 107.369   4
  -5   5  -7 47.0963 240.243   2
   5  -5   7 150.323 134.074   3
  -5   5  -8 141.218 294.809   2
  -5  -5  -8 119.428 71.5601   4
  -5   5  -9-153.246 416.287   1
  -5   5 -10-13.4080 356.019   1
  -5   5 -11 1457.13 464.015   1
  -5   5 -12-995.053 473.812   1
  -5   5 -13-130.164 307.678   1
  -5   5 -14-424.063 454.766   1
  -5   5 -15-616.238 389.115   1
   5   6 -15 24.9724 282.879   1
   5   6 -14-309.724 317.621   1
   5   6 -13-55.0529 332.637   1
   5   6 -12 1253.49 424.406   1
   5   6 -11-605.850 365.976   1
   5  -6 -11 322.203 230.023   5
   5   6 -10-657.204 340.929   1
   5  -6 -10 81.0821 209.430   5
   5   6  -9-32.7973 144.013   2
   5  -6  -9-67.0841 205.690   5
   5   6  -8 1040.73 76.8752   5
   5  -6  -8 682.328 290.570   5
   5   6  -8 1227.96 246.545   2
   5  -6  -7-6.27664 227.476   5
   5   6  -7 42.3001 67.4572   5
   5  -6  -6 4397.26 497.988   5
  -5   6   5 5497.82 291.116   1
   5   6  -5 5674.23 388.408   2
   5  -6  -5 5392.14 530.877   5
  -5   6   4 6347.75 375.976   1
   5  -6  -4 6629.56 538.496   2
   5  -6  -4 6092.42 379.072   1
   5   6  -4 6324.67 397.259   2
   5  -6  -4 5907.53 554.390   5
  -5  -6   4 6162.28 515.993   3
   5  -6  -3 30636.0 897.105   1
  -5   6   3 31504.5 884.598   1
  -5  -6   3 32512.2 908.445   2
   5  -6  -3 33538.9 1113.42   2
   5   6  -3 31953.5 854.172   2
   5  -6  -3 33965.2 1240.78   5
   5  -6  -2 814.971 196.552   1
   5  -6  -2 1151.18 236.448   2
  -5   6   2 950.811 242.657   2
  -5  -6   2 1184.69 201.090   2
   5  -6  -2 1229.79 291.889   5
  -5   6   2 977.151 228.154   1
  -5   6   1 4509.18 416.924   1
  -5   6   1 4511.81 418.808   2
  -5  -6   1 4806.81 348.818   2
   5  -6  -1 4914.43 415.782   2
   5  -6  -1 4468.24 494.155   4
   5  -6  -1 4422.63 407.802   1
  -5   6   0-75.5603 274.103   1
   5  -6   0 272.943 167.355   5
  -5   6   0 199.614 150.289   2
   5  -6   0 67.4728 151.417   1
   5  -6   0 407.561 144.343   2
  -5  -6   0 262.150 138.987   2
   5  -6   0 228.927 143.238   4
  -5   6  -1 4263.82 461.835   1
  -5   6  -1 4616.04 409.578   2
  -5  -6  -1 4706.91 370.793   2
   5  -6   1 5605.40 433.718   2
   5  -6   1 4659.78 460.497   1
   5  -6   2-38.0265 156.598   1
  -5   6  -2 85.4446 168.063   2
  -5  -6  -2 116.986 167.216   2
  -5   6  -3 174.549 177.020   2
  -5  -6  -3 60.6973 187.251   2
  -5   6  -4 3782.93 510.576   1
  -5   6  -4 4176.07 427.770   2
   5  -6   4 4325.67 375.565   3
  -5   6  -5 3368.57 513.855   1
  -5   6  -5 4411.05 448.980   2
   5  -6   5 4101.30 382.742   3
   5  -6   6-331.810 199.310   3
  -5   6  -6-90.6203 215.969   2
   5  -6   7 443.114 178.881   3
  -5   6  -7 186.394 238.743   2
  -5  -6  -8 205.700 103.902   4
  -5   6  -8-186.659 442.123   1
  -5   6  -8 151.734 234.013   2
  -5   6  -9 3345.64 589.870   1
  -5   6  -9 4060.41 494.206   2
  -5  -6  -9 3562.47 340.307   4
  -5   6 -10-969.632 453.028   1
  -5   6 -11-906.927 441.301   1
  -5   6 -12 69.3973 326.520   1
  -5   6 -13 59.1760 387.307   1
  -5   6 -14-418.653 346.112   1
  -5   6 -15-276.418 388.212   1
   5   7 -14 475.062 341.757   1
   5   7 -13-52.9236 335.002   1
   5   7 -12-1022.16 460.565   1
   5   7 -11 276.366 378.632   1
   5   7 -10 133.940 365.619   1
   5  -7 -10 899.630 334.914   5
   5  -7  -9-162.516 222.109   5
   5   7  -9-24.6182 140.783   2
   5   7  -8 1308.90 100.908   5
   5   7  -8 1309.97 229.604   2
   5  -7  -8 1232.18 347.324   5
   5   7  -7 169.097 66.8944   5
   5  -7  -7 196.687 212.913   5
   5   7  -6 4456.80 348.034   2
   5  -7  -6 3969.20 504.367   5
   5   7  -6 3908.09 302.105   5
  -5   7   5 2364.54 236.911   1
   5   7  -5 2518.96 258.191   2
   5  -7  -5 2590.33 414.295   5
   5  -7  -4 1284.46 303.958   5
   5   7  -4 1517.08 207.286   2
  -5   7   4 1220.08 210.884   1
   5  -7  -3-165.602 186.185   5
  -5  -7   3 120.516 106.432   2
   5  -7  -3-21.8948 130.422   2
  -5   7   3-62.3745 204.543   1
   5  -7  -3-26.5633 144.971   1
  -5   7   2 3666.92 384.087   1
  -5   7   2 3758.33 406.163   2
  -5  -7   2 3831.60 308.438   2
   5  -7  -2 3472.56 369.383   1
   5  -7  -2 3980.68 394.764   2
   5  -7  -2 4143.68 473.292   5
  -5   7   1 42.8668 144.509   2
  -5  -7   1-31.9286 116.044   2
   5  -7  -1 5.42368 155.355   5
   5  -7  -1-332.199 188.071   1
   5  -7  -1 125.250 123.351   2
  -5   7   0 53.6804 270.597   1
   5  -7   0 209.312 183.995   1
  -5   7   0 467.279 172.956   2
  -5  -7   0 399.794 146.013   2
   5  -7   0 675.007 195.538   2
   5  -7   0 545.024 235.066   5
  -5   7  -1-37.1849 276.681   1
   5  -7   1 11.4557 188.926   1
  -5   7  -1 163.162 166.512   2
   5  -7   1 44.7186 176.513   5
  -5  -7  -1 178.950 150.397   2
   5  -7   1 308.912 151.379   2
  -5   7  -2 1595.40 369.127   1
  -5   7  -2 2295.48 311.991   2
  -5  -7  -2 2170.88 282.859   2
   5  -7   2 2328.72 366.095   5
  -5   7  -3-163.648 263.996   1
  -5   7  -3 133.256 165.201   2
  -5  -7  -3 133.385 189.073   2
   5  -7   4 7.16063 163.830   3
  -5   7  -4 97.7802 162.643   2
  -5   7  -5 3786.75 532.006   1
  -5   7  -5 4156.50 423.197   2
   5  -7   5 4032.09 408.101   3
   5  -7   6 982.505 241.802   3
  -5   7  -6 1052.81 381.831   1
  -5   7  -6 595.248 244.638   2
  -5   7  -7 2513.24 519.421   1
  -5   7  -7 3245.64 411.281   2
  -5   7  -8 1015.60 410.688   1
  -5   7  -8 1423.79 330.339   2
  -5  -7  -8 1349.65 242.226   4
  -5   7  -9 216.450 336.945   1
  -5   7  -9 136.841 245.973   2
  -5   7 -10-1125.27 480.262   1
  -5   7 -10-164.522 295.810   2
  -5   7 -11 244.632 290.933   2
  -5   7 -11-120.295 441.504   1
  -5   7 -12-87.0522 291.489   1
  -5   7 -13-697.056 460.983   1
  -5   7 -14 122.680 284.269   1
   5   8 -14 1713.96 484.506   1
   5   8 -13-63.3295 375.368   1
   5   8 -12-738.205 435.271   1
   5   8 -11 370.201 296.578   1
   5  -8 -10 2018.42 418.837   5
   5   8 -10 714.850 425.979   1
   5  -8  -9-71.6405 211.950   5
   5  -8  -8 2864.25 491.750   5
   5  -8  -7 94.0280 223.505   5
   5   8  -7 120.761 71.3143   5
   5   8  -7-6.65247 103.412   2
  -5   8   6 122.401 68.9338   1
   5  -8  -6 279.331 253.066   5
   5   8  -6 31.6111 75.9588   5
   5   8  -6 292.688 117.805   2
   5   8  -5-6.80812 80.6639   5
   5  -8  -5 12.4383 225.576   5
   5   8  -5 77.9411 104.816   2
   5  -8  -4 872.191 307.022   5
   5   8  -4 940.306 197.707   5
  -5   8   4 773.648 210.872   1
   5  -8  -3 29.2490 209.649   5
   5  -8  -3 32.8248 137.792   2
  -5   8   2 681.984 251.594   1
   5  -8  -2 1270.95 309.237   5
  -5  -8   2 908.360 164.271   2
   5  -8  -2 1078.80 231.674   2
  -5   8   1-109.555 269.485   1
  -5   8   1-21.0151 161.116   2
   5  -8  -1 248.872 234.716   5
  -5  -8   1 86.3627 106.648   2
   5  -8  -1-90.3872 202.457   1
   5  -8  -1 210.503 141.400   2
  -5   8   0 262.775 250.278   1
  -5  -8   0 815.367 174.306   2
  -5   8   0 569.626 206.407   2
   5  -8   0 521.863 244.345   5
   5  -8   0 273.198 191.959   1
   5  -8   0 871.152 209.429   2
  -5   8  -1 3430.79 459.619   1
  -5   8  -1 4063.11 398.128   2
  -5  -8  -1 3746.19 327.915   2
   5  -8   1 3838.94 373.120   2
   5  -8   1 3618.84 470.250   5
  -5   8  -2-486.565 270.027   1
  -5   8  -2-30.1215 156.115   2
   5  -8   2-5.31029 223.208   5
  -5  -8  -2 64.7937 147.347   2
  -5   8  -3 3345.26 490.076   1
  -5   8  -3 3575.78 372.048   2
  -5  -8  -3 3812.48 373.842   2
   5  -8   3 4781.69 518.303   5
   5  -8   4 121.210 166.775   3
  -5   8  -4-90.7353 304.242   1
   5  -8   4-19.9306 180.672   5
  -5   8  -4 20.6224 153.288   2
  -5   8  -5 2392.79 324.892   2
  -5   8  -5 1826.41 428.883   1
   5  -8   5 2346.24 385.029   5
  -5   8  -6 818.490 354.765   1
  -5   8  -6 1311.27 284.585   2
  -5   8  -7 2898.94 562.957   1
  -5   8  -7 3514.35 416.665   2
  -5   8  -8 1026.24 424.847   1
  -5   8  -8 1114.22 291.087   2
  -5  -8  -8 1177.25 238.328   4
  -5   8  -9-220.915 431.976   1
  -5   8  -9-87.8529 232.055   2
  -5   8 -10-838.680 458.539   1
  -5   8 -10-158.013 280.857   2
  -5   8 -11-4.83527 355.534   1
  -5   8 -11 220.117 250.793   2
  -5   8 -12-265.708 425.517   1
  -5   8 -12-277.216 382.387   2
  -5   8 -13 41.2739 358.655   1
  -5   8 -13-279.032 346.323   2
  -5   8 -14-193.972 298.470   2
  -5   8 -14-692.900 467.820   1
   5   9 -13-23.1439 389.413   1
   5   9 -12-24.6132 356.167   1
   5   9 -11 1393.40 449.226   1
   5   9 -10 1127.62 469.387   1
   5  -9 -10 1630.72 428.498   5
   5   9  -9 1345.53 429.902   1
   5  -9  -9 1799.05 423.257   5
   5  -9  -8 2830.02 494.996   5
   5  -9  -7-64.9461 205.276   5
  -5   9   6 463.369 138.886   1
   5  -9  -6 817.922 308.506   5
   5  -9  -5 169.323 246.670   5
   5   9  -5 115.784 96.3101   5
  -5   9   5-20.7842 175.015   1
   5  -9  -4 560.124 270.552   5
   5   9  -4 410.376 158.552   5
  -5   9   4 329.543 185.661   1
  -5   9   3-430.219 227.098   1
   5  -9  -3 38.8915 231.432   5
   5   9  -3-54.7096 107.660   5
  -5   9   2 1750.00 335.388   1
  -5  -9   2 2535.77 227.079   2
   5  -9  -2 2652.79 443.942   5
   5  -9  -2 1952.41 307.294   2
  -5  -9   1 47.0006 83.5500   2
   5  -9  -1 31.7164 222.560   5
   5  -9  -1 72.9061 116.858   2
  -5  -9   0 1845.62 216.798   2
  -5   9   0 1194.21 338.836   1
   5  -9   0 2012.90 282.850   2
  -5   9   0 1578.64 279.691   2
   5  -9   0 2066.58 403.136   5
   5  -9   1 1629.37 260.283   2
  -5  -9  -1 1400.18 211.951   2
  -5   9  -1 922.471 327.375   1
  -5   9  -1 1237.30 247.711   2
   5  -9   1 1370.31 356.276   5
  -5   9  -2 3285.99 354.749   2
  -5  -9  -2 3105.89 311.084   2
  -5   9  -2 2700.11 465.568   1
   5  -9   2 2485.26 423.721   5
  -5   9  -3 2783.32 338.588   2
  -5  -9  -3 2565.67 314.949   2
  -5   9  -3 1956.72 425.880   1
   5  -9   3 2522.88 406.112   5
  -5  -9  -4 374.166 214.375   2
  -5   9  -4 428.111 330.701   1
  -5   9  -4 352.665 182.739   2
   5  -9   4 559.172 257.150   5
  -5   9  -5 914.435 387.283   1
   5  -9   5 1414.73 341.488   5
  -5   9  -5 1661.23 279.480   2
  -5   9  -6 939.650 401.627   1
   5  -9   6 1498.83 342.581   5
  -5   9  -6 1445.98 280.667   2
  -5   9  -7 1349.02 419.609   1
  -5   9  -7 2509.56 349.089   2
   5  -9   7 2686.08 412.204   5
  -5   9  -8-143.644 279.758   1
   5  -9   8 99.3667 173.636   5
  -5   9  -8 66.0326 200.936   2
  -5   9  -9 560.234 343.983   1
   5  -9   9 958.165 269.811   5
  -5   9  -9 1009.46 298.715   2
   5  -9  10 126.246 172.359   5
  -5   9 -10 298.854 247.575   2
  -5   9 -11-908.022 486.126   1
   5  -9  11 139.964 174.043   5
  -5   9 -12-486.419 392.454   1
  -5   9 -12 154.099 232.423   2
  -5   9 -13-811.942 490.838   1
   5  10 -12-468.981 397.840   1
   5  10 -11-138.592 404.230   1
   5  10 -10 179.984 393.763   1
   5  10  -9 226.583 393.558   1
   5 -10  -9 581.825 321.511   5
   5 -10  -8-70.4163 234.953   5
   5 -10  -7 2590.40 486.658   5
  -5  10   6 327.043 152.067   1
   5 -10  -6 172.070 242.092   5
  -5  10   5 3610.82 355.580   1
   5 -10  -5 4502.46 604.902   5
  -5  10   4 1386.28 276.293   1
   5 -10  -4 1888.84 412.073   5
  -5  10   3 5033.21 477.918   1
   5 -10  -3 5543.65 648.837   5
  -5  10   2 1576.21 316.072   1
   5 -10  -2 2066.64 452.258   5
  -5  10   1 8341.54 671.821   1
  -5 -10   1 8693.92 366.412   2
   5 -10  -1 8453.55 567.885   2
   5 -10  -1 8649.49 781.210   5
  -5 -10   0 7.41117 89.3029   2
   5 -10   0 104.119 260.683   5
   5 -10   0 82.6087 102.105   2
  -5  10  -1 117.411 133.086   2
  -5 -10  -1 58.6946 94.9424   2
   5 -10   1 26.6209 202.143   5
  -5  10  -2 282.755 278.782   1
  -5  10  -2 524.476 186.282   2
  -5 -10  -2 326.362 149.030   2
   5 -10   2 659.598 292.037   5
  -5  10  -3-35.0910 280.937   1
  -5  10  -3 172.348 147.729   2
   5 -10   3 222.664 214.304   5
  -5 -10  -3 139.815 184.044   2
  -5  10  -4-36.1485 314.548   1
  -5  10  -4 299.997 171.020   2
   5 -10   4 315.324 239.287   5
  -5 -10  -4 110.602 183.042   2
  -5  10  -5-86.0285 402.930   1
  -5  10  -5 244.087 150.983   2
   5 -10   5 490.191 266.786   5
  -5  10  -6 4427.28 419.409   2
  -5  10  -6 3761.08 613.423   1
   5 -10   6 4742.47 557.437   5
  -5  10  -7 652.677 356.283   1
   5 -10   7 1384.66 350.261   5
  -5  10  -7 1484.36 274.138   2
  -5  10  -8-135.669 278.617   1
   5 -10   8 364.826 228.529   5
  -5  10  -8 185.362 160.364   2
  -5  10  -9 432.894 341.010   1
   5 -10   9 460.047 228.663   5
  -5  10  -9 255.636 213.075   2
  -5  10 -10-104.837 370.694   1
   5 -10  10 344.297 191.449   5
  -5  10 -11-32.5564 474.066   1
  -5  10 -12-517.081 429.770   1
   5  11 -11 800.433 424.019   1
   5  11 -10 864.266 412.944   1
   5  11  -9 347.925 356.607   1
   5  11  -8-103.268 422.884   1
   5 -11  -8 451.912 299.174   5
   5 -11  -7 1027.83 396.936   5
   5 -11  -6 45.7774 262.715   5
   5 -11  -5 455.334 270.717   5
  -5  11   5 465.878 182.794   1
  -5  11   4-373.709 216.289   1
   5 -11  -4 172.427 258.210   5
  -5  11   3-593.428 262.801   1
   5 -11  -3 57.5993 223.443   5
  -5  11   2 474.987 262.146   1
   5 -11  -2 421.716 258.243   5
  -5  11   1 88.6630 237.973   1
   5 -11  -1 379.507 259.111   5
  -5  11   0 1266.46 347.697   1
   5 -11   0 2657.99 487.376   5
  -5  11  -1-492.005 338.963   1
   5 -11   1 42.7266 173.736   5
  -5  11  -2 1118.85 228.276   2
  -5 -11  -2 1333.85 191.047   2
  -5  11  -2 711.103 349.816   1
   5 -11   2 1330.29 372.076   5
  -5  11  -3 443.847 177.525   2
  -5  11  -3 271.387 323.699   1
  -5 -11  -3 768.181 198.691   2
   5 -11   3 875.343 312.296   5
  -5  11  -4 3109.28 335.625   2
  -5 -11  -4 2531.47 324.638   2
  -5  11  -4 3092.65 571.385   1
   5 -11   4 2587.22 459.227   5
  -5  11  -5 2961.69 330.817   2
  -5 -11  -5 2399.95 346.853   2
  -5  11  -5 2492.35 502.651   1
   5 -11   5 2703.35 460.868   5
  -5  11  -6 1637.58 510.273   1
   5 -11   6 1994.49 388.117   5
  -5  11  -7-533.758 414.961   1
   5 -11   7 41.6879 153.038   5
  -5  11  -8-710.704 435.831   1
   5 -11   8-82.0245 195.435   5
  -5  11  -9-1029.62 488.507   1
   5 -11   9 19.2959 187.981   5
  -5  11 -10-1165.27 556.480   1
  -5  11 -11-834.129 482.655   1
   5  12  -9-949.556 525.621   1
   5  12  -8 410.839 406.504   1
   5 -12  -7 57.4271 251.548   5
   5  12  -7-807.743 499.277   1
   5 -12  -6 2552.64 532.666   5
   5 -12  -5 51.4625 264.959   5
  -5  12   4 105.780 186.193   1
   5 -12  -4 490.127 297.421   5
  -5  12   3-390.530 252.340   1
   5 -12  -3 147.094 269.962   5
  -5  12   2-436.707 267.705   1
   5 -12  -2 136.548 232.540   5
  -5  12   1-434.269 290.805   1
   5 -12  -1-33.0301 251.284   5
  -5  12   0-252.871 311.099   1
   5 -12   0 191.490 236.915   5
  -5  12  -1-103.844 287.383   1
   5 -12   1 45.7602 241.814   5
  -5  12  -2-91.5070 289.701   1
   5 -12   2 177.932 249.353   5
  -5  12  -3 2047.93 470.620   1
   5 -12   3 2473.73 476.212   5
  -5  12  -4-579.719 387.802   1
   5 -12   4 154.129 203.448   5
  -5  12  -5-301.909 378.144   1
   5 -12   5 263.893 264.189   5
  -5  12  -6-444.990 396.143   1
   5 -12   6 146.449 204.433   5
  -5  12  -7-102.299 312.636   1
   5 -12   7 79.3623 201.725   5
   5 -12   8 391.333 241.499   5
  -5  12  -8-74.0217 355.314   1
  -5  12  -9 345.356 349.817   1
   5  13  -7-628.125 540.335   1
   5 -13  -6 387.768 317.367   5
   5  13  -6 227.394 431.897   1
   5 -13  -5 250.265 318.202   5
   5 -13  -4 26.9904 241.233   5
  -5  13   3 1055.41 314.321   1
   5 -13  -3 1314.59 394.258   5
  -5  13   2-453.161 295.833   1
   5 -13  -2 133.889 263.855   5
  -5  13   1 411.717 305.850   1
   5 -13  -1 664.728 339.220   5
  -5  13   0-342.371 322.602   1
   5 -13   0-103.926 259.153   5
   5 -13   1 112.825 281.766   5
  -5  13  -1-541.000 332.372   1
  -5  13  -2 279.866 277.948   1
   5 -13   2 791.835 357.626   5
  -5  13  -3 1082.52 395.366   1
   5 -13   3 1329.02 377.067   5
  -5  13  -4-766.705 415.237   1
   5 -13   4 70.3419 227.976   5
  -5  13  -5 224.357 373.670   1
   5 -13   5 461.607 273.836   5
  -5  13  -6 12.4347 347.495   1
   5 -13   6 233.414 244.947   5
  -5  13  -7-429.193 376.033   1
   5 -13   7 45.7211 211.139   5
   5 -14  -4 53.1627 309.903   5
   5 -14  -3 1804.85 507.658   5
  -5  14   2-384.850 290.227   1
   5 -14  -2-152.852 273.538   5
  -5  14   1 1328.53 393.722   1
   5 -14  -1 1850.09 476.334   5
  -5  14   0 19.7207 265.991   1
   5 -14   0 370.738 318.987   5
  -5  14  -1 131.804 337.883   1
   5 -14   1 580.993 333.287   5
  -5  14  -2-391.194 349.432   1
   5 -14   2-127.258 266.473   5
  -5  14  -3-994.392 452.590   1
   5 -14   3-38.7494 250.034   5
  -5  14  -4-466.510 419.885   1
   5 -14   4 180.650 213.152   5
   6   0 -16 7.44325 337.268   3
  -6   0  16 13.7357 283.116   4
   6   0 -15-504.848 404.172   3
  -6   0  15 11.9347 329.783   4
   6   0 -14-54.9199 370.101   3
  -6   0  14 254.736 240.243   4
   6   0 -13-382.347 329.518   3
   6   0 -12 1295.84 389.182   3
   6   0 -12 1154.82 220.226   1
   6   0 -11-153.725 319.092   3
   6   0 -11-465.631 193.360   1
   6   0 -11 32.5218 119.717   5
   6   0 -10 517.896 189.966   1
   6   0 -10 460.406 300.490   3
   6   0 -10 624.438 165.666   5
   6   0  -9-154.288 277.535   3
   6   0  -9-46.8814 108.780   5
   6   0  -8-66.5157 273.441   3
   6   0  -8-10.3578 104.830   5
   6   0  -7-379.451 252.670   3
   6   0  -7 157.335 128.603   5
   6   0  -6 1625.77 289.531   3
   6   0  -5-111.226 178.758   3
  -6   0   5-23.5178 213.277   2
   6   0  -5-18.4449 147.160   2
  -6   0   4 6282.89 518.403   2
   6   0  -4 7256.59 420.022   3
   6   0  -3 2.34830 65.8587   1
   6   0  -3 30.9334 113.325   3
  -6   0   3 12.4701 167.023   2
   6   0  -2-99.6436 117.099   1
  -6   0   2 3.91477 191.865   2
   6   0  -1 11.0520 88.8047   1
  -6   0   1-19.9701 139.442   2
  -6   0   0 176.697 149.301   4
   6   0   0 182.626 155.651   1
  -6   0   0 257.744 215.424   2
   6   0   1-289.240 180.232   1
  -6   0  -1-4.45693 254.038   2
  -6   0  -1-11.4609 117.954   4
  -6   0  -2 8160.68 558.533   2
  -6   0  -2 8270.21 430.750   4
  -6   0  -3 0.86043 45.4307   3
  -6   0  -3 225.798 199.974   2
  -6   0  -4 2210.23 298.330   2
  -6   0  -4 1603.33 153.379   3
  -6   0  -5-22.4953 98.6652   3
  -6   0  -5-40.5577 184.635   1
  -6   0  -6 10364.9 690.671   1
  -6   0  -6 8843.67 447.781   3
  -6   0  -7-27.4966 140.331   3
  -6   0  -7 6.27088 190.114   1
  -6   0  -8 12522.3 809.501   1
  -6   0  -9 13.9072 182.434   3
  -6   0  -9 74.8381 203.925   1
  -6   0 -10 2130.63 382.477   1
  -6   0 -10 2446.91 358.847   3
  -6   0 -11 23.4591 205.903   3
  -6   0 -11 144.865 207.837   1
  -6   0 -12 56.8093 214.839   3
  -6   0 -12 135.274 193.904   1
  -6   0 -13-252.861 255.883   3
  -6   0 -13-86.2229 197.155   1
  -6   0 -14-96.7350 255.571   3
  -6   0 -14-144.423 203.106   1
  -6   0 -15-445.729 311.729   3
  -6   0 -15-119.000 189.974   1
  -6   0 -16 272.819 226.822   1
  -6   0 -16 186.028 238.043   3
   6  -1 -16-90.5777 312.637   3
   6   1 -16 99.9443 362.810   3
  -6  -1  16 307.267 342.441   4
  -6   1  16-256.596 290.653   4
   6  -1 -15 126.452 367.843   3
   6   1 -15 504.481 383.311   3
  -6   1  15 342.120 418.820   4
   6  -1 -14-256.758 404.701   3
   6   1 -14-179.121 295.990   3
  -6   1  14 2.74533 264.427   4
   6  -1 -13 179.277 331.237   3
   6   1 -13 221.798 350.383   3
   6   1 -13 227.826 183.479   1
  -6   1  13 83.0787 250.694   4
   6  -1 -12 6515.81 491.480   5
  -6   1  12 5595.70 765.209   4
   6  -1 -12 6168.06 691.813   3
   6   1 -12 5976.80 491.226   1
   6   1 -12 5851.41 652.802   3
   6  -1 -11 2613.47 479.428   3
   6   1 -11 2951.54 475.013   3
   6   1 -11 2711.52 354.149   1
   6   1 -11 3274.19 288.189   5
   6  -1 -11 2799.01 341.226   5
  -6   1  11 3182.76 575.123   4
   6  -1 -11 2854.28 257.087   1
   6  -1 -10-547.092 330.840   3
   6   1 -10-118.592 268.835   3
   6  -1 -10-291.940 141.825   1
   6   1 -10 24.2556 97.7756   5
   6  -1 -10-13.2069 120.381   5
  -6   1  10-33.0895 272.038   4
   6  -1  -9 2421.61 409.602   3
   6   1  -9 2425.40 429.435   3
   6   1  -9 2682.25 267.712   5
   6  -1  -9 2051.06 287.687   5
  -6   1   9 2939.05 558.189   4
   6  -1  -8 1281.31 329.493   3
   6   1  -8 1415.15 335.834   3
   6  -1  -8 1405.85 242.324   5
   6   1  -8 1492.97 216.333   5
  -6   1   8 1430.92 392.467   4
   6  -1  -7 6038.83 373.197   1
   6  -1  -7 5596.08 441.489   5
   6  -1  -7 6060.77 506.000   3
   6   1  -7 6295.93 525.428   3
   6  -1  -6 799.093 231.397   3
   6   1  -6 923.859 256.424   3
   6  -1  -6 849.621 159.632   1
   6   1  -6 763.664 217.509   2
  -6   1   6 642.275 243.394   4
   6  -1  -5 195.058 166.270   3
   6   1  -5 270.982 182.850   3
  -6   1   5 311.124 203.917   2
   6  -1  -5 189.791 105.972   1
  -6  -1   5 118.736 184.824   2
   6   1  -5 274.984 184.305   2
  -6   1   5 73.1114 230.063   4
   6  -1  -4 1282.24 218.928   3
   6  -1  -4 1259.71 202.280   1
  -6   1   4 1353.47 276.976   2
  -6  -1   4 1320.23 281.820   2
   6   1  -4 1709.40 282.724   2
  -6   1   4 1202.61 323.420   4
   6  -1  -3 5573.37 397.587   1
  -6   1   3 5312.85 483.956   2
  -6  -1   3 5837.56 486.542   2
   6   1  -3 6597.18 483.170   2
  -6   1   3 5787.90 553.067   4
   6  -1  -3 5999.90 331.265   3
   6  -1  -2 6868.30 464.101   1
  -6   1   2 6150.92 504.239   2
  -6  -1   2 7165.50 515.260   2
  -6   1   2 6659.92 550.561   4
   6  -1  -2 7288.13 291.197   3
   6   1  -1 20371.7 818.953   1
   6  -1  -1 19831.8 793.310   1
  -6   1   1 22015.7 881.842   2
  -6  -1   1 20082.0 822.608   2
  -6  -1   1 19963.7 488.489   3
  -6   1   1 19783.8 867.169   4
  -6  -1   0 154.764 64.6011   3
   6   1   0 258.463 145.569   1
   6  -1   0 201.527 155.036   1
  -6   1   0 320.525 225.287   2
  -6  -1   0 281.725 189.378   2
  -6   1   0 92.6736 147.346   4
  -6  -1  -1 22.6040 48.7625   3
  -6  -1  -1-234.023 277.008   2
  -6   1  -1-48.4810 189.459   2
   6  -1   1-49.5395 187.436   1
  -6   1  -1 14.0242 110.777   4
  -6   1  -2 2863.81 336.032   1
   6  -1   2 2504.40 346.055   1
  -6   1  -2 2394.19 358.104   2
  -6  -1  -2 1875.94 391.928   2
  -6   1  -3 8481.76 583.043   1
  -6   1  -3 9260.80 624.884   2
  -6  -1  -3 8730.07 632.574   2
  -6  -1  -3 9145.81 397.233   4
  -6   1  -4 5051.39 467.848   1
  -6   1  -4 5766.14 514.768   2
  -6  -1  -4 5275.20 523.651   2
  -6   1  -4 5296.60 231.692   3
  -6  -1  -5 1796.30 328.674   2
  -6   1  -5 1548.12 318.907   1
  -6   1  -5 1487.44 168.039   3
  -6   1  -5 1294.02 379.046   2
  -6   1  -6 1048.99 395.714   2
  -6   1  -6 1776.58 334.099   1
  -6   1  -6 1538.14 207.676   3
  -6   1  -7 286.146 154.154   3
  -6   1  -7 225.231 233.127   1
  -6   1  -8 13362.4 853.061   1
  -6   1  -9 4467.89 517.818   1
  -6   1 -10-45.3375 207.642   3
  -6   1 -10 423.119 249.952   1
  -6  -1 -10-8.04188 198.633   3
  -6   1 -11 5446.18 603.749   1
  -6  -1 -11 4327.96 495.525   3
  -6   1 -11 4360.73 475.609   3
  -6  -1 -12 315.228 241.676   3
  -6   1 -12 5.70609 211.466   3
  -6   1 -12 309.683 225.514   1
  -6  -1 -13 24.9816 192.890   3
  -6   1 -13-77.1896 249.044   3
  -6   1 -13 94.3388 178.660   1
  -6  -1 -14-8.42453 222.546   3
  -6   1 -14-346.902 284.871   3
  -6   1 -14 122.282 179.002   1
  -6  -1 -15 48.5545 302.505   3
  -6   1 -15 33.0336 262.470   3
  -6   1 -15 130.535 200.048   1
  -6  -1 -16-70.1306 295.355   3
  -6   1 -16-301.703 304.462   3
  -6   1 -16 5.06916 183.311   1
   6  -2 -16 1332.31 461.196   3
   6   2 -16 1431.19 499.431   3
  -6   2  16 1786.31 570.483   4
   6  -2 -15-176.836 357.803   3
   6   2 -15-217.789 328.409   3
  -6   2  15-115.120 290.068   4
   6  -2 -14 2160.90 537.102   3
   6   2 -14 3126.45 574.515   3
  -6   2  14 2541.62 581.573   4
   6  -2 -13-68.4552 247.891   3
   6   2 -13 29.2141 288.571   3
   6   2 -13-18.1718 193.232   1
  -6   2  13 291.534 303.320   4
   6   2 -12 3788.30 453.031   1
   6  -2 -12 3831.75 419.852   5
  -6   2  12 3939.29 661.430   4
   6  -2 -12 4129.46 596.188   3
   6   2 -12 3533.03 528.708   3
   6  -2 -11-57.4306 244.750   3
   6   2 -11 112.307 279.811   3
   6   2 -11-45.2569 228.010   1
   6  -2 -11 35.0819 159.368   5
  -6   2  11 303.963 306.725   4
   6  -2 -10-80.0562 240.450   3
   6   2 -10 125.433 268.878   3
   6  -2 -10 8.70227 153.078   5
   6   2 -10 35.3600 69.0920   5
   6  -2 -10-0.29557 67.1778   1
  -6   2  10-49.0513 268.579   4
   6  -2  -9 53.7398 249.962   3
   6   2  -9 170.168 277.818   3
   6  -2  -9 5.26303 89.1121   1
   6   2  -9 108.299 94.8371   5
   6  -2  -9-6.23998 151.463   5
  -6   2   9 90.5707 288.168   4
   6   2  -8 23.6815 233.172   3
   6   2  -8-16.0869 89.7771   5
   6  -2  -8-332.438 126.464   1
   6  -2  -8-38.4884 151.225   5
  -6   2   8-69.1288 295.568   4
   6  -2  -8-9.29311 220.256   3
   6   2  -7 84.9370 226.280   3
   6  -2  -7 11.4328 118.356   1
  -6   2   7 54.0993 246.007   4
   6  -2  -7 66.4278 152.681   5
   6  -2  -7 64.1476 201.548   3
   6  -2  -6-23.4451 141.377   1
   6  -2  -6 169.596 162.461   5
   6   2  -6 79.7798 136.520   2
  -6   2   6 169.973 194.886   4
   6  -2  -6-35.8455 175.929   3
   6  -2  -5 4710.64 344.725   1
  -6  -2   5 5205.72 491.325   2
   6   2  -5 5350.99 462.312   2
  -6   2   5 5463.79 586.567   4
   6  -2  -4 25461.4 793.230   1
  -6   2   4 26265.0 1061.93   2
  -6  -2   4 27813.0 1024.48   2
   6   2  -4 25773.3 949.031   2
  -6   2   4 27049.6 1187.16   4
  -6  -2   4 26237.8 855.833   3
   6   2  -3 1715.59 260.391   2
  -6   2   3 1366.40 290.568   2
  -6  -2   3 1462.17 268.825   2
   6  -2  -3 1526.42 246.995   1
  -6   2   3 1416.53 312.437   4
  -6  -2   3 1407.38 207.711   3
   6  -2  -2 23778.7 841.398   1
  -6   2   2 25453.7 985.230   2
  -6  -2   2 23567.0 894.701   2
  -6   2   2 24906.2 1034.95   4
   6  -2  -2 24205.9 567.181   3
  -6  -2   2 22049.1 662.752   3
   6  -2  -1 3436.29 355.522   1
  -6   2   1 3888.66 410.902   2
  -6  -2   1 4008.08 387.578   2
  -6   2   1 3743.20 402.160   4
   6  -2  -1 4131.09 179.491   3
  -6  -2   1 3767.79 262.558   3
  -6   2   0 5503.58 428.704   1
   6  -2   0 5636.92 463.571   1
  -6   2   0 5704.70 463.800   2
  -6  -2   0 6096.43 467.017   2
  -6   2   0 5781.74 459.365   4
  -6  -2   0 5520.37 285.840   3
  -6   2  -1 3529.18 367.775   1
   6  -2   1 4127.58 419.209   1
  -6   2  -1 4101.37 414.817   2
  -6  -2  -1 3602.80 421.164   2
   6  -2   2-56.5600 178.822   1
  -6   2  -2 124.141 174.624   1
  -6   2  -2-136.464 301.576   2
   6  -2   3 650.554 248.886   1
  -6   2  -3 1068.27 238.774   1
  -6   2  -3 716.006 279.865   2
  -6  -2  -3 621.795 328.214   2
  -6   2  -4 23.1657 173.834   1
  -6  -2  -4-256.275 307.735   2
  -6   2  -5 906.467 305.592   1
  -6   2  -5 1015.97 330.963   2
  -6   2  -6 1258.45 329.287   1
  -6   2  -6 1183.82 358.195   2
  -6   2  -7 552.814 356.928   1
  -6   2  -7 2116.95 255.402   3
  -6   2  -8 15084.4 945.655   1
  -6   2  -9-31.9259 183.368   3
  -6   2  -9-1071.59 440.172   1
  -6   2 -10 184.499 203.535   3
  -6   2 -10-743.988 374.906   1
  -6   2 -11-146.229 214.500   3
  -6   2 -11-661.036 383.942   1
  -6   2 -12 350.528 247.381   3
  -6   2 -12 325.484 281.870   1
  -6   2 -13-10.3141 239.461   3
  -6   2 -13 297.565 200.450   1
  -6  -2 -13-34.0165 216.453   3
  -6  -2 -14 238.666 267.483   3
  -6   2 -14 403.450 288.522   3
  -6   2 -14 374.362 229.891   1
  -6  -2 -15 22.2994 233.514   3
  -6   2 -15 0.54078 244.079   3
  -6   2 -15-49.8989 208.262   1
  -6  -2 -16 18.9463 272.537   3
  -6   2 -16-203.314 296.052   3
  -6   2 -16-0.66095 174.293   1
   6  -3 -16 320.643 345.434   3
   6   3 -16 628.054 402.686   3
  -6   3  16 212.731 303.485   4
   6  -3 -15 190.497 284.299   3
   6   3 -15 109.153 275.031   3
  -6   3  15-296.741 295.333   4
   6  -3 -14 71.2153 285.444   3
   6   3 -14 224.742 354.492   3
   6   3 -14 134.449 214.984   1
  -6   3  14 308.869 337.651   4
   6  -3 -13 184.326 287.000   3
   6   3 -13 446.466 334.147   3
  -6   3  13 96.7123 272.082   4
   6   3 -13 23.4506 242.173   1
   6   3 -12 84.6241 277.586   3
   6   3 -12-625.639 289.936   1
   6  -3 -12 30.0687 143.544   5
  -6   3  12-64.3114 250.668   4
   6  -3 -12-54.2301 240.217   3
   6   3 -11 821.970 295.651   1
   6   3 -11 1150.50 390.414   3
   6  -3 -11 1288.46 293.194   5
  -6   3  11 808.756 362.616   4
   6  -3 -11 1140.03 365.575   3
   6  -3 -10 3728.38 430.849   5
  -6   3  10 3367.21 565.609   4
   6   3 -10 3650.76 508.921   3
  -6   3   9 15578.7 1112.90   4
   6   3  -9 16124.9 503.940   5
   6  -3  -9 16096.6 844.695   5
   6  -3  -8 8348.98 616.188   5
  -6   3   8 9577.54 853.241   4
   6  -3  -7 697.403 132.590   1
   6  -3  -7 1088.20 269.481   5
  -6   3   7 1038.71 350.219   4
   6  -3  -6 2556.84 238.110   1
   6   3  -6 3163.67 373.723   2
   6  -3  -6 3113.05 388.367   5
  -6   3   6 2629.29 455.523   4
  -6  -3   6 2439.62 343.977   3
  -6  -3   5 155.923 136.001   3
   6  -3  -5-39.6493 144.042   1
  -6  -3   5 54.6474 146.497   2
   6  -3  -5 38.4839 184.480   5
   6   3  -5 130.118 143.130   2
  -6   3   5 101.340 225.847   4
   6  -3  -4 7681.38 444.367   1
  -6   3   4 7382.14 591.938   2
  -6  -3   4 7638.42 537.988   2
   6  -3  -4 8248.02 595.731   2
   6   3  -4 7775.51 521.019   2
  -6   3   4 8239.79 679.558   4
  -6  -3   4 7328.37 488.980   3
   6  -3  -3 3100.87 313.718   1
  -6   3   3 3523.92 416.780   2
  -6  -3   3 3692.59 383.154   2
   6  -3  -3 3593.94 397.446   2
  -6   3   3 2995.62 425.147   4
  -6  -3   3 3288.29 322.891   3
   6  -3  -2 5351.81 421.411   1
  -6   3   2 5376.49 485.365   2
  -6  -3   2 5948.18 469.240   2
   6  -3  -2 6631.22 503.172   2
  -6   3   2 5613.32 528.465   4
  -6  -3   2 5024.01 361.972   3
   6  -3  -1-342.594 180.181   1
  -6  -3   1 7.18550 109.203   3
  -6   3   1 53.6367 129.371   1
  -6   3   1-37.7024 217.275   2
  -6  -3   1-0.99993 172.050   2
   6  -3  -1 107.278 136.211   2
  -6   3   0 4459.15 393.450   1
   6  -3   0 4283.23 417.961   1
  -6   3   0 4486.31 439.371   2
  -6  -3   0 4548.61 406.091   2
   6  -3   0 4140.92 399.515   2
  -6   3  -1 4213.06 400.824   1
   6  -3   1 4847.71 453.516   1
  -6   3  -1 4806.78 441.070   2
  -6  -3  -1 3880.66 410.804   2
   6  -3   1 4478.70 418.318   2
   6  -3   1 4487.01 425.591   4
   6  -3   1 4368.25 163.565   3
  -6   3  -2 8977.61 622.321   1
   6  -3   2 9945.60 645.439   1
  -6   3  -2 10354.7 627.485   2
  -6  -3  -2 9946.08 623.033   2
   6  -3   2 9437.92 576.517   4
   6  -3   2 9634.87 266.181   3
  -6   3  -3 8993.66 652.216   1
   6  -3   3 9880.80 676.545   1
  -6   3  -3 8633.41 605.634   2
  -6  -3  -3 9172.09 636.558   2
   6  -3   3 8820.73 529.432   4
   6   3   4 794.484 209.683   1
   6  -3   4 717.015 253.925   1
  -6   3  -4 712.884 289.900   1
   6  -3   4 812.754 174.213   4
  -6   3  -4 412.970 349.502   2
  -6  -3  -4 658.009 327.951   2
  -6   3  -5 3853.84 457.214   2
  -6   3  -5 2906.50 443.449   1
   6  -3   5 3447.55 305.669   4
  -6   3  -6 4500.98 555.750   1
  -6   3  -6 5302.97 556.475   2
   6  -3   6 6005.43 374.384   4
  -6   3  -7-199.393 316.170   1
   6  -3   7 252.724 102.844   4
  -6   3  -7 143.859 368.573   2
  -6   3  -8 424.130 296.560   1
   6  -3   8 1192.40 157.999   4
  -6   3  -9 597.207 356.832   1
  -6   3 -10 139.496 190.349   3
  -6   3 -10-154.354 360.392   1
  -6   3 -11 380.830 239.722   3
  -6   3 -11-630.325 397.356   1
  -6   3 -12 224.419 232.449   3
  -6   3 -12-73.9084 371.613   1
  -6   3 -13 600.898 284.955   3
  -6   3 -13 458.651 363.949   1
  -6   3 -14 216.004 267.694   3
  -6   3 -14 36.8276 349.609   1
  -6   3 -15 41.0149 264.853   3
  -6   3 -15-679.384 372.536   1
  -6  -3 -15-246.463 294.328   3
   6  -4 -15 244.532 374.499   3
  -6   4  15 335.665 302.136   4
   6   4 -14-25.4940 268.328   1
  -6   4  14 98.6333 298.276   4
   6  -4 -14-253.989 302.698   3
   6   4 -13-83.8971 296.851   1
  -6   4  13 105.364 312.714   4
   6  -4 -13 204.728 300.053   3
  -6   4  12 2364.35 549.899   4
   6  -4 -12 2664.34 412.008   5
   6   4 -12 2148.39 427.072   1
   6   4 -11-683.755 325.581   1
   6  -4 -11-21.7231 175.084   5
  -6   4  11-337.044 303.389   4
   6  -4 -10 990.371 267.723   5
  -6   4  10 1207.38 396.581   4
   6   4  -9 269.595 66.8908   5
   6  -4  -9 100.781 177.070   5
  -6   4   9 169.826 273.783   4
   6  -4  -8 6335.30 573.405   5
  -6   4   8 6354.50 705.172   4
   6   4  -7 43459.2 1323.40   2
   6  -4  -7 41204.6 1355.84   5
   6  -4  -7 42453.6 674.795   1
  -6   4   7 44116.0 1731.47   4
   6   4  -6 4479.12 426.300   2
   6  -4  -6 4264.90 273.390   1
  -6   4   6 5090.16 597.965   4
   6  -4  -6 4285.62 464.768   5
  -6  -4   6 4221.76 444.269   3
   6  -4  -5 10683.7 476.427   1
   6   4  -5 10279.2 606.134   2
   6  -4  -5 9803.38 669.393   5
  -6   4   5 10662.5 809.839   4
  -6  -4   5 10129.9 637.542   3
  -6  -4   4 10.3381 157.308   3
  -6   4   4 174.708 203.403   2
   6  -4  -4 213.808 199.498   5
  -6  -4   4 157.003 161.034   2
   6  -4  -4 56.7196 134.714   1
  -6   4   4 228.372 226.156   4
  -6   4   3 1829.20 337.778   2
  -6  -4   3 1625.16 271.600   2
   6  -4  -3 1435.89 234.700   1
   6  -4  -3 1612.52 294.639   2
  -6  -4   3 1737.06 261.175   3
  -6  -4   2 2.89834 134.508   3
  -6   4   2 56.0370 137.159   1
  -6   4   2 7.39723 204.189   2
   6  -4  -2-73.5452 173.568   1
  -6  -4   2-5.35993 136.118   2
   6  -4  -2 46.3418 125.658   2
  -6   4   1 6815.37 464.171   1
   6  -4  -1 7036.83 503.489   1
  -6   4   1 6514.52 526.735   2
  -6  -4   1 7171.61 486.421   2
   6  -4  -1 7499.43 529.195   2
   6  -4  -1 7138.61 608.789   4
  -6   4   0-478.598 223.723   1
   6  -4   0-278.089 190.882   1
  -6  -4   0 53.8099 166.224   2
  -6   4   0 7.07254 183.239   2
   6  -4   0 288.664 179.303   4
   6  -4   0 156.681 157.586   2
  -6   4  -1 1658.82 298.298   1
   6  -4   1 2219.69 313.430   2
   6  -4   1 1705.82 319.649   1
  -6   4  -1 1890.32 322.370   2
  -6  -4  -1 1795.49 293.856   2
   6  -4   1 1764.91 300.864   4
   6  -4   2 335.450 98.4896   3
  -6   4  -2-52.3367 297.957   1
  -6   4  -2 425.678 209.482   2
   6  -4   2 139.165 212.407   1
   6  -4   2 450.659 158.266   4
  -6  -4  -2 223.361 211.992   2
   6  -4   3 940.006 152.776   3
  -6   4  -3 746.002 294.978   1
   6  -4   3 1081.74 263.094   1
  -6   4  -3 719.478 307.364   2
   6  -4   3 997.543 217.062   4
  -6  -4  -3 965.839 270.544   2
  -6   4  -4 1250.19 319.433   1
   6  -4   4 1900.74 262.628   4
  -6   4  -4 1904.16 349.970   2
   6  -4   4 1778.93 199.556   3
  -6  -4  -4 1716.79 335.270   2
  -6   4  -5-171.162 415.083   1
  -6   4  -5 187.768 300.776   2
   6  -4   5 161.028 100.313   4
  -6   4  -6-75.1482 311.135   1
  -6   4  -6 362.692 267.226   2
  -6  -4  -7 172.829 46.3014   4
  -6   4  -7-158.817 351.906   2
  -6   4  -8 966.390 379.729   1
  -6   4  -8 1720.85 420.697   2
  -6   4  -9 2180.64 506.072   1
  -6   4 -10-640.186 352.962   1
  -6   4 -11-171.009 309.713   1
  -6   4 -12 606.373 332.498   1
  -6   4 -13 393.607 314.534   1
  -6   4 -14-925.237 447.851   1
  -6   4 -15-331.759 423.695   1
   6   5 -15 145.280 254.981   1
   6  -5 -15 171.690 307.430   3
   6   5 -14-247.403 291.653   1
  -6   5  14 68.8139 306.111   4
   6   5 -13-784.799 349.836   1
  -6   5  13 40.2692 227.939   4
   6   5 -12-156.687 322.014   1
   6  -5 -12 37.2036 186.049   5
  -6   5  12 270.676 261.542   4
   6  -5 -11 117.404 196.371   5
  -6   5  11 66.5833 275.270   4
   6  -5 -10 1084.22 308.327   5
  -6   5  10 1040.69 370.540   4
   6  -5  -9 2925.86 433.454   5
  -6   5   9 2596.56 496.963   4
   6  -5  -8 138.698 158.947   5
  -6   5   8 235.883 267.688   4
   6   5  -7 15.6590 130.433   2
   6  -5  -7-72.4545 214.469   5
   6  -5  -6 403.024 281.231   5
   6   5  -6 299.972 181.874   2
   6  -5  -6 416.195 112.616   1
  -6  -5   5 72.1064 173.337   3
   6  -5  -5 23.4371 110.254   1
   6  -5  -5 18.8405 232.953   5
   6   5  -5 163.388 140.872   2
  -6  -5   4-40.2756 156.346   3
   6  -5  -4-19.8611 144.825   1
  -6  -5   4-58.1162 164.556   2
   6  -5  -4 105.676 219.039   5
  -6   5   3 1975.92 249.132   1
  -6   5   3 2278.34 353.480   2
  -6  -5   3 2123.37 297.108   2
   6  -5  -3 1723.11 255.340   1
   6  -5  -3 2180.12 363.263   5
  -6  -5   3 1792.91 282.739   3
  -6   5   2 1324.52 225.834   1
  -6   5   2 1377.69 298.119   2
  -6  -5   2 968.869 221.553   2
   6  -5  -2 1308.89 263.726   2
   6  -5  -2 1374.14 305.202   4
   6  -5  -2 1113.05 231.319   1
   6  -5  -1 1857.53 290.413   2
  -6   5   1 1478.66 296.811   2
  -6   5   1 998.927 247.787   1
  -6  -5   1 1346.53 251.814   2
   6  -5  -1 1192.96 297.465   4
   6  -5  -1 1144.33 252.264   1
  -6  -5   0 2542.02 314.850   2
   6  -5   0 3092.95 360.805   2
  -6   5   0 2021.84 333.247   2
  -6   5   0 2028.28 338.603   1
   6  -5   0 2434.38 369.492   4
   6  -5   0 2182.28 331.979   1
  -6   5  -1 7495.54 572.915   1
  -6   5  -1 7788.97 555.292   2
  -6  -5  -1 8445.43 544.035   2
   6  -5   1 8302.35 567.464   2
   6  -5   1 8112.29 612.027   1
   6  -5   1 7931.42 622.368   4
  -6   5  -2-6.05388 247.692   1
  -6  -5  -2 13.3807 239.515   2
   6  -5   2 211.273 160.312   4
  -6   5  -2 142.622 160.580   2
   6  -5   2 60.2776 157.067   1
   6  -5   3 39.3378 124.872   3
  -6   5  -3 211.287 200.356   2
   6  -5   3 110.288 130.414   4
  -6  -5  -3-66.7477 237.403   2
   6  -5   4 512.155 164.443   3
  -6   5  -4 513.640 253.141   2
  -6   5  -4 220.975 273.148   1
   6  -5   4 716.068 190.113   4
  -6  -5  -4 650.098 258.203   2
   6  -5   5 45.2049 107.193   3
  -6   5  -5-70.4080 232.526   2
  -6   5  -6-130.446 465.654   1
  -6   5  -6 421.858 283.933   2
   6  -5   6 304.035 138.006   3
  -6  -5  -7 687.407 127.384   4
  -6   5  -7 925.961 299.058   2
  -6  -5  -8 666.084 112.065   4
  -6   5  -8 340.146 366.993   1
  -6   5  -8 242.790 317.712   2
  -6   5  -9 216.718 343.217   1
  -6   5  -9 253.703 309.648   2
  -6   5 -10-126.844 329.065   2
  -6   5 -10-76.3942 306.025   1
  -6   5 -11 1079.26 379.359   1
  -6   5 -12-55.8807 290.194   1
  -6   5 -13-24.1788 343.169   1
  -6   5 -14-690.905 432.205   1
  -6   5 -15-435.981 350.481   1
   6   6 -14 435.393 353.588   1
   6   6 -13 196.537 301.652   1
   6   6 -12 1657.77 421.808   1
   6  -6 -12 1673.44 377.481   5
   6   6 -11-718.778 403.801   1
   6  -6 -11 126.476 173.696   5
   6  -6 -10 198.619 231.807   5
   6  -6  -9-73.5269 209.163   5
   6   6  -8 8084.02 574.994   2
   6  -6  -8 9299.91 749.654   5
   6   6  -7 4731.79 428.764   2
   6  -6  -7 4797.27 555.235   5
   6   6  -6 5334.36 434.558   2
   6  -6  -6 5731.99 588.994   5
   6  -6  -5 344.966 130.557   1
   6  -6  -5 388.789 233.387   5
  -6   6   4 37.9290 88.2374   1
  -6  -6   4-32.0773 142.065   2
   6  -6  -4-51.3648 234.306   5
   6  -6  -4-231.380 150.493   1
  -6  -6   3 1599.39 295.295   3
  -6  -6   3 1768.28 267.929   2
  -6   6   3 1762.31 328.656   2
  -6   6   3 1464.37 246.886   1
   6  -6  -3 1826.34 353.631   5
   6  -6  -3 1402.74 247.578   1
  -6   6   2 15190.3 715.472   1
  -6   6   2 16351.7 858.355   2
  -6  -6   2 15296.6 694.347   2
   6  -6  -2 15659.1 883.686   5
   6  -6  -2 15487.7 738.700   1
   6  -6  -1-58.6101 184.804   1
  -6   6   1 124.189 179.136   2
  -6  -6   1 82.0991 148.832   2
   6  -6  -1 273.207 152.216   2
  -6   6   0 3023.10 384.078   2
  -6  -6   0 2784.88 316.616   2
   6  -6   0 3321.58 373.494   2
   6  -6   0 2642.24 366.768   1
  -6   6   0 2375.97 371.994   1
   6  -6   0 2794.41 410.224   4
  -6   6  -1 1423.07 340.646   1
   6  -6   1 1414.15 294.413   1
  -6  -6  -1 1963.58 295.096   2
   6  -6   1 1937.42 291.881   2
  -6   6  -1 1496.80 284.409   2
   6  -6   1 2101.31 341.830   4
  -6   6  -2 6281.69 584.597   1
  -6   6  -2 6693.88 528.424   2
  -6  -6  -2 6954.87 502.042   2
   6  -6   2 6738.49 579.486   4
  -6   6  -3 8044.76 674.421   1
  -6   6  -3 10035.4 646.720   2
  -6  -6  -3 8757.74 581.428   2
   6  -6   3 8967.77 648.798   4
   6  -6   3 8859.54 480.142   3
   6  -6   4 376.524 158.808   3
  -6   6  -4 530.070 224.866   2
  -6   6  -4-230.878 449.324   1
  -6  -6  -4 529.906 283.103   2
   6  -6   5-105.027 163.332   3
  -6   6  -5-548.766 295.193   2
   6  -6   6 1068.76 225.969   3
  -6   6  -6 746.737 291.058   2
  -6   6  -6 513.965 388.399   1
  -6   6  -7-78.5042 300.311   2
   6  -6   7 85.0276 130.565   3
  -6  -6  -8 64.7151 71.3172   4
  -6   6  -8-65.4099 313.759   1
  -6   6  -8-268.196 335.043   2
  -6   6  -9-604.469 350.799   2
  -6   6 -10 71.1405 412.585   1
  -6   6 -10 326.932 312.321   2
  -6   6 -11-878.334 453.428   1
  -6   6 -11-303.086 385.801   2
  -6   6 -12-132.935 348.909   2
  -6   6 -12-265.891 426.933   1
  -6   6 -13-584.718 435.282   1
  -6   6 -14-349.494 338.192   1
   6   7 -14-685.078 408.120   1
   6   7 -13-551.236 358.777   1
   6   7 -12 1893.62 474.621   1
   6   7 -11 105.053 318.359   1
   6  -7 -11 82.8989 242.516   5
   6  -7 -10 7268.83 727.735   5
   6  -7  -9 7177.59 715.344   5
   6  -7  -8 2171.99 420.958   5
   6  -7  -7 437.631 285.477   5
   6   7  -7 417.144 105.062   5
   6   7  -7 605.848 169.768   2
   6  -7  -6 303.089 225.247   5
  -6   7   5 122.393 85.6151   1
   6  -7  -5 140.289 208.313   5
  -6   7   4 472.513 153.141   1
   6  -7  -4 439.315 163.520   1
   6  -7  -4 218.142 249.030   5
  -6   7   3 5289.10 434.763   1
   6  -7  -3 5135.84 434.734   1
  -6  -7   3 5299.43 415.485   2
   6  -7  -3 6764.25 631.748   5
   6  -7  -2 41.3858 174.359   1
  -6   7   2 39.4519 157.410   2
  -6  -7   2 151.201 133.064   2
   6  -7  -2-51.0473 227.812   5
  -6   7   2-530.623 248.793   1
   6  -7  -1 225.184 179.656   1
  -6   7   1 317.255 211.591   2
   6  -7  -1 509.237 276.523   5
  -6  -7   1 252.171 153.452   2
  -6   7   1-50.0631 276.491   1
  -6   7   0 759.018 229.059   2
  -6  -7   0 1018.02 215.085   2
   6  -7   0 1077.59 285.073   5
  -6   7   0 664.840 269.741   1
   6  -7   0 816.153 224.512   2
   6  -7   0 714.532 253.049   1
  -6   7  -1 11975.1 772.860   1
  -6   7  -1 13387.2 748.189   2
  -6  -7  -1 13622.6 661.374   2
   6  -7   1 12792.8 712.749   2
  -6   7  -2 31.7517 188.888   2
  -6  -7  -2-0.26268 191.739   2
  -6   7  -3 1406.76 280.619   2
  -6  -7  -3 1751.33 312.860   2
  -6   7  -3 1107.60 355.763   1
  -6   7  -4 7462.88 730.377   1
  -6   7  -4 9005.36 623.213   2
  -6  -7  -4 8303.80 600.324   2
   6  -7   4 7816.25 511.110   3
  -6   7  -5 1042.29 455.516   1
   6  -7   5 1618.05 268.791   3
  -6   7  -5 1747.22 323.148   2
  -6   7  -6 2365.13 520.102   1
  -6   7  -6 2761.65 402.535   2
   6  -7   6 2688.19 349.730   3
   6  -7   7 940.602 235.275   3
  -6   7  -7 915.001 313.324   2
  -6   7  -7 368.168 302.371   1
  -6   7  -8-160.442 274.262   2
  -6   7  -8-858.886 456.291   1
  -6   7  -9 1769.65 392.968   2
  -6   7  -9 1224.79 452.551   1
  -6   7 -10 207.336 324.506   1
  -6   7 -10 18.8477 268.634   2
  -6   7 -11-126.315 395.029   1
  -6   7 -11-15.3554 302.890   2
  -6   7 -12-187.354 438.468   1
  -6   7 -12-733.492 392.441   2
  -6   7 -13-701.261 444.214   1
  -6   7 -13-766.915 429.896   2
  -6   7 -14-519.438 393.613   2
  -6   7 -14-368.544 352.336   1
   6   8 -13 1381.59 487.931   1
   6   8 -12-248.121 345.962   1
   6  -8 -11 260.401 229.858   5
   6   8 -11-154.661 336.969   1
   6   8 -10-619.341 374.057   1
   6  -8 -10-44.9779 217.873   5
   6  -8  -9 430.263 305.598   5
   6  -8  -8 95.0532 217.707   5
   6  -8  -7 1412.04 356.425   5
   6  -8  -6 917.849 303.975   5
   6   8  -6 838.482 176.899   5
  -6   8   5 5605.96 364.203   1
   6  -8  -5 5926.18 629.472   5
  -6   8   4-40.5467 204.815   1
   6  -8  -4 95.3311 188.993   5
  -6   8   3 3198.48 374.261   1
   6  -8  -3 3484.56 378.392   1
  -6  -8   3 3945.61 351.367   2
   6  -8  -3 4801.32 571.573   5
  -6   8   2 25.0327 183.979   2
  -6  -8   2-12.2387 108.870   2
   6  -8  -2-75.6542 183.438   1
   6  -8  -2 136.401 247.046   5
  -6   8   2-571.247 263.784   1
  -6   8   1 625.675 233.260   2
  -6  -8   1 474.827 157.514   2
   6  -8  -1 855.580 284.435   5
  -6   8   1 357.003 238.843   1
   6  -8  -1 568.114 217.070   1
  -6   8   0 155.824 186.546   2
  -6  -8   0 333.850 153.723   2
   6  -8   0 152.308 230.004   5
  -6   8   0-50.4095 303.166   1
  -6   8  -1 9884.16 743.591   1
  -6   8  -1 11441.1 701.492   2
  -6  -8  -1 11210.5 591.720   2
   6  -8   1 11659.3 689.262   2
   6  -8   1 12048.8 857.896   5
  -6   8  -2-40.7199 184.277   2
   6  -8   2-35.7491 216.344   5
  -6  -8  -2-463.554 213.359   2
  -6   8  -3-98.0154 382.429   1
   6  -8   3 211.130 229.168   5
  -6   8  -3 82.8723 183.664   2
  -6  -8  -3 103.616 201.417   2
  -6   8  -4 2358.67 521.406   1
  -6   8  -4 3114.04 389.370   2
  -6  -8  -4 3625.53 426.735   2
   6  -8   4 2938.34 357.501   3
  -6  -8  -5 1718.52 353.014   2
  -6   8  -5 934.882 461.107   1
   6  -8   5 1688.45 294.095   3
  -6   8  -5 2153.25 340.829   2
  -6   8  -6-1072.58 471.725   1
  -6   8  -6 24.4861 175.725   2
  -6   8  -7 2107.02 478.784   1
  -6   8  -7 2974.80 426.909   2
  -6   8  -8 59.3533 415.372   1
  -6   8  -8 51.8334 238.339   2
  -6   8  -9 2622.76 603.341   1
  -6   8  -9 3438.22 482.284   2
  -6   8 -10-829.025 353.211   2
  -6   8 -10-1055.47 506.006   1
  -6   8 -11-19.3939 341.268   2
  -6   8 -11 426.218 418.218   1
  -6   8 -12-935.391 506.370   1
  -6   8 -12-520.060 455.962   2
  -6   8 -13 481.796 363.923   1
  -6   8 -13-433.586 352.487   2
   6   9 -12 3374.08 674.630   1
   6   9 -11-309.371 347.844   1
   6  -9 -11-127.563 258.159   5
   6   9 -10-884.366 470.699   1
   6  -9 -10 41.8845 267.014   5
   6  -9  -9 167.864 254.682   5
   6  -9  -8 434.580 316.946   5
   6  -9  -7-19.1753 240.167   5
  -6   9   6 240.682 96.4332   1
   6  -9  -6 449.848 274.992   5
  -6   9   5 350.104 161.163   1
   6  -9  -5 738.829 288.548   5
   6  -9  -4 195.062 255.085   5
  -6   9   4-452.494 205.529   1
   6   9  -4-6.07424 106.706   5
   6  -9  -3 328.158 250.982   5
  -6   9   3 28.2786 233.646   1
  -6   9   2 7395.96 591.109   1
  -6  -9   2 8343.25 469.167   2
   6  -9  -2 8017.00 748.457   5
  -6   9   1 171.605 163.128   2
  -6  -9   1 187.990 130.588   2
   6  -9  -1 265.769 241.481   5
  -6   9   0 1803.66 390.464   1
  -6   9   0 2285.18 350.826   2
  -6  -9   0 1980.43 259.428   2
   6  -9   0 2005.04 420.422   5
  -6   9  -1-262.758 303.867   1
  -6   9  -1-4.15315 144.706   2
   6  -9   1 66.2830 216.185   5
  -6  -9  -1 161.744 120.441   2
  -6   9  -2-209.891 379.079   1
  -6   9  -2 79.8385 161.796   2
   6  -9   2 182.205 252.124   5
  -6  -9  -2 97.8115 192.331   2
  -6   9  -3 3132.93 519.917   1
  -6   9  -3 3550.72 419.912   2
  -6  -9  -3 3478.46 387.280   2
   6  -9   3 3573.44 503.361   5
  -6   9  -4 4039.76 609.365   1
  -6   9  -4 4631.91 461.080   2
  -6  -9  -4 4075.02 437.519   2
   6  -9   4 5448.13 604.871   5
  -6   9  -5-17.3926 164.291   2
   6  -9   5-29.1488 208.396   5
  -6  -9  -5-373.070 266.376   2
  -6   9  -6-411.752 315.224   1
   6  -9   6 103.643 214.776   5
  -6   9  -6 138.852 177.436   2
   6  -9   7-44.9781 202.790   5
  -6   9  -7-149.959 177.256   2
  -6   9  -8-13.1657 351.739   1
   6  -9   8 450.313 251.715   5
  -6   9  -8 203.982 231.236   2
  -6   9  -9-458.290 352.693   1
   6  -9   9 200.172 216.900   5
  -6   9  -9-177.084 284.641   2
  -6   9 -10 437.363 348.082   1
   6  -9  10 547.368 251.275   5
  -6   9 -10 132.814 323.476   2
   6  -9  11 27.2267 189.294   5
  -6   9 -11-495.579 298.882   2
  -6   9 -11-164.983 320.334   1
  -6   9 -12-507.144 315.309   2
  -6   9 -12-155.532 380.559   1
   6  10 -11 174.132 296.358   1
   6  10 -10 1729.50 546.587   1
   6 -10 -10 2298.08 525.257   5
   6 -10  -9 59.5440 262.667   5
   6 -10  -8 414.342 317.866   5
   6 -10  -7 121.932 221.560   5
   6 -10  -6 183.992 244.068   5
  -6  10   5 233.566 167.508   1
   6 -10  -5 450.494 270.022   5
   6 -10  -4 201.685 278.096   5
  -6  10   4-98.5242 208.616   1
   6 -10  -3-68.8997 248.358   5
  -6  10   3-125.296 221.129   1
  -6 -10   2 247.376 103.474   2
   6 -10  -2 218.102 250.585   5
  -6  10   2 378.969 244.322   1
  -6  10   1-126.726 257.365   1
  -6 -10   1 14.8260 93.6776   2
   6 -10  -1 11.8311 207.948   5
  -6  10   0 8.59792 157.269   2
  -6 -10   0 121.017 130.220   2
   6 -10   0 43.0256 238.576   5
  -6  10  -1-12.1588 130.529   2
  -6 -10  -1 55.4898 111.173   2
   6 -10   1-106.235 241.269   5
  -6  10  -2 431.707 294.385   1
   6 -10   2 1039.15 338.505   5
  -6  10  -2 819.247 225.146   2
  -6 -10  -2 709.797 185.106   2
  -6  10  -3-6.82885 136.971   2
   6 -10   3 156.956 248.517   5
  -6 -10  -3 140.647 187.992   2
  -6  10  -4 180.931 165.679   2
   6 -10   4 235.649 245.546   5
  -6 -10  -4 148.819 202.174   2
  -6  10  -5 583.798 397.853   1
  -6  10  -5 1126.42 255.096   2
   6 -10   5 1540.90 380.359   5
  -6 -10  -5 737.520 266.503   2
  -6 -10  -6 278.732 262.312   2
  -6  10  -6 180.401 333.449   1
   6 -10   6 564.279 290.740   5
  -6  10  -6 701.682 237.159   2
  -6  10  -7-26.8341 430.725   1
  -6  10  -7 288.584 205.542   2
   6 -10   7 374.546 260.291   5
  -6  10  -8-463.473 349.986   1
   6 -10   8-61.4066 210.940   5
  -6  10  -8-88.5249 163.913   2
   6 -10   9 15.1401 186.730   5
  -6  10  -9 137.668 189.051   2
  -6  10 -10-768.397 447.976   1
   6 -10  10 216.179 207.609   5
  -6  10 -11-74.4261 382.990   1
   6  11 -10-212.944 418.526   1
   6  11  -9-839.363 503.518   1
   6 -11  -9 180.232 280.327   5
   6 -11  -8 714.903 297.383   5
   6 -11  -7 1033.13 400.612   5
   6 -11  -6 1609.79 433.157   5
   6 -11  -5 1140.18 377.743   5
   6 -11  -4 573.325 323.511   5
  -6  11   4 217.344 215.003   1
   6 -11  -3-28.4196 284.742   5
  -6  11   3-84.3139 226.871   1
  -6  11   2-402.361 266.555   1
   6 -11  -2 238.669 257.758   5
  -6  11   1 1037.30 333.585   1
   6 -11  -1 1205.56 365.566   5
  -6  11   0-654.458 333.521   1
   6 -11   0 58.2947 224.377   5
  -6  11  -1-638.709 346.242   1
   6 -11   1-37.0879 220.750   5
  -6  11  -2-98.9513 341.505   1
  -6  11  -2 18.6639 129.414   2
   6 -11   2 118.767 240.237   5
  -6  11  -3 76.6212 339.199   1
  -6  11  -3 587.013 215.038   2
  -6 -11  -3 494.261 209.203   2
   6 -11   3 859.404 313.953   5
  -6  11  -4-341.036 356.756   1
  -6  11  -4 437.522 177.721   2
   6 -11   4 249.752 249.832   5
  -6 -11  -4 23.2024 180.953   2
  -6  11  -5-752.770 435.095   1
  -6  11  -5 88.6778 182.773   2
   6 -11   5-120.435 215.550   5
  -6 -11  -5-160.929 288.003   2
  -6  11  -6 402.590 321.874   1
   6 -11   6 972.697 343.674   5
  -6 -11  -6 353.831 280.698   2
  -6 -11  -7 1145.86 343.229   2
  -6  11  -7 712.184 465.602   1
   6 -11   7 1412.22 370.853   5
  -6  11  -8 798.507 441.741   1
   6 -11   8 841.895 305.657   5
  -6  11  -9-117.853 328.967   1
   6 -11   9 260.771 200.620   5
  -6  11 -10-616.055 393.994   1
   6 -12  -8 0.80585 268.953   5
   6  12  -8-497.836 474.344   1
   6 -12  -7 363.889 302.193   5
   6 -12  -6 211.426 274.233   5
   6 -12  -5 5211.13 718.394   5
   6 -12  -4 170.914 292.519   5
   6 -12  -3 1658.99 454.313   5
  -6  12   3 1376.03 322.381   1
  -6  12   2-418.703 276.189   1
   6 -12  -2 125.655 230.001   5
  -6  12   1 1325.61 344.012   1
   6 -12  -1 1766.84 465.109   5
  -6  12   0-171.911 325.012   1
   6 -12   0 40.5393 225.804   5
  -6  12  -1-129.597 351.611   1
   6 -12   1 197.462 241.872   5
  -6  12  -2-164.468 300.473   1
   6 -12   2 365.691 298.764   5
  -6  12  -3-577.156 339.004   1
   6 -12   3 151.170 239.168   5
   6 -12   4 11.9233 230.083   5
  -6  12  -4-465.537 357.731   1
  -6  12  -5-376.705 349.413   1
   6 -12   5 238.039 253.986   5
  -6  12  -6-955.406 487.752   1
   6 -12   6 39.2913 199.843   5
  -6  12  -7-378.924 344.212   1
   6 -12   7 224.370 249.244   5
  -6  12  -8-496.544 441.711   1
   6 -12   8 318.234 234.445   5
   6 -13  -6 134.155 314.379   5
   6 -13  -5 84.9766 297.619   5
   6 -13  -4-65.7104 277.838   5
   6 -13  -3 59.4889 220.753   5
  -6  13   2 527.093 271.836   1
   6 -13  -2 1144.11 436.368   5
  -6  13   1-83.3467 290.031   1
   6 -13  -1 197.905 273.731   5
  -6  13   0 230.819 267.920   1
   6 -13   0 649.420 371.293   5
  -6  13  -1 861.676 404.889   1
   6 -13   1 1412.01 454.235   5
  -6  13  -2 187.356 278.069   1
   6 -13   2 532.762 352.169   5
  -6  13  -3 208.879 335.221   1
   6 -13   3 385.231 309.588   5
  -6  13  -4-159.231 339.973   1
   6 -13   4 220.662 265.770   5
  -6  13  -5-266.414 332.167   1
   6 -13   5 251.961 247.998   5
  -6  13  -6 20.6177 404.566   1
   6 -13   6 737.435 302.994   5
   6 -14  -2 123.639 318.941   5
  -6  14   1-587.116 354.970   1
   6 -14  -1 238.837 297.115   5
  -6  14   0 219.072 275.288   1
   6 -14   0 213.648 274.365   5
  -6  14  -1 11608.2 998.827   1
   6 -14   1 329.213 278.254   5
  -6  14  -2-530.982 355.763   1
   6 -14   2-2.28852 211.831   5
   7   0 -15 223.796 311.516   3
  -7   0  15-451.216 402.552   4
   7   0 -14 28.2507 319.932   3
  -7   0  14 485.488 366.727   4
   7   0 -13 40.4837 306.578   3
  -7   0  13 99.6285 363.683   4
   7   0 -12 2064.72 466.025   3
   7   0 -12 1920.53 274.415   5
   7   0 -11-25.7549 254.424   3
   7   0 -11 9.72789 118.171   5
   7   0 -11-344.471 184.231   1
   7   0 -10 4777.44 422.155   5
   7   0 -10 4562.59 551.804   3
   7   0  -9-56.7865 257.263   3
   7   0  -9-33.8288 126.999   5
   7   0  -8 934.523 282.409   3
   7   0  -8 776.186 206.700   5
   7   0  -7 136.871 229.917   3
   7   0  -6 3626.92 387.415   3
   7   0  -5-13.2151 165.556   3
  -7   0   5 98.7805 217.699   2
   7   0  -4 20835.0 836.391   1
  -7   0   4 20940.6 987.884   2
   7   0  -4 20985.1 687.577   3
   7   0  -3 70.1740 106.317   1
  -7   0   3 2.43074 195.352   2
   7   0  -2 1273.85 236.150   1
  -7   0   2 1419.10 310.747   2
   7   0  -2 1400.42 261.452   2
   7   0  -1 2.19009 108.818   1
  -7   0   1-60.8304 165.089   2
  -7   0   1 14.7473 155.819   4
   7   0   0 41412.7 1292.46   1
  -7   0   0 39589.6 1247.18   2
  -7   0   0 39573.6 1218.95   4
  -7   0  -1 9.38115 215.895   2
  -7   0  -1-11.0099 125.602   4
  -7   0  -2 1622.31 266.332   2
   7   0   2 1208.53 284.134   1
  -7   0  -2 1410.05 223.327   4
  -7   0  -3 649.169 207.522   2
  -7   0  -4 33.9234 50.0042   3
  -7   0  -4 776.913 207.249   2
  -7   0  -5 24.4363 80.8554   3
  -7   0  -5 515.937 205.844   2
  -7   0  -6 283.929 134.323   3
  -7   0  -6 234.735 363.126   2
  -7   0  -7 740.422 428.955   2
  -7   0  -7 1616.64 372.941   1
  -7   0  -7 1129.12 212.978   3
  -7   0  -8 13294.4 855.981   1
  -7   0  -9 18.4947 201.036   1
  -7   0 -10 1004.13 262.465   3
  -7   0 -10 815.932 309.272   1
  -7   0 -11-19.1496 207.533   3
  -7   0 -11 234.737 222.707   1
  -7   0 -12 1440.24 354.927   1
  -7   0 -12 1602.97 344.747   3
  -7   0 -13 73.8680 197.085   1
  -7   0 -13-133.765 229.450   3
  -7   0 -14 50.7547 242.547   3
  -7   0 -15-348.382 278.669   3
   7  -1 -15 111.058 304.208   3
   7   1 -15-52.6786 306.023   3
  -7   1  15 408.394 434.569   4
   7  -1 -14-61.0397 311.184   3
   7   1 -14 79.5628 324.105   3
  -7   1  14 162.722 295.988   4
   7  -1 -13 55.8688 323.334   3
   7   1 -13 75.4247 295.988   3
  -7   1  13 123.113 296.490   4
   7  -1 -12 42.8257 308.883   3
   7   1 -12 135.412 259.300   3
   7  -1 -12 176.492 147.316   5
   7   1 -12-24.8456 214.910   1
  -7   1  12 102.304 297.485   4
   7  -1 -11 637.756 317.800   3
   7   1 -11 725.576 337.107   3
   7  -1 -11 568.021 159.461   1
   7   1 -11 696.956 178.112   5
   7  -1 -11 635.032 217.626   5
  -7   1  11 780.142 361.429   4
   7   1 -11 223.265 196.460   1
   7  -1 -10 1169.31 364.761   3
   7   1 -10 697.024 332.135   3
   7   1 -10 1389.99 225.132   5
  -7   1  10 930.788 403.069   4
   7  -1 -10 1199.54 257.758   5
   7  -1  -9 5121.90 364.376   1
   7   1  -9 5618.25 426.391   5
   7  -1  -9 5813.10 486.121   5
  -7   1   9 5119.84 689.654   4
   7  -1  -9 5265.46 555.219   3
   7   1  -9 5784.34 573.409   3
   7  -1  -8 1464.07 214.255   1
   7  -1  -8 1076.90 296.819   3
   7   1  -8 940.852 306.519   3
   7  -1  -8 1179.65 246.352   5
  -7   1   8 1100.81 389.719   4
   7  -1  -7 4710.21 372.803   1
   7  -1  -7 5498.86 468.033   5
  -7   1   7 5049.35 662.957   4
   7  -1  -7 4773.83 481.616   3
   7   1  -7 5200.87 492.488   3
   7  -1  -6-27.2658 187.840   3
   7   1  -6 78.6678 204.139   3
   7  -1  -6 2.62588 86.4187   1
  -7   1   6 28.7493 263.177   4
   7  -1  -5 383.428 187.512   3
   7  -1  -5 430.327 142.506   1
  -7   1   5 351.410 201.769   2
  -7  -1   5 513.942 210.443   2
  -7   1   5 431.451 277.350   4
   7  -1  -4 537.710 160.839   3
  -7   1   4 595.389 264.063   2
   7  -1  -4 516.754 165.291   1
  -7  -1   4 704.336 223.347   2
  -7   1   4 573.343 251.149   4
   7  -1  -3 161.656 115.899   3
  -7   1   3 158.233 220.484   2
   7  -1  -3-352.319 206.945   1
  -7  -1   3 234.900 213.908   2
   7   1  -3 229.238 165.575   2
  -7   1   3 209.904 211.902   4
   7   1  -2 1704.67 272.658   1
  -7   1   2 1499.03 338.916   2
   7  -1  -2 1322.73 254.265   1
  -7  -1   2 1340.32 297.319   2
  -7   1   2 1206.83 287.248   4
   7   1  -2 1610.44 273.482   2
   7   1  -1 2565.45 342.505   1
  -7   1   1 2769.27 398.227   2
   7   1  -1 1864.33 295.338   2
   7  -1  -1 2094.50 330.180   1
  -7  -1   1 1913.26 322.141   2
  -7   1   1 2502.18 357.991   4
   7   1   0 763.725 200.608   1
  -7   1   0 571.790 267.607   2
   7  -1   0 446.408 198.051   1
  -7  -1   0 581.612 249.085   2
  -7   1   0 514.504 207.095   4
   7   1   0 731.284 213.738   2
   7   1   1 4794.55 463.723   1
   7  -1   1 5700.92 524.079   1
  -7   1  -1 5591.32 517.230   2
  -7  -1  -1 5480.41 500.993   2
  -7   1  -1 4743.75 418.073   4
  -7  -1  -1 4730.41 162.229   3
   7   1   2-481.936 259.503   1
  -7  -1  -2 8.94315 112.630   4
  -7   1  -2 488.503 178.437   2
  -7  -1  -2-1089.92 401.100   2
   7  -1   2-170.038 246.875   1
  -7   1  -3 6809.52 535.665   2
  -7  -1  -3 4727.64 530.281   2
  -7  -1  -3 5548.30 350.764   4
  -7   1  -4 7161.14 588.805   1
  -7   1  -4 6630.66 548.997   2
  -7  -1  -4 6615.51 617.278   2
  -7  -1  -4 6630.70 304.894   4
  -7   1  -5 2052.90 363.403   1
  -7   1  -5 2035.74 439.302   2
  -7  -1  -5 1489.57 449.352   2
  -7   1  -6 2778.36 420.731   1
  -7   1  -6 1881.75 439.855   2
  -7   1  -6 2716.94 236.687   3
  -7  -1  -6 2004.51 429.272   2
  -7   1  -7 1991.74 380.444   1
  -7   1  -7 2299.52 258.835   3
  -7   1  -7 1154.00 418.582   2
  -7   1  -8 498.604 436.901   2
  -7   1  -8 1192.59 219.137   3
  -7   1  -8 1011.69 312.047   1
  -7   1  -9 221.478 190.762   1
  -7  -1  -9 114.700 182.037   3
  -7  -1 -10-25.6217 174.775   3
  -7   1 -10 50.1367 169.945   3
  -7   1 -10 183.619 184.944   1
  -7  -1 -11 383.411 220.325   3
  -7   1 -11 242.562 212.984   3
  -7   1 -11 157.599 228.682   1
  -7  -1 -12-15.2284 203.092   3
  -7   1 -12-28.3028 215.952   3
  -7   1 -12 1.11646 216.361   1
  -7  -1 -13 23.8079 206.927   3
  -7   1 -13-9.21662 230.309   3
  -7   1 -13 189.787 236.524   1
  -7  -1 -14-220.463 298.242   3
  -7   1 -14-48.1179 257.993   3
  -7   1 -14-58.2766 187.970   1
  -7  -1 -15-169.431 274.358   3
  -7   1 -15 478.703 284.985   3
  -7   1 -15 567.511 273.382   1
   7  -2 -15 191.588 322.961   3
   7   2 -15 27.2370 316.818   3
  -7   2  15-296.301 435.727   4
   7  -2 -14 125.909 315.863   3
   7   2 -14 298.798 281.785   3
  -7   2  14 308.935 349.952   4
   7  -2 -13 1840.25 453.279   3
   7   2 -13 2548.73 497.069   3
   7   2 -13 2307.24 377.326   1
   7  -2 -13 3004.54 388.017   5
  -7   2  13 2808.65 628.813   4
   7  -2 -12 869.355 362.899   3
   7   2 -12 1038.53 367.987   3
   7   2 -12 976.870 278.950   1
   7  -2 -12 1177.26 286.623   5
  -7   2  12 1064.07 470.144   4
   7  -2 -11 790.860 331.295   3
   7   2 -11 1195.00 384.663   3
   7   2 -11 738.020 152.953   5
   7  -2 -11 884.583 256.572   5
  -7   2  11 1425.50 428.383   4
   7  -2 -10 156.954 239.980   3
   7  -2 -10 105.730 95.1145   1
   7   2 -10 100.141 260.042   3
   7   2 -10 152.127 111.097   5
   7  -2 -10-5.01959 157.182   5
  -7   2  10 155.999 308.504   4
   7  -2  -9 694.391 280.220   3
   7   2  -9 599.578 289.648   3
   7  -2  -9 639.022 143.453   1
   7  -2  -9 705.729 230.895   5
  -7   2   9 125.422 263.636   4
   7   2  -9 620.798 165.441   5
   7  -2  -8 1086.13 306.406   3
   7   2  -8 1620.88 356.171   3
   7  -2  -8 1247.95 200.952   1
   7  -2  -8 1547.90 299.162   5
  -7   2   8 1102.60 396.608   4
   7  -2  -7 454.962 226.007   3
   7  -2  -7 316.613 208.769   5
   7  -2  -7 332.821 155.941   1
  -7   2   7 85.8896 299.373   4
   7  -2  -6 2950.22 306.569   1
  -7   2   6 3385.93 517.976   4
   7  -2  -6 3044.03 361.925   3
  -7   2   5 1608.19 335.201   2
  -7  -2   5 2040.51 342.855   2
   7  -2  -5 1748.21 260.438   1
  -7   2   5 1696.40 378.925   4
   7  -2  -5 2025.50 278.510   3
  -7  -2   4 2335.87 352.525   2
  -7   2   4 2270.73 390.029   2
   7  -2  -4 1911.26 281.673   1
  -7   2   4 1789.95 359.521   4
   7  -2  -4 2557.98 266.477   3
   7   2  -3 1672.95 269.444   2
  -7   2   3 1505.26 299.636   2
  -7  -2   3 2054.56 338.852   2
   7  -2  -3 1515.90 261.816   1
  -7   2   3 1640.00 333.254   4
  -7  -2   3 1455.33 210.863   3
   7  -2  -3 1708.65 203.636   3
   7  -2  -2 6167.83 490.299   1
  -7   2   2 6177.25 554.881   2
  -7  -2   2 6608.41 530.811   2
   7   2  -2 6233.81 499.217   2
  -7   2   2 5854.67 549.125   4
  -7  -2   2 6321.84 365.061   3
   7  -2  -2 6890.92 285.598   3
  -7  -2   1 99.5654 99.1961   3
  -7  -2   1 96.8362 187.893   2
   7  -2  -1-248.269 178.374   1
  -7   2   1 59.6887 206.096   2
  -7   2   1 2.81937 168.139   4
   7   2  -1 198.014 177.433   2
   7   2   0 381.622 184.965   2
   7   2   0 135.996 131.427   1
  -7  -2   0 20.7664 86.0235   3
  -7   2   0 182.335 219.557   2
  -7  -2   0-27.6576 203.897   2
   7  -2   0-234.421 183.613   1
  -7   2   0 104.550 162.187   4
  -7   2  -1 102.966 217.650   2
  -7  -2  -1 253.338 218.215   2
   7  -2   1 13.8544 174.647   1
   7  -2   2-439.174 243.776   1
  -7   2  -2 29.7559 163.460   1
  -7   2  -2 164.927 187.040   2
  -7   2  -3 1508.27 292.775   1
  -7   2  -3 1256.62 358.500   2
  -7  -2  -3 1106.85 379.436   2
  -7   2  -4 1150.84 278.154   1
  -7  -2  -4 1039.46 148.291   4
  -7   2  -4 767.212 352.371   2
  -7  -2  -4 316.395 442.238   2
  -7   2  -5 186.200 206.449   1
  -7   2  -5-78.3763 335.384   2
  -7  -2  -6 1281.17 424.462   2
  -7   2  -6 2184.70 395.154   1
  -7   2  -6 1712.42 462.892   2
  -7   2  -7 85.9406 182.162   1
  -7   2  -7-359.485 376.016   2
  -7   2  -8 294.725 158.482   3
  -7   2  -8 280.927 229.524   1
  -7   2  -9 80.6366 244.613   1
  -7   2 -10 296.189 197.289   3
  -7   2 -10 454.402 247.900   1
  -7   2 -11 561.632 234.979   3
  -7   2 -11 722.631 300.982   1
  -7   2 -12 30.2111 183.920   3
  -7   2 -12 4.06000 189.332   1
  -7  -2 -12-2.24974 215.599   3
  -7  -2 -13-45.8910 192.089   3
  -7   2 -13 25.0375 211.669   3
  -7   2 -13-45.3519 193.826   1
  -7  -2 -14 24.2781 206.598   3
  -7   2 -14 139.525 235.964   3
  -7   2 -14 30.2865 252.158   1
  -7  -2 -15-143.840 233.934   3
  -7   2 -15-312.760 259.521   3
  -7   2 -15-223.857 256.802   1
   7  -3 -15 93.3226 293.752   3
  -7   3  15 144.827 347.441   4
   7  -3 -14-378.604 349.176   3
  -7   3  14 152.021 268.931   4
   7  -3 -13-139.701 267.579   3
   7   3 -13-542.409 271.386   1
   7  -3 -13 12.0918 161.681   5
  -7   3  13 14.4978 239.140   4
   7  -3 -12-210.337 282.818   3
   7  -3 -12 84.4419 182.822   5
   7   3 -12-8.10903 244.351   1
  -7   3  12 6.81515 321.038   4
   7  -3 -11 42.0472 245.326   3
   7  -3 -11-56.0716 146.454   5
  -7   3  11 3.97720 207.902   4
   7  -3 -10 703.682 296.029   3
   7   3 -10 661.716 134.625   5
   7  -3 -10 850.925 261.209   5
  -7   3  10 360.624 327.998   4
   7  -3  -9-13.4267 64.0706   1
   7   3  -9 37.3258 92.6852   5
   7  -3  -9 52.0859 168.654   5
  -7   3   9-190.207 278.899   4
   7  -3  -9-16.5215 230.126   3
   7  -3  -8 2853.04 240.796   1
   7  -3  -8 3255.08 410.943   5
  -7   3   8 2262.81 464.396   4
   7  -3  -8 2860.41 417.843   3
   7  -3  -7 9090.03 452.889   1
   7  -3  -7 8809.88 654.526   5
  -7   3   7 9483.37 858.769   4
  -7   3   6 337.558 247.577   4
   7  -3  -6 100.491 197.257   5
   7  -3  -6 210.406 162.173   1
  -7   3   5 1514.13 366.339   2
  -7  -3   5 1331.72 314.570   2
  -7   3   5 1591.03 393.131   4
   7  -3  -5 1438.73 236.333   1
  -7  -3   5 1180.56 260.166   3
   7  -3  -4 2681.57 311.748   1
  -7   3   4 2831.89 428.538   2
  -7  -3   4 2601.99 378.187   2
   7   3  -4 3393.12 392.435   2
  -7   3   4 3347.10 479.193   4
  -7  -3   4 3230.95 347.313   3
   7  -3  -3 1245.30 254.664   1
  -7  -3   3 1423.05 237.066   3
   7   3  -3 1690.17 278.688   2
  -7   3   3 1210.60 308.502   2
  -7  -3   3 1353.85 301.485   2
  -7   3   3 1623.91 337.671   4
   7  -3  -2 1083.07 252.736   1
  -7   3   2 1260.42 293.455   2
  -7  -3   2 1476.76 294.975   2
  -7   3   2 1687.05 333.757   4
   7   3  -2 1514.54 282.147   2
  -7  -3   2 1546.44 228.975   3
   7  -3  -1-397.566 234.392   1
  -7  -3   1-6.95939 105.138   3
  -7   3   1-24.2479 245.198   2
  -7  -3   1-62.0800 153.540   2
   7   3  -1 147.801 167.512   2
   7  -3   0 1326.15 269.038   1
  -7   3   0 1086.25 245.553   1
  -7  -3   0 1576.25 300.930   2
  -7   3   0 1730.21 349.370   2
   7  -3   1-49.9903 227.362   1
  -7   3  -1 53.7549 173.620   1
  -7   3  -1-5.32132 161.093   2
  -7  -3  -1 27.4288 217.692   2
   7  -3   2 631.040 255.418   1
  -7   3  -2 661.259 213.246   1
  -7   3  -2 701.762 286.875   2
  -7  -3  -2 457.696 257.605   2
  -7   3  -3 773.096 243.881   1
  -7   3  -3-165.567 448.298   2
  -7  -3  -3 495.013 328.811   2
  -7   3  -4 843.585 258.967   1
  -7   3  -4 244.394 406.349   2
  -7  -3  -4 398.522 296.793   2
  -7   3  -5 1308.72 359.997   1
  -7   3  -5 994.104 433.451   2
  -7  -3  -5 1570.13 426.011   2
  -7  -3  -6-243.297 426.538   2
  -7   3  -7 525.094 319.226   1
  -7   3  -7 673.113 409.768   2
  -7   3  -8-798.491 398.520   1
  -7   3  -8-1179.87 480.209   2
  -7   3  -9-583.854 373.597   2
  -7   3  -9-720.500 383.244   1
  -7   3 -10-55.8871 359.175   2
  -7   3 -10 269.219 287.116   1
  -7   3 -11-883.525 434.193   1
  -7   3 -12-397.723 338.675   1
  -7   3 -13-91.8056 195.743   1
  -7   3 -14 0.48527 235.167   3
  -7   3 -14 235.095 231.230   1
  -7  -3 -14 92.2665 208.899   3
  -7   3 -15 518.332 279.900   1
  -7  -3 -15 358.001 272.032   3
   7  -4 -14 483.611 351.257   3
  -7   4  14 808.346 376.683   4
   7  -4 -13 1014.20 372.850   3
   7   4 -13 477.246 267.765   1
   7  -4 -13 467.006 229.467   5
  -7   4  13 774.885 426.334   4
   7  -4 -12 1251.20 316.610   5
   7   4 -12 1092.16 356.133   1
  -7   4  12 1014.88 388.763   4
   7  -4 -12 1438.33 400.132   3
   7  -4 -11 103.766 204.310   5
  -7   4  11 242.681 313.338   4
   7  -4 -11 112.652 248.805   3
   7  -4 -10 207.386 193.473   5
  -7   4  10 127.637 293.894   4
   7  -4  -9 267.886 222.151   5
  -7   4   9 86.0775 229.962   4
   7  -4  -8 28.4954 62.6430   1
   7  -4  -8 35.8124 183.373   5
  -7   4   8-25.9744 235.118   4
   7  -4  -7 507.288 244.686   5
   7  -4  -7 521.336 130.577   1
  -7   4   7 650.921 298.663   4
   7  -4  -6 3480.06 299.784   1
   7  -4  -6 4584.27 512.325   5
  -7   4   6 3473.93 525.763   4
  -7  -4   6 3422.75 420.865   3
  -7  -4   5 12845.8 782.726   2
   7  -4  -5 12113.9 578.429   1
   7  -4  -5 12335.2 795.412   5
  -7  -4   5 11975.9 702.494   3
  -7   4   4 21042.6 1055.17   2
   7  -4  -4 20794.9 797.967   1
  -7  -4   4 21386.9 954.797   2
   7   4  -4 22452.6 927.011   2
  -7   4   4 22721.6 1176.70   4
  -7  -4   4 21377.0 883.471   3
  -7  -4   3-52.5443 161.237   3
   7  -4  -3-60.9989 173.715   1
  -7   4   3-46.3159 210.811   2
  -7  -4   3-23.0964 172.196   2
   7   4  -3 212.537 161.240   2
   7  -4  -2 18104.5 821.551   1
  -7   4   2 19543.0 964.824   2
  -7  -4   2 18820.4 856.712   2
   7   4  -2 18948.1 834.431   2
  -7  -4   2 17085.2 699.163   3
   7   4  -1 474.109 184.845   2
  -7  -4   1 318.439 154.020   3
  -7   4   1 100.474 142.680   1
   7  -4  -1 163.200 188.141   1
  -7   4   1 247.616 217.897   2
  -7  -4   1 252.663 219.549   2
  -7   4   0 2034.32 312.556   1
  -7  -4   0 2362.26 343.495   2
   7  -4   0 2114.85 342.708   1
  -7   4   0 2077.87 371.241   2
   7  -4   1 509.365 86.3371   3
  -7   4  -1 542.420 221.706   1
   7  -4   1 447.626 210.171   1
   7  -4   1 690.699 220.835   4
  -7  -4  -1 578.574 242.372   2
  -7   4  -1 366.701 221.343   2
   7  -4   2 273.673 66.7878   3
  -7   4  -2 72.9337 253.110   1
  -7   4  -2 180.729 228.234   2
   7  -4   2 270.589 159.975   4
  -7  -4  -2 243.905 268.839   2
  -7   4  -3 1858.03 398.076   1
  -7   4  -3 2005.57 368.670   2
   7  -4   3 2154.09 317.376   4
  -7  -4  -3 2225.88 403.278   2
  -7   4  -4 192.594 330.082   1
  -7   4  -4 403.186 325.223   2
   7  -4   4 648.981 184.224   4
  -7  -4  -4 147.029 322.899   2
  -7   4  -5 187.370 305.921   1
   7  -4   5 456.312 162.590   4
  -7   4  -5 234.716 344.595   2
  -7  -4  -5 524.503 361.814   2
   7  -4   6-36.5231 88.2300   4
  -7  -4  -6-235.237 345.153   2
  -7   4  -7-46.3912 318.247   1
   7  -4   7 228.101 101.825   4
  -7   4  -7 42.8983 305.307   2
  -7   4  -8 355.753 292.418   1
   7  -4   8 658.964 149.096   4
  -7   4  -8 615.616 354.121   2
  -7   4  -9-117.924 356.661   1
  -7   4  -9-310.546 377.640   2
  -7   4 -10-646.656 421.750   1
  -7   4 -10-430.424 458.102   2
  -7   4 -11-109.794 355.003   2
  -7   4 -11-109.244 393.028   1
  -7   4 -12 1452.51 429.876   1
  -7   4 -13-197.065 277.247   1
  -7   4 -14-338.337 335.593   1
   7   5 -14-57.7961 315.808   1
  -7   5  14 627.201 410.693   4
   7  -5 -14 204.582 322.830   3
   7   5 -13-530.590 353.048   1
   7  -5 -13 87.0705 194.261   5
  -7   5  13 110.358 267.118   4
   7  -5 -13-110.859 283.549   3
   7  -5 -12 348.932 242.865   5
  -7   5  12 105.689 309.564   4
   7   5 -12-82.8347 340.548   1
   7  -5 -11 911.653 304.773   5
  -7   5  11 1319.90 431.686   4
   7  -5 -10 3439.70 480.184   5
  -7   5  10 4449.38 685.470   4
   7  -5  -9-9.96001 191.398   5
  -7   5   9 223.831 230.331   4
   7  -5  -8 777.843 296.647   5
  -7   5   8 967.674 357.047   4
   7  -5  -7 212.479 242.465   5
   7  -5  -7 242.786 92.2852   1
   7  -5  -6 1299.86 189.496   1
   7  -5  -6 1198.90 338.176   5
  -7  -5   5 52520.4 1512.08   2
   7   5  -5 52597.3 1415.09   2
   7  -5  -5 48990.8 1138.73   1
   7  -5  -5 55066.8 1696.22   5
  -7   5   4 11472.2 808.673   2
  -7  -5   4 11382.3 707.178   2
   7   5  -4 10552.2 633.197   2
   7  -5  -4 10307.9 574.086   1
   7  -5  -4 11333.6 783.646   5
  -7  -5   4 11057.4 673.956   3
  -7   5   3 4329.07 517.036   2
  -7  -5   3 3955.71 425.914   2
   7   5  -3 4256.86 407.024   2
   7  -5  -3 3671.09 384.547   1
  -7  -5   3 3769.21 387.734   3
  -7   5   2 1816.42 276.344   1
  -7  -5   2 2149.93 328.968   2
   7   5  -2 2426.09 317.240   2
  -7   5   2 2011.21 348.370   2
   7  -5  -2 1613.00 295.362   1
  -7  -5   2 1998.80 289.470   3
  -7   5   1 4460.90 422.401   1
  -7   5   1 4594.24 494.987   2
  -7  -5   1 4705.43 440.262   2
   7  -5  -1 4363.49 449.663   1
  -7   5   0 480.962 236.184   1
  -7   5   0 612.822 265.995   2
  -7  -5   0 693.171 232.093   2
   7  -5   0 411.106 221.223   1
   7  -5   0 669.055 225.663   4
  -7   5  -1 770.950 310.447   1
  -7   5  -1 1587.01 312.618   2
  -7  -5  -1 1351.75 273.421   2
   7  -5   1 1350.26 303.799   4
  -7   5  -2 3337.66 430.792   2
  -7  -5  -2 3040.92 404.520   2
  -7   5  -2 2627.76 446.975   1
   7  -5   2 2964.16 397.877   4
   7  -5   2 3371.22 245.705   3
  -7   5  -3 6434.29 617.773   1
  -7   5  -3 8555.31 646.000   2
  -7  -5  -3 7280.46 591.182   2
   7  -5   3 8144.87 625.217   4
   7  -5   3 7730.85 378.479   3
  -7   5  -4 4338.04 546.070   1
  -7   5  -4 4980.92 502.376   2
  -7  -5  -4 4415.90 497.845   2
   7  -5   4 4514.14 459.290   4
   7  -5   4 4848.27 323.494   3
  -7   5  -5-43.4541 445.670   1
  -7   5  -5 128.651 327.202   2
   7  -5   5 450.314 170.921   4
  -7  -5  -5 448.746 308.439   2
  -7  -5  -6 770.464 303.556   2
  -7   5  -6 512.657 342.776   1
  -7   5  -6 752.784 321.461   2
   7  -5   6 1198.62 239.666   4
  -7   5  -7 338.962 349.862   1
  -7   5  -7 136.486 352.953   2
   7  -5   7 462.145 149.958   4
  -7  -5  -7 651.874 103.237   4
  -7   5  -8-12.9943 339.725   1
   7  -5   8 423.187 158.911   4
  -7   5  -8 13.8040 394.236   2
  -7   5  -9 129.107 324.177   1
  -7   5  -9 212.813 331.756   2
  -7   5 -10-947.994 450.174   1
  -7   5 -10-180.579 369.737   2
  -7   5 -11-735.083 444.554   1
  -7   5 -11-122.637 354.093   2
  -7   5 -12-264.695 325.316   2
  -7   5 -12-74.1911 345.598   1
  -7   5 -13 749.997 377.212   2
  -7   5 -13 681.524 388.087   1
  -7   5 -14-848.626 431.475   1
   7   6 -14-703.266 380.887   1
   7   6 -13-282.634 318.867   1
   7  -6 -12 103.673 212.263   5
   7   6 -12-700.847 386.992   1
   7  -6 -11 60.9277 197.774   5
   7  -6 -10-9.69268 214.779   5
   7  -6  -9 247.989 221.863   5
   7  -6  -8 134.240 217.386   5
   7  -6  -7 443.435 282.051   5
   7  -6  -6 317.958 119.371   1
   7  -6  -6 552.117 294.766   5
   7   6  -6 523.845 189.281   2
   7  -6  -5 630.900 276.462   5
   7  -6  -5 651.978 178.800   1
   7   6  -5 770.778 209.778   2
  -7  -6   4 2984.56 374.210   2
   7   6  -4 2875.30 343.814   2
   7  -6  -4 3303.50 475.641   5
   7  -6  -4 2371.62 303.558   1
  -7   6   3 3184.57 334.498   1
  -7   6   3 2789.99 418.795   2
  -7  -6   3 3170.26 378.483   2
   7   6  -3 3518.51 368.953   2
   7  -6  -3 3195.10 371.657   1
   7  -6  -3 3827.19 508.035   5
  -7  -6   3 3291.63 386.124   3
  -7   6   2 3870.70 392.449   1
  -7   6   2 4008.68 475.791   2
  -7  -6   2 3975.09 416.431   2
   7  -6  -2 4073.47 505.266   5
   7  -6  -2 3781.17 414.420   1
  -7   6   1 9058.17 627.713   1
  -7   6   1 9304.64 685.614   2
  -7  -6   1 8709.58 579.715   2
   7  -6  -1 8726.91 629.955   1
   7  -6   0 352.480 229.812   1
  -7   6   0 549.378 267.800   2
  -7   6   0 276.565 237.675   1
  -7  -6   0 365.387 201.559   2
  -7   6  -1 76.0405 236.010   2
  -7   6  -1-163.642 328.023   1
  -7  -6  -1 140.297 176.645   2
   7  -6   2 1078.48 186.792   3
  -7   6  -2 1122.24 300.336   2
  -7   6  -2 615.247 308.063   1
  -7  -6  -2 1180.32 289.272   2
   7  -6   2 842.738 256.224   4
   7  -6   3 830.538 173.453   3
  -7   6  -3 570.676 258.899   2
  -7   6  -3-55.7329 414.384   1
   7  -6   3 867.886 246.283   4
  -7  -6  -3 762.157 285.020   2
  -7   6  -4 1376.73 322.338   2
  -7   6  -4 638.586 425.029   1
   7  -6   4 1433.31 285.157   4
  -7  -6  -4 1340.79 350.762   2
   7  -6   4 1537.40 232.158   3
   7  -6   5 1270.04 213.439   3
  -7   6  -5 598.305 346.673   1
  -7   6  -5 879.098 325.094   2
   7  -6   5 1508.25 289.339   4
  -7  -6  -5 1110.72 332.205   2
  -7  -6  -6 146.493 295.845   2
  -7   6  -6-95.5257 319.844   2
   7  -6   6 73.5226 116.159   4
   7  -6   6 98.5059 118.365   3
  -7   6  -7 1159.78 406.628   1
  -7   6  -7 1324.05 370.066   2
   7  -6   7 1456.94 266.904   4
  -7   6  -8-564.700 330.754   1
  -7   6  -8-183.753 324.427   2
  -7   6  -9-731.728 446.989   1
  -7   6  -9-98.2535 290.594   2
  -7   6 -10 165.750 294.572   1
  -7   6 -10 248.929 340.833   2
  -7   6 -11 874.555 398.574   1
  -7   6 -11 1039.16 412.606   2
  -7   6 -12-774.934 435.935   1
  -7   6 -12-534.014 358.113   2
  -7   6 -13-138.217 363.241   1
  -7   6 -13-368.614 388.281   2
   7   7 -13-479.490 358.454   1
   7   7 -12-405.955 339.552   1
   7  -7 -12 110.918 226.742   5
   7  -7 -11 98.9412 239.189   5
   7   7 -11-44.1646 316.470   1
   7  -7 -10-20.6965 228.675   5
   7  -7  -9 2561.13 464.122   5
   7  -7  -8 1809.56 413.529   5
   7  -7  -7 659.265 297.788   5
   7  -7  -6 4.16447 227.355   5
   7   7  -6 58.6226 113.978   2
   7  -7  -5 1878.74 251.421   1
   7  -7  -5 2304.48 438.949   5
   7   7  -5 2196.05 296.786   2
  -7   7   4 108.503 105.775   1
   7  -7  -4 35.1969 159.081   1
  -7  -7   4 294.495 165.522   2
   7  -7  -4 181.875 259.836   5
   7   7  -4 366.112 159.411   2
  -7   7   3 210.986 209.479   2
  -7   7   3 277.435 148.064   1
  -7  -7   3 260.440 158.318   2
   7  -7  -3 424.336 270.433   5
   7  -7  -3 307.964 169.819   1
  -7   7   2 484.360 222.084   2
  -7  -7   2 629.334 202.204   2
  -7   7   2 358.166 228.375   1
   7  -7  -2 750.422 288.826   5
   7  -7  -2 504.037 209.623   1
  -7   7   1 205.465 205.796   2
   7  -7  -1 406.643 242.752   5
  -7  -7   1 339.467 178.761   2
  -7   7   1 167.633 245.299   1
   7  -7  -1 407.673 212.550   1
  -7   7   0 3468.28 464.669   1
  -7   7   0 3027.27 424.387   2
  -7  -7   0 3811.40 397.191   2
  -7   7  -1 4221.81 516.557   1
  -7   7  -1 4533.90 493.116   2
  -7  -7  -1 5133.45 456.052   2
  -7   7  -2 784.472 265.540   2
  -7   7  -2 500.204 324.201   1
  -7  -7  -2 914.140 266.719   2
   7  -7   3-15.7641 131.732   3
  -7   7  -3 11.5979 203.105   2
  -7  -7  -3-71.0510 244.505   2
   7  -7   4 332.111 156.976   3
  -7   7  -4 460.218 235.828   2
  -7   7  -4 67.1593 375.765   1
  -7  -7  -4 287.521 242.226   2
   7  -7   5-217.006 165.866   3
  -7   7  -5-40.3360 188.933   2
  -7  -7  -5-44.4400 234.169   2
   7  -7   6-83.4249 125.303   3
  -7   7  -6-131.685 248.858   2
  -7  -7  -6-91.2782 265.027   2
  -7   7  -7 729.391 338.423   2
  -7   7  -7 695.353 413.454   1
  -7   7  -8-225.764 323.661   2
  -7   7  -8-804.418 439.492   1
  -7   7  -9-748.153 425.827   1
  -7   7  -9-143.658 340.523   2
  -7   7 -10-263.989 408.383   1
  -7   7 -10-507.652 347.644   2
  -7   7 -11-807.126 459.924   1
  -7   7 -11-234.534 326.421   2
  -7   7 -12-965.348 496.087   1
  -7   7 -12-889.665 456.028   2
  -7   7 -13-536.628 426.708   1
  -7   7 -13-742.724 416.572   2
   7   8 -12 1300.79 446.955   1
   7  -8 -12 1486.05 417.466   5
   7   8 -11 608.883 355.265   1
   7  -8 -11 711.509 319.445   5
   7  -8 -10 185.543 278.044   5
   7  -8  -9 3897.57 573.644   5
   7  -8  -8 1769.22 417.020   5
   7  -8  -7 48.0706 222.619   5
   7  -8  -6 272.589 251.948   5
  -7   8   5 183.335 115.633   1
   7  -8  -5 191.960 218.486   5
   7  -8  -4 152.393 148.322   1
  -7   8   4-32.8599 99.9168   1
   7  -8  -4-66.4350 218.851   5
   7  -8  -3-291.334 185.487   1
  -7  -8   3 94.9923 134.834   2
  -7   8   3-561.008 241.806   1
   7  -8  -3-42.2450 250.860   5
  -7  -8   2 2458.39 310.926   2
  -7   8   2 2342.70 400.790   2
   7  -8  -2 2511.08 438.068   5
   7  -8  -2 2354.58 363.149   1
  -7   8   2 2172.72 354.847   1
  -7   8   1 1372.29 311.825   2
  -7  -8   1 1485.22 260.682   2
   7  -8  -1 1353.77 383.654   5
  -7   8   1 848.436 300.319   1
  -7   8   0 86.1385 165.310   2
   7  -8   0 139.106 226.796   5
  -7  -8   0 27.0738 136.635   2
  -7   8   0-495.636 279.117   1
  -7   8  -1 148.995 200.033   2
   7  -8   1 153.667 233.042   5
  -7  -8  -1 220.633 156.949   2
  -7   8  -2-182.111 213.438   2
   7  -8   2 77.2950 242.728   5
  -7  -8  -2-21.5038 221.518   2
  -7   8  -2-214.960 315.177   1
   7  -8   3 455.897 171.106   3
  -7   8  -3 524.660 246.055   2
  -7  -8  -3 270.772 218.798   2
  -7   8  -3 451.934 307.727   1
   7  -8   4 771.936 208.946   3
  -7   8  -4 1174.53 309.008   2
  -7   8  -4 447.171 385.640   1
  -7  -8  -4 838.011 290.642   2
  -7   8  -5-13.9033 199.628   2
  -7   8  -5-806.714 417.143   1
  -7  -8  -5-580.721 310.458   2
  -7   8  -6 307.601 223.631   2
  -7   8  -6-629.945 387.352   1
  -7  -8  -6-47.1222 302.812   2
  -7  -8  -7-179.053 299.587   2
  -7   8  -7 32.9021 190.647   2
  -7   8  -8-171.305 294.860   2
  -7   8  -8-38.4120 393.985   1
  -7   8  -9-197.248 311.746   2
  -7   8  -9-740.774 459.702   1
  -7   8 -10 14.5515 359.070   2
  -7   8 -10 378.863 317.781   1
  -7   8 -11-550.342 391.770   1
  -7   8 -11-1221.86 485.907   2
  -7   8 -12-700.221 414.609   1
  -7   8 -12-572.882 382.182   2
   7   9 -11 12.1752 428.553   1
   7  -9 -11 300.578 321.360   5
   7  -9 -10 2136.23 488.410   5
   7  -9  -9 857.291 354.952   5
   7  -9  -8 1345.43 413.165   5
   7  -9  -7 1147.51 377.112   5
   7  -9  -6 3214.19 539.643   5
  -7   9   5 184.278 116.450   1
   7  -9  -5 203.321 235.861   5
  -7   9   4 1114.15 251.407   1
   7  -9  -4 1576.99 413.265   5
  -7  -9   3 675.961 178.532   2
  -7   9   3 318.355 211.772   1
   7  -9  -3 717.576 305.605   5
  -7  -9   2 53.0504 100.641   2
   7  -9  -2 17.0797 236.406   5
  -7   9   1 1004.38 295.302   2
  -7  -9   1 1196.44 233.430   2
   7  -9  -1 993.509 361.965   5
  -7   9   1 601.431 252.973   1
  -7   9   0 2467.43 391.574   2
  -7  -9   0 2943.64 340.325   2
   7  -9   0 3562.63 541.590   5
  -7   9   0 2115.66 411.345   1
  -7   9  -1 2.83872 173.055   2
   7  -9   1 122.749 256.868   5
  -7  -9  -1 86.5357 138.587   2
  -7   9  -2 2676.90 391.338   2
  -7  -9  -2 3464.91 385.082   2
   7  -9   2 3710.34 520.779   5
  -7   9  -2 2912.40 484.142   1
  -7   9  -3 558.396 238.061   2
   7  -9   3 502.443 299.892   5
  -7  -9  -3 210.782 219.342   2
  -7   9  -3 267.784 302.943   1
   7  -9   4 108.252 216.780   5
  -7   9  -4 57.6803 169.084   2
  -7  -9  -4 39.1581 215.326   2
  -7   9  -4-56.5288 362.598   1
   7  -9   5 1327.19 352.575   5
  -7   9  -5 1631.41 340.084   2
  -7  -9  -5 1225.00 311.624   2
  -7   9  -5 702.382 422.537   1
  -7   9  -6-36.7182 190.760   2
  -7  -9  -6-69.6124 259.252   2
  -7  -9  -7 501.278 295.619   2
  -7   9  -7 801.565 269.665   2
  -7   9  -7 552.295 399.310   1
  -7   9  -8 3620.12 472.792   2
  -7   9  -8 2759.48 579.073   1
  -7   9  -9-847.469 392.441   2
  -7   9  -9-400.313 401.563   1
  -7   9 -10 68.4007 306.529   2
  -7   9 -10-693.696 464.083   1
  -7   9 -11 49.9559 271.615   2
  -7   9 -11-260.605 466.404   1
   7  10 -10 175.936 365.287   1
   7 -10 -10 596.214 389.334   5
   7 -10  -9 455.239 334.997   5
   7 -10  -8 75.5867 239.152   5
   7 -10  -7 1663.18 477.221   5
   7 -10  -6 266.331 306.575   5
   7 -10  -5 763.941 332.210   5
  -7  10   4-364.716 209.096   1
   7 -10  -4-11.6595 198.392   5
  -7  10   3 3131.17 406.521   1
   7 -10  -3 3726.69 595.833   5
  -7 -10   2 1202.01 217.680   2
   7 -10  -2 1474.29 425.994   5
  -7  10   2 914.368 282.239   1
  -7 -10   1 3243.47 332.353   2
   7 -10  -1 3272.60 559.538   5
  -7  10   1 2716.43 437.335   1
  -7  10   0 642.249 250.805   2
   7 -10   0 384.384 317.474   5
  -7 -10   0 597.355 165.747   2
  -7  10   0 117.297 267.400   1
  -7 -10  -1 2537.57 319.377   2
  -7  10  -1 2333.27 387.865   2
   7 -10   1 2761.34 493.366   5
  -7  10  -1 1774.41 424.243   1
  -7  10  -2-7.74154 150.977   2
   7 -10   2 36.8804 258.986   5
  -7 -10  -2 167.912 146.134   2
  -7  10  -2-527.129 346.916   1
  -7  10  -3-12.5262 164.015   2
   7 -10   3 18.3126 196.968   5
  -7 -10  -3-381.348 235.139   2
  -7  10  -4-64.5089 170.579   2
   7 -10   4 57.0923 229.407   5
  -7 -10  -4-91.6459 249.203   2
  -7  10  -4-560.660 374.488   1
  -7  10  -5 73.0723 171.780   2
   7 -10   5-88.5526 239.627   5
  -7 -10  -5-590.771 308.857   2
  -7  10  -5-513.716 360.531   1
  -7  10  -6-31.7571 173.856   2
   7 -10   6 117.089 250.166   5
  -7 -10  -6-579.131 307.982   2
  -7  10  -6-701.303 411.957   1
   7 -10   7 624.527 320.477   5
  -7  10  -7 612.435 234.697   2
  -7  10  -7 30.6843 411.384   1
  -7 -10  -7 243.854 288.303   2
  -7 -10  -8 988.975 343.782   2
   7 -10   8 2072.90 429.414   5
  -7  10  -8 1956.42 376.506   2
  -7  10  -8 1928.88 498.193   1
   7 -10   9 330.386 263.484   5
  -7  10  -9 175.194 198.497   2
   7 -10  10-55.0720 215.735   5
  -7  10 -10-895.873 511.848   1
   7 -11  -9 232.762 309.749   5
   7 -11  -8 704.729 365.763   5
   7 -11  -7 676.961 342.077   5
   7 -11  -6-102.638 285.520   5
   7 -11  -5 406.114 315.794   5
   7 -11  -4 477.527 283.775   5
   7 -11  -3-20.7116 229.980   5
  -7  11   3-524.617 259.969   1
   7 -11  -2 458.847 283.937   5
  -7  11   2 51.5267 265.519   1
   7 -11  -1 61.2654 230.459   5
  -7  11   1-417.097 288.553   1
   7 -11   0 452.018 323.122   5
  -7  11   0 38.8482 277.589   1
  -7  11  -1 118.212 157.360   2
   7 -11   1 407.699 267.022   5
  -7  11  -2 1174.53 280.553   2
   7 -11   2 1426.95 398.539   5
  -7  11  -2 707.579 331.949   1
  -7  11  -3 400.023 371.793   1
  -7  11  -3 689.206 258.591   2
   7 -11   3 749.436 349.319   5
  -7  11  -4-114.414 360.552   1
  -7  11  -4 39.0180 153.985   2
   7 -11   4 105.425 234.776   5
  -7 -11  -4-446.657 249.017   2
  -7  11  -5-650.521 393.317   1
  -7  11  -5-101.407 169.844   2
   7 -11   5 164.979 256.744   5
  -7 -11  -5-191.089 249.245   2
  -7  11  -6-644.223 418.677   1
   7 -11   6-86.3417 237.638   5
  -7 -11  -6-486.605 290.831   2
  -7  11  -7-249.044 439.095   1
   7 -11   7 383.057 297.063   5
  -7 -11  -7 41.6206 252.595   2
   7 -11   8-149.077 238.135   5
  -7 -11  -8-670.457 341.993   2
  -7  11  -8-711.924 402.932   1
  -7 -11  -9-458.333 317.864   2
   7 -11   9-101.132 238.279   5
  -7  11  -9-480.915 434.076   1
   7 -12  -7-27.3021 263.002   5
   7 -12  -6 930.171 397.851   5
   7 -12  -5-282.605 302.179   5
   7 -12  -4 1279.32 411.249   5
   7 -12  -3 453.368 321.627   5
   7 -12  -2 156.255 243.976   5
  -7  12   2-527.824 293.159   1
   7 -12  -1 427.727 297.500   5
  -7  12   1-27.4948 268.178   1
   7 -12   0-98.5012 280.718   5
  -7  12   0-703.785 349.470   1
   7 -12   1 72.5446 204.435   5
  -7  12  -1-205.587 291.477   1
  -7  12  -2-362.812 342.810   1
   7 -12   2 415.687 286.895   5
  -7  12  -3-388.207 356.949   1
   7 -12   3-25.4717 282.161   5
  -7  12  -4 21.9219 362.177   1
   7 -12   4 155.394 259.729   5
  -7  12  -5 90.2896 386.703   1
   7 -12   5 351.450 268.469   5
  -7  12  -6-450.704 437.564   1
   7 -12   6 218.285 267.460   5
  -7  12  -7-431.656 369.390   1
   7 -12   7 54.5868 206.185   5
   7 -13  -4 630.495 361.838   5
   7 -13  -3 389.096 343.831   5
   7 -13  -2 623.885 346.469   5
   7 -13  -1 301.704 312.968   5
  -7  13   1-487.792 329.986   1
   7 -13   0-162.871 253.994   5
  -7  13   0-625.133 342.931   1
   7 -13   1 325.751 322.097   5
  -7  13  -1-614.344 366.648   1
  -7  13  -2-453.692 335.880   1
   7 -13   2-78.4895 273.914   5
  -7  13  -3-404.343 396.517   1
   7 -13   3 528.005 329.786   5
  -7  13  -4-328.714 336.481   1
   7 -13   4 165.377 219.571   5
   8   0 -14 197.496 314.459   3
  -8   0  14 808.375 501.620   4
   8   0 -13 19.0861 273.813   3
  -8   0  13 36.5999 294.066   4
   8   0 -12 70.1044 265.319   3
  -8   0  12-107.494 334.675   4
   8   0 -11-64.5397 253.316   3
   8   0 -11 22.4805 139.040   5
  -8   0  11-42.5914 299.712   4
   8   0 -10 1140.49 344.544   3
   8   0 -10 1178.23 244.872   5
   8   0  -9 201.023 237.812   3
   8   0  -9-37.4685 136.751   5
   8   0  -8 8614.12 564.100   1
   8   0  -8 8565.41 590.586   5
   8   0  -8 8538.99 629.959   3
   8   0  -7 103.754 206.175   3
   8   0  -7 17.8497 112.252   1
   8   0  -6 68.1685 196.323   3
   8   0  -6 37.4373 122.005   1
   8   0  -5 77.5126 132.225   1
  -8   0   5-41.9977 174.940   2
   8   0  -4-13.9546 114.858   1
  -8   0   4 68.5042 228.297   2
   8   0  -3-24.4197 120.606   1
  -8   0   3-10.8514 201.835   2
   8   0  -2 3107.57 376.575   1
  -8   0   2 3248.45 445.279   2
  -8   0   2 2900.01 434.535   4
  -8   0   1-117.269 223.081   2
  -8   0   1-35.7082 174.428   4
  -8   0   0 63.2870 229.592   2
  -8   0   0 151.576 186.396   4
  -8   0  -1-64.5107 232.791   2
  -8   0  -1-12.2161 144.245   4
  -8   0  -2 12584.0 787.509   2
  -8   0  -2 11110.7 606.202   4
  -8   0  -4-380.593 483.549   2
  -8   0  -6 367.932 109.591   3
  -8   0  -6-306.059 524.227   2
  -8   0  -7-146.535 131.288   3
  -8   0  -8 425.987 168.213   3
  -8   0  -8-65.8614 471.160   2
  -8   0  -9-374.690 481.809   2
  -8   0 -10 66.5498 169.000   3
  -8   0 -11-16.4214 165.675   3
  -8   0 -12-23.9622 206.503   3
  -8   0 -13-120.596 223.632   3
   8  -1 -14 41.5397 322.459   3
   8   1 -14 291.038 325.560   3
  -8   1  14-52.0394 389.015   4
   8  -1 -13 221.856 297.466   3
   8   1 -13 362.162 342.741   3
  -8   1  13 563.933 431.547   4
   8  -1 -12 40.2091 275.100   3
   8   1 -12-140.284 282.201   3
   8  -1 -12 117.086 126.929   5
  -8   1  12 70.3183 334.298   4
   8  -1 -11 2775.34 465.141   3
   8   1 -11 2312.69 437.397   3
   8  -1 -11 2232.17 345.983   5
  -8   1  11 2471.71 568.020   4
   8   1 -11 2250.86 295.032   5
   8   1 -10 4079.57 393.449   5
   8  -1 -10 3699.72 425.987   5
  -8   1  10 3291.59 619.734   4
   8  -1 -10 3890.53 515.689   3
   8   1 -10 3587.19 500.092   3
   8  -1  -9 298.124 240.666   3
   8   1  -9 465.209 277.005   3
   8   1  -9 446.429 176.050   5
   8  -1  -9 622.392 218.598   5
  -8   1   9 283.740 315.404   4
   8  -1  -8 75.7717 207.994   3
   8   1  -8 234.568 227.885   3
   8  -1  -8 130.346 111.143   1
   8  -1  -8 159.849 169.216   5
  -8   1   8 373.554 339.947   4
   8  -1  -7 604.029 238.988   3
   8  -1  -7 711.983 193.159   1
  -8   1   7 713.137 353.053   4
   8  -1  -6 1174.39 257.717   3
  -8  -1   6 806.731 280.569   2
   8  -1  -6 1069.12 221.293   1
  -8   1   6 1410.41 404.459   4
   8  -1  -5 11523.2 666.051   1
  -8   1   5 10232.5 782.919   2
  -8  -1   5 11197.5 798.938   2
  -8   1   5 13093.0 967.429   4
   8  -1  -5 12394.0 584.933   3
   8  -1  -4 68.2304 136.597   3
  -8   1   4 35.2005 230.563   2
  -8  -1   4 4.10992 191.041   2
   8  -1  -4-432.933 221.058   1
  -8   1   4-42.9764 218.549   4
  -8   1   3 30.4134 201.137   2
  -8  -1   3 107.738 206.037   2
   8  -1  -3-379.248 216.751   1
  -8   1   3-1.89074 210.818   4
  -8   1   2 126.603 220.351   2
  -8  -1   2 489.125 228.462   2
   8  -1  -2 172.964 175.547   1
  -8   1   2 254.149 223.342   4
  -8   1   1-55.8271 254.203   2
  -8  -1   1 45.5129 224.871   2
   8  -1  -1-101.678 220.605   1
  -8   1   1-9.76439 179.098   4
  -8   1   0 7414.73 612.760   2
  -8  -1   0 8064.48 631.911   2
  -8   1   0 8052.99 601.637   4
  -8   1  -1 5977.91 556.062   2
  -8  -1  -1 4580.55 498.409   2
  -8  -1  -1 5361.71 476.149   4
  -8   1  -1 6339.68 498.689   4
  -8   1  -2-26.6507 194.807   2
  -8  -1  -2-55.9743 150.089   4
  -8   1  -3-17.1540 432.224   2
  -8  -1  -3 306.672 127.925   4
  -8   1  -4 577.701 365.447   2
  -8  -1  -4 145.215 440.157   2
  -8  -1  -4 825.708 99.0893   3
  -8   1  -5 1817.62 504.729   2
  -8  -1  -5 1371.34 496.399   2
  -8  -1  -5 2423.67 199.843   3
  -8   1  -6 1988.25 401.066   1
  -8   1  -6 974.654 400.958   2
  -8  -1  -6 1556.04 198.123   3
  -8  -1  -6 973.770 394.890   2
  -8  -1  -7 586.512 164.423   3
  -8   1  -7 766.484 157.353   3
  -8   1  -7 1106.44 340.098   1
  -8   1  -7 107.415 395.247   2
  -8  -1  -7 282.319 373.531   2
  -8   1  -8-59.7629 148.366   3
  -8   1  -8-84.3622 177.847   1
  -8  -1  -9-1334.71 535.447   2
  -8   1  -9-9.40036 218.427   1
  -8   1  -9-732.357 382.224   2
  -8   1 -10 1738.22 492.496   2
  -8  -1 -10 1718.39 308.666   3
  -8   1 -10 2190.29 448.821   1
  -8   1 -10 2640.89 332.713   3
  -8  -1 -11 1032.40 269.309   3
  -8   1 -11 1186.09 272.944   3
  -8   1 -11 1308.76 368.461   1
  -8  -1 -12-62.4161 214.532   3
  -8   1 -12-157.160 203.161   3
  -8   1 -12-50.5732 162.828   1
  -8  -1 -13-232.122 242.665   3
  -8   1 -13 114.028 222.023   3
  -8   1 -13 123.087 206.834   1
  -8   1 -14-80.0748 210.105   1
  -8  -1 -14-172.562 248.651   3
   8  -2 -14 3179.25 591.893   3
   8   2 -14 3361.32 569.974   3
  -8   2  14 3425.26 732.698   4
   8  -2 -13 76.6658 301.740   3
   8   2 -13 123.631 289.798   3
  -8   2  13 343.401 382.915   4
   8  -2 -12 472.422 320.095   3
   8   2 -12 170.590 268.507   3
   8   2 -12 104.967 242.229   1
   8  -2 -12 165.125 185.014   5
  -8   2  12 994.373 437.510   4
   8  -2 -11 1359.58 384.047   3
   8   2 -11 2025.60 431.812   3
   8  -2 -11 2060.30 352.508   5
  -8   2  11 1474.40 484.032   4
   8  -2 -10 2062.59 413.532   3
   8   2 -10 1876.77 256.086   5
   8  -2 -10 1964.74 345.888   5
  -8   2  10 2202.65 531.414   4
   8  -2  -9 40.5293 215.939   3
   8   2  -9 27.6328 110.313   5
   8  -2  -9 24.0372 165.877   5
  -8   2   9 98.6823 285.580   4
   8  -2  -8-220.764 226.605   3
   8  -2  -8-23.3667 164.678   5
   8  -2  -8-260.071 147.660   1
  -8   2   8-22.4504 252.743   4
   8  -2  -7 658.458 248.383   3
   8  -2  -7 459.184 209.527   5
   8  -2  -7 583.346 193.867   1
  -8   2   7 896.892 365.814   4
   8  -2  -6 172.577 185.969   3
   8  -2  -6-64.8558 177.690   1
  -8   2   6-3.64050 281.930   4
   8  -2  -5 1525.81 251.912   3
  -8   2   5 1179.96 353.076   2
  -8  -2   5 1096.62 313.752   2
   8  -2  -5 1140.32 254.797   1
  -8   2   5 1203.15 373.645   4
   8  -2  -4 83.4595 131.862   3
  -8   2   4 306.808 263.972   2
  -8  -2   4-32.2912 182.001   2
   8  -2  -4-90.5552 196.280   1
  -8   2   4 3.11124 230.200   4
  -8   2   3 1409.81 349.930   2
  -8  -2   3 1460.56 339.728   2
   8  -2  -3 1188.61 279.318   1
  -8   2   3 1081.71 324.091   4
   8  -2  -3 1401.15 169.650   3
   8  -2  -2 5355.80 498.078   1
  -8   2   2 5978.93 585.509   2
  -8  -2   2 5975.39 566.871   2
  -8   2   2 6116.36 597.388   4
  -8   2   1 1979.28 366.561   2
  -8  -2   1 2087.00 371.731   2
   8  -2  -1 1345.25 316.030   1
  -8   2   1 1840.20 350.460   4
  -8  -2   1 1818.00 188.090   3
  -8   2   0 3446.96 449.951   2
  -8  -2   0 3517.76 418.911   2
  -8   2   0 3747.33 430.625   4
  -8  -2   0 3255.19 221.946   3
  -8  -2  -1 20.9738 74.1032   3
  -8   2  -1 59.5243 225.627   2
  -8  -2  -1 95.6389 232.908   2
  -8   2  -2 8396.62 653.242   2
  -8  -2  -2 6835.72 656.330   2
  -8   2  -3 1373.82 317.544   1
  -8   2  -3 884.217 401.937   2
  -8  -2  -3 585.562 449.034   2
  -8   2  -4 85.8693 225.960   1
  -8  -2  -4 26.6002 72.3526   4
  -8   2  -5 19.9237 166.772   1
  -8   2  -6 5444.76 587.002   1
  -8   2  -6 4740.62 619.742   2
  -8  -2  -6 5566.59 643.133   2
  -8   2  -7 199.606 231.160   1
  -8   2  -7-321.778 473.800   2
  -8   2  -8 43.6997 194.892   1
  -8   2  -8-286.490 399.790   2
  -8   2  -9 794.405 332.748   1
  -8   2  -9 583.718 394.320   2
  -8   2 -10 1559.83 403.844   1
  -8   2 -10 1681.95 467.693   2
  -8   2 -11 40.8366 163.593   3
  -8   2 -11 16.0737 159.913   1
  -8  -2 -11 195.792 181.405   3
  -8  -2 -12 796.582 259.575   3
  -8   2 -12 792.267 271.231   3
  -8   2 -12 668.104 324.492   1
  -8  -2 -13-20.4324 188.557   3
  -8   2 -13-163.637 212.720   3
  -8   2 -13 81.1796 200.116   1
  -8  -2 -14 116.377 207.490   3
  -8   2 -14-265.219 222.519   1
   8  -3 -14 382.204 336.428   3
  -8   3  14 1.03866 393.084   4
   8  -3 -13-4.39510 305.270   3
  -8   3  13 26.3120 311.530   4
   8  -3 -12 1221.93 390.637   3
   8  -3 -12 1474.14 339.110   5
   8   3 -12 1592.47 378.061   1
  -8   3  12 1868.45 503.479   4
   8  -3 -11 524.961 298.252   3
   8  -3 -11 747.170 259.588   5
  -8   3  11 521.033 338.203   4
   8  -3 -10-9.89055 231.166   3
   8  -3 -10-28.7087 190.203   5
  -8   3  10-287.889 333.321   4
   8  -3  -9 501.436 251.657   3
   8  -3  -9 565.357 228.661   5
  -8   3   9 117.899 284.460   4
   8  -3  -8 1904.37 351.279   3
   8  -3  -8 2063.60 369.071   5
  -8   3   8 1617.26 445.251   4
   8  -3  -7 2013.44 262.398   1
   8  -3  -7 2408.25 383.962   5
  -8   3   7 2504.49 507.229   4
   8  -3  -7 2313.74 346.424   3
   8  -3  -6 5468.21 434.821   1
   8  -3  -6 5417.84 538.956   5
  -8   3   6 5567.97 675.033   4
   8  -3  -6 5494.49 459.096   3
   8  -3  -5 761.983 205.039   3
  -8   3   5 595.733 260.790   2
  -8  -3   5 629.537 256.857   2
  -8   3   5 687.987 324.880   4
   8  -3  -5 631.620 209.123   1
   8  -3  -4 215.567 137.874   3
  -8   3   4 96.7492 206.218   2
  -8  -3   4 61.0975 190.606   2
  -8   3   4 87.2755 220.822   4
  -8  -3   4 123.293 159.027   3
   8  -3  -4-18.6493 194.380   1
  -8  -3   3-11.4722 128.024   3
   8  -3  -3-264.583 201.330   1
   8  -3  -3-177.854 113.866   3
  -8   3   3-91.8610 211.263   2
  -8  -3   3 49.9281 219.414   2
  -8   3   3 97.5172 213.881   4
   8  -3  -2 5641.53 510.563   1
  -8   3   2 5973.59 579.429   2
  -8  -3   2 5941.59 560.960   2
  -8   3   2 6210.45 612.780   4
  -8  -3   2 5096.73 376.379   3
   8  -3  -2 6473.38 273.902   3
  -8  -3   1 1259.90 199.269   3
   8  -3  -1 1409.62 305.594   1
  -8   3   1 984.221 286.100   2
  -8  -3   1 900.042 294.079   2
  -8  -3   0 526.265 140.500   3
  -8   3   0 445.969 244.234   2
  -8  -3   0 708.587 277.831   2
  -8   3  -1-40.1142 187.296   1
  -8   3  -1-21.7284 212.765   2
  -8  -3  -1-12.0472 187.157   2
  -8   3  -2 9070.27 679.292   1
  -8   3  -2 9140.91 694.921   2
  -8  -3  -2 9090.62 693.573   2
  -8   3  -3 2814.42 407.812   1
  -8   3  -3 3093.84 469.951   2
  -8  -3  -3 2875.08 446.560   2
  -8   3  -4 644.686 244.103   1
  -8   3  -4-166.699 481.238   2
  -8  -3  -4 186.241 360.301   2
  -8   3  -5 2212.82 386.918   1
  -8  -3  -5 1819.47 171.382   4
  -8   3  -5 923.795 447.490   2
  -8  -3  -5 1456.16 393.095   2
  -8   3  -6 846.625 275.324   1
  -8   3  -6-35.5715 327.016   2
  -8  -3  -6-44.8275 434.054   2
  -8   3  -7 2358.56 464.950   2
  -8  -3  -7 1395.87 472.598   2
  -8  -3  -8 2045.45 474.241   2
  -8   3  -8 3191.15 474.727   1
  -8   3  -8 2151.76 491.979   2
  -8   3  -9 599.076 261.602   1
  -8   3  -9-119.545 374.687   2
  -8   3 -10 75.9314 189.947   1
  -8   3 -10-591.352 401.645   2
  -8   3 -11 443.981 297.905   1
  -8   3 -11-519.845 443.847   2
  -8   3 -12-827.538 439.053   2
  -8   3 -12 1.95574 171.936   1
  -8   3 -13-664.331 431.129   2
  -8   3 -13 15.7370 246.964   1
  -8  -3 -13-18.8793 197.510   3
  -8  -3 -14 269.230 250.148   3
  -8   3 -14 112.344 215.827   1
   8  -4 -14 214.210 286.187   3
  -8   4  14-26.8695 322.236   4
   8  -4 -13 90.6788 293.963   3
   8   4 -13-78.7260 289.314   1
   8  -4 -13 69.5095 161.440   5
  -8   4  13 213.700 265.125   4
   8  -4 -12-9.49880 252.203   3
   8   4 -12-817.496 355.981   1
   8  -4 -12-84.1448 182.131   5
  -8   4  12 89.8484 292.086   4
   8  -4 -11 1592.12 389.150   3
   8  -4 -11 1443.41 336.344   5
  -8   4  11 975.358 418.600   4
   8  -4 -10 1308.97 329.428   5
  -8   4  10 1639.63 478.089   4
   8  -4 -10 1489.13 373.981   3
   8  -4  -9 290.093 228.955   5
  -8   4   9 310.750 317.477   4
   8  -4  -9 353.457 229.452   3
   8  -4  -8 214.159 198.291   5
  -8   4   8 313.062 279.178   4
   8  -4  -8 204.080 215.913   3
   8  -4  -7 281.369 242.289   5
  -8   4   7 489.289 323.217   4
   8  -4  -6 1803.78 258.882   1
   8  -4  -6 2377.79 422.894   5
  -8   4   6 2632.66 504.005   4
  -8   4   5 9785.14 815.505   2
  -8  -4   5 8726.63 688.324   2
   8  -4  -5 9641.51 574.381   1
   8  -4  -5 9604.84 745.070   5
  -8   4   5 9152.58 823.254   4
  -8  -4   5 8662.36 611.743   3
   8  -4  -4 2013.22 306.295   1
  -8   4   4 1837.59 399.670   2
  -8  -4   4 2164.20 369.083   2
  -8   4   4 2775.60 491.845   4
  -8  -4   4 2177.57 315.505   3
   8  -4  -3 2685.79 363.916   1
  -8   4   3 3396.25 472.746   2
  -8  -4   3 2953.29 407.532   2
  -8  -4   3 2647.77 324.459   3
   8  -4  -2 2406.08 361.135   1
  -8   4   2 2460.67 424.244   2
  -8  -4   2 2005.69 360.474   2
  -8  -4   2 1881.66 269.650   3
   8  -4  -1 9855.51 689.759   1
  -8   4   1 9075.28 719.718   2
  -8  -4   1 9542.03 672.713   2
  -8  -4   1 8789.20 494.265   3
  -8   4   0 3995.19 440.587   1
  -8  -4   0 3542.28 442.674   2
  -8   4   0 2959.57 455.169   2
  -8   4  -1 217.370 196.149   1
  -8   4  -1 93.5978 260.006   2
  -8  -4  -1 195.684 203.293   2
  -8   4  -2 1303.24 311.661   1
  -8   4  -2 1766.82 372.091   2
  -8  -4  -2 1212.02 355.743   2
  -8   4  -3 93.0214 223.419   1
  -8   4  -3 87.8829 216.475   2
  -8  -4  -3-219.009 312.451   2
  -8   4  -4-42.1348 168.057   1
  -8   4  -4 185.114 210.796   2
  -8  -4  -4-467.676 400.278   2
  -8   4  -5 432.185 232.414   1
  -8   4  -5 83.5105 307.428   2
  -8  -4  -5 300.624 336.606   2
  -8   4  -6-87.9357 337.570   1
  -8   4  -6-562.505 402.635   2
  -8  -4  -6 83.9702 344.573   2
  -8   4  -7 68.7631 311.545   1
  -8   4  -7-83.9292 390.142   2
  -8  -4  -7-142.188 404.061   2
  -8  -4  -8-206.335 382.572   2
  -8   4  -8-224.015 397.497   1
  -8   4  -8-638.740 408.093   2
  -8   4  -9-1018.34 444.846   1
  -8   4  -9-328.874 427.371   2
  -8   4 -10-382.674 327.876   1
  -8   4 -10-154.911 407.304   2
  -8   4 -11 228.316 330.423   1
  -8   4 -11-347.348 428.022   2
  -8   4 -12 75.8035 204.248   1
  -8   4 -12-536.898 385.373   2
  -8   4 -13-71.5163 229.740   1
  -8   4 -13-400.388 408.039   2
  -8   4 -14 145.221 316.242   2
  -8   4 -14 241.353 272.386   1
   8  -5 -13 4.70823 279.969   3
   8   5 -13-407.729 332.714   1
   8  -5 -13 0.57588 164.553   5
  -8   5  13-91.6053 304.807   4
   8  -5 -12 114.383 206.077   5
  -8   5  12-13.7587 219.004   4
   8  -5 -12 171.155 220.641   3
   8  -5 -11-106.853 203.613   5
  -8   5  11 267.502 290.660   4
   8  -5 -11-153.436 244.413   3
   8  -5 -10 74.8644 185.604   5
  -8   5  10 141.231 275.777   4
   8  -5  -9 721.969 288.332   5
  -8   5   9 902.602 358.533   4
   8  -5  -8 692.968 289.637   5
  -8   5   8 661.710 329.678   4
   8  -5  -7 1312.46 343.606   5
   8  -5  -6-11.6190 202.957   5
   8  -5  -6-0.47072 120.907   1
  -8  -5   5-58.3327 222.186   2
   8  -5  -5-21.3352 231.065   5
   8  -5  -5-214.225 154.092   1
  -8  -5   4 588.671 223.639   3
  -8   5   4 532.345 285.592   2
  -8  -5   4 556.387 244.971   2
   8  -5  -4 760.419 310.713   5
   8  -5  -4 585.551 202.550   1
  -8   5   3 12184.4 866.186   2
  -8  -5   3 11881.0 756.230   2
   8  -5  -3 11470.2 699.250   1
  -8  -5   3 11493.5 668.975   3
  -8  -5   2 1266.25 243.866   3
  -8   5   2 1396.54 379.939   2
  -8  -5   2 1488.23 319.139   2
   8  -5  -2 1179.59 278.431   1
  -8  -5   1 1035.04 228.063   3
  -8   5   1 948.765 255.686   1
  -8   5   1 1139.72 341.947   2
  -8  -5   1 937.115 289.354   2
  -8   5   0 942.806 275.286   1
  -8   5   0 1037.97 298.652   2
  -8  -5   0 774.607 271.254   2
   8  -5   1 687.254 105.979   3
  -8   5  -1 733.430 259.507   1
  -8   5  -1 680.259 280.457   2
  -8  -5  -1 693.250 266.049   2
  -8   5  -2 1274.41 321.267   1
  -8   5  -2 1748.52 384.093   2
   8  -5   2 1596.26 325.164   4
  -8  -5  -2 1106.05 320.875   2
   8  -5   2 1635.93 137.389   3
  -8   5  -3 586.947 340.283   1
  -8   5  -3 961.216 278.571   2
   8  -5   3 1175.55 268.628   4
  -8  -5  -3 573.177 276.881   2
  -8   5  -4 100.965 213.989   2
   8  -5   4-34.8790 123.512   4
  -8  -5  -4-120.484 302.476   2
  -8   5  -5-184.993 290.385   2
   8  -5   5-42.5876 98.0621   4
  -8  -5  -5-54.6544 315.911   2
  -8   5  -6-626.608 337.334   1
  -8   5  -6-941.152 404.587   2
   8  -5   6 31.8286 101.517   4
  -8  -5  -6-620.045 381.672   2
  -8   5  -7-714.020 402.368   1
  -8   5  -7-87.3227 384.818   2
  -8  -5  -7-952.638 455.302   2
  -8  -5  -8-99.9698 339.737   2
  -8   5  -8-114.249 399.534   1
  -8   5  -8-326.052 399.119   2
  -8   5  -9-404.897 383.073   1
  -8   5  -9-158.304 317.387   2
  -8   5 -10-377.655 368.149   1
  -8   5 -10-276.966 355.291   2
  -8   5 -11-579.947 432.595   1
  -8   5 -11-376.153 346.491   2
  -8   5 -12-703.256 422.451   1
  -8   5 -12-292.782 407.088   2
  -8   5 -13-368.836 344.597   1
  -8   5 -13-572.390 468.916   2
   8   6 -13 753.525 392.719   1
   8  -6 -13 1106.99 339.698   5
   8  -6 -13 1202.47 424.405   3
   8   6 -12 397.483 317.209   1
   8  -6 -12 650.943 293.023   5
   8  -6 -11 1105.97 356.127   5
   8  -6 -10 81.6982 196.992   5
   8  -6  -9 69.2398 209.864   5
   8  -6  -8-41.0860 248.623   5
   8  -6  -7 567.403 288.337   5
   8  -6  -6 5951.87 649.871   5
  -8  -6   5 11580.9 760.376   2
   8  -6  -5 11473.7 875.938   5
   8  -6  -5 10433.0 590.698   1
  -8   6   4 2896.43 467.820   2
  -8  -6   4 2602.23 385.906   2
   8  -6  -4 2944.36 486.589   5
   8  -6  -4 2119.01 312.848   1
   8  -6  -3 245.072 184.896   1
  -8   6   3 479.963 267.008   2
  -8  -6   3 420.683 230.500   2
   8  -6  -3 353.356 275.479   5
   8  -6  -2 659.597 228.632   1
  -8  -6   2 708.416 216.424   3
  -8   6   2 957.162 231.839   1
  -8   6   2 748.781 285.280   2
  -8  -6   2 629.126 237.564   2
  -8   6   1-1.71534 166.123   1
  -8   6   1 80.1767 223.665   2
  -8  -6   1-91.3334 201.306   2
  -8   6   0 13066.4 786.796   1
  -8   6   0 13861.6 877.705   2
  -8  -6   0 13722.8 773.077   2
  -8   6  -1-660.469 313.859   1
  -8   6  -1-58.6792 256.015   2
  -8  -6  -1 12.6342 188.807   2
  -8   6  -2 1748.57 376.538   1
  -8   6  -2 2310.07 402.289   2
  -8  -6  -2 2253.62 381.224   2
   8  -6   2 2547.79 227.175   3
  -8   6  -3 1442.36 419.789   1
  -8   6  -3 2452.97 413.638   2
  -8  -6  -3 2501.66 407.058   2
   8  -6   3 2324.79 228.153   3
  -8   6  -4-260.013 419.649   1
  -8   6  -4 175.914 212.087   2
   8  -6   4 141.841 127.416   4
  -8  -6  -4-92.2860 294.324   2
   8  -6   4 155.897 109.714   3
  -8   6  -5 115.468 206.424   2
   8  -6   5 212.676 146.107   4
  -8  -6  -5 52.1993 268.646   2
  -8   6  -6-188.819 361.890   1
  -8   6  -6-162.033 339.057   2
  -8  -6  -6-97.4849 303.127   2
  -8   6  -7-39.3456 338.663   1
  -8   6  -7-88.1349 338.245   2
  -8  -6  -7-195.758 343.334   2
  -8  -6  -8 4.02738 376.862   2
  -8   6  -8-15.8947 328.943   1
  -8   6  -8-135.148 370.632   2
  -8   6  -9-101.348 347.024   1
  -8   6  -9-66.7999 301.227   2
  -8   6 -10-871.274 476.284   1
  -8   6 -10-8.33260 352.050   2
  -8   6 -11-264.890 337.309   1
  -8   6 -11-113.748 307.754   2
  -8   6 -12-202.066 368.874   1
  -8   6 -12-473.159 395.044   2
  -8   6 -13-544.058 408.406   1
  -8   6 -13-692.436 423.971   2
   8  -7 -12-248.936 248.309   5
   8   7 -12-680.860 411.781   1
   8  -7 -11-73.7862 201.786   5
   8  -7 -10 1282.29 371.799   5
   8  -7  -9 1075.00 384.045   5
   8  -7  -8 1338.24 382.225   5
   8  -7  -7 1186.85 351.556   5
   8  -7  -6 4508.72 606.405   5
   8  -7  -5 514.611 299.559   5
  -8  -7   4 248.317 182.615   2
   8  -7  -4 489.606 303.917   5
  -8   7   3 214.310 145.768   1
  -8   7   3 94.2880 223.137   2
  -8  -7   3 80.8807 153.334   2
   8  -7  -3 268.243 274.176   5
   8  -7  -3 97.9031 182.742   1
  -8   7   2 1293.07 264.516   1
  -8   7   2 778.762 270.358   2
  -8  -7   2 785.004 225.466   2
   8  -7  -2 692.352 279.353   5
  -8   7   1 1162.61 275.614   1
  -8   7   1 1088.16 323.442   2
   8  -7  -1 1538.47 374.144   5
  -8  -7   1 1141.83 270.933   2
  -8   7   0 1520.06 334.125   2
  -8   7   0 1486.26 346.320   1
  -8  -7   0 2006.05 321.237   2
  -8   7  -1 71.7214 232.197   2
  -8  -7  -1 167.716 188.103   2
  -8   7  -2 2300.93 397.609   2
  -8   7  -2 1956.55 420.132   1
  -8  -7  -2 1921.26 331.820   2
   8  -7   2 1962.63 244.251   3
  -8   7  -3 1942.97 467.334   1
  -8   7  -3 2219.65 394.311   2
  -8  -7  -3 2227.99 401.603   2
  -8   7  -4 1006.69 315.581   2
  -8   7  -4 150.107 396.102   1
  -8  -7  -4 916.379 316.568   2
  -8   7  -5 1585.41 417.385   1
  -8   7  -5 1531.95 340.362   2
  -8  -7  -5 1428.85 359.546   2
  -8   7  -6 3057.20 462.465   2
  -8   7  -6 1796.68 489.439   1
  -8  -7  -6 2294.12 460.543   2
  -8   7  -7-691.438 422.904   1
  -8   7  -7-234.694 315.991   2
  -8  -7  -7-92.1561 324.279   2
  -8  -7  -8 152.723 285.750   2
  -8   7  -8 362.912 387.961   1
  -8   7  -8 715.152 331.773   2
  -8   7  -9-161.501 345.342   1
  -8   7  -9-572.391 370.148   2
  -8   7 -10-764.589 456.548   1
  -8   7 -10-329.898 333.872   2
  -8   7 -11 331.483 348.713   1
  -8   7 -11 393.610 364.776   2
  -8   7 -12-791.692 440.988   1
  -8   7 -12-815.582 459.440   2
   8  -8 -11 196.179 287.880   5
   8  -8 -10-10.9901 195.181   5
   8  -8  -9-119.881 258.004   5
   8  -8  -8-59.7237 177.399   5
   8  -8  -7-23.3756 245.495   5
   8  -8  -6 963.752 376.279   5
   8  -8  -5 361.471 267.086   5
  -8   8   4 997.270 211.154   1
  -8  -8   4 1178.73 261.422   2
   8  -8  -4 835.641 314.316   5
  -8   8   3 3178.19 369.040   1
  -8  -8   3 2731.67 366.543   2
   8  -8  -3 3397.58 544.038   5
  -8   8   2 346.556 234.596   2
  -8   8   2 127.483 146.193   1
  -8  -8   2 330.003 176.264   2
   8  -8  -2 41.1369 214.204   5
  -8   8   1 1565.43 330.771   2
  -8   8   1 1001.05 316.263   1
  -8  -8   1 1999.89 318.605   2
   8  -8  -1 1418.29 401.378   5
   8  -8   0 370.959 293.147   5
  -8   8   0 220.353 225.699   2
  -8  -8   0 306.654 181.240   2
   8  -8   1-52.7174 275.873   5
  -8   8  -1 31.0226 166.374   2
  -8   8  -1-555.792 313.709   1
  -8  -8  -1 54.3929 157.363   2
  -8   8  -2-98.5585 207.172   2
  -8   8  -2-154.930 317.706   1
  -8  -8  -2 154.223 180.340   2
  -8   8  -3 3770.93 494.252   2
  -8  -8  -3 3484.62 467.996   2
  -8   8  -3 3249.52 522.077   1
  -8   8  -4 2078.64 392.623   2
  -8   8  -4 1270.06 416.291   1
  -8  -8  -4 1584.27 371.277   2
  -8   8  -5 114.187 211.010   2
  -8   8  -5-129.786 359.415   1
  -8  -8  -5-83.8448 266.429   2
  -8   8  -6 245.816 220.521   2
  -8  -8  -6 16.1779 264.242   2
  -8   8  -7 1539.55 361.176   2
  -8   8  -7 1706.72 529.299   1
  -8  -8  -7 1430.69 390.097   2
  -8   8  -8-700.829 441.924   1
  -8   8  -8 29.3762 233.187   2
  -8  -8  -8-53.3945 288.754   2
  -8  -8  -9 1035.72 391.753   2
  -8   8  -9 1112.27 411.795   1
  -8   8  -9 667.375 371.979   2
  -8   8 -10-509.321 515.494   1
  -8   8 -10-380.737 439.416   2
  -8   8 -11-387.279 407.059   1
  -8   8 -11-271.013 400.867   2
   8  -9 -10 1955.39 463.700   5
   8  -9  -9 306.048 293.634   5
   8  -9  -8-17.6024 253.520   5
   8  -9  -7 20.5861 254.274   5
   8  -9  -6 490.396 350.795   5
   8  -9  -5 335.156 260.608   5
  -8   9   4 16.9452 118.894   1
   8  -9  -4 23.0258 225.046   5
  -8  -9   3-124.523 126.684   2
  -8   9   3-8.11738 149.094   1
   8  -9  -3 32.1809 211.879   5
  -8   9   2-48.5917 245.473   2
  -8  -9   2 49.4960 131.638   2
  -8   9   2-67.0407 251.201   1
   8  -9  -2 23.8249 283.828   5
  -8   9   1-77.9895 190.733   2
  -8  -9   1 81.8665 155.300   2
  -8   9   1-141.348 275.419   1
   8  -9  -1 209.172 298.639   5
  -8   9   0 953.708 305.047   2
   8  -9   0 987.876 386.903   5
  -8  -9   0 729.289 213.806   2
  -8   9   0 270.666 265.951   1
  -8   9  -1 136.675 204.529   2
   8  -9   1 124.888 258.826   5
  -8  -9  -1 40.0603 172.729   2
  -8   9  -2 101.588 179.027   2
  -8  -9  -2 21.8118 136.029   2
   8  -9   2 93.0455 233.141   5
  -8   9  -3-39.1138 199.869   2
   8  -9   3-25.2988 266.652   5
  -8   9  -3-497.914 326.893   1
  -8  -9  -3-472.164 270.263   2
   8  -9   4 1080.49 372.901   5
  -8   9  -4 1257.41 319.182   2
  -8   9  -4 766.791 398.984   1
  -8  -9  -4 996.566 328.752   2
  -8   9  -5 360.939 230.337   2
  -8   9  -5-330.173 317.463   1
  -8  -9  -5 64.9027 269.456   2
  -8   9  -6 1269.77 332.986   2
  -8   9  -6 512.902 383.683   1
  -8  -9  -6 476.722 299.026   2
  -8   9  -7 133.315 199.863   2
  -8   9  -7-279.515 360.158   1
  -8  -9  -7-3.90264 302.665   2
  -8   9  -8 372.736 229.297   2
  -8   9  -8 90.9254 293.592   1
  -8  -9  -8 9.98312 351.458   2
  -8  -9  -9-295.785 322.667   2
  -8   9  -9 133.241 203.644   2
  -8   9  -9-671.023 467.155   1
  -8  -9 -10 4.19614 337.425   2
  -8   9 -10 311.930 352.490   1
  -8   9 -10 81.3465 311.052   2
   8 -10  -9 73.8611 282.896   5
   8 -10  -8 1209.77 418.498   5
   8 -10  -7 545.911 314.290   5
   8 -10  -6 135.933 298.402   5
   8 -10  -5 57.6998 217.718   5
   8 -10  -4 125.645 250.638   5
  -8  10   3-430.508 217.395   1
   8 -10  -3-202.908 285.369   5
  -8  10   2 123.370 236.704   1
   8 -10  -2 113.447 298.102   5
  -8  10   1-241.129 213.456   2
   8 -10  -1-115.475 268.655   5
  -8  10   1-684.585 309.521   1
  -8  10   0 71.4739 187.805   2
  -8 -10   0 135.109 137.290   2
   8 -10   0 281.910 292.625   5
  -8  10   0-368.228 292.313   1
  -8  10  -1 266.642 210.383   2
   8 -10   1 130.303 235.589   5
  -8 -10  -1 107.015 145.633   2
  -8  10  -2 1069.52 308.489   2
   8 -10   2 1482.89 428.554   5
  -8 -10  -2 1168.97 256.993   2
  -8  10  -3 337.168 223.713   2
   8 -10   3 440.481 280.969   5
  -8 -10  -3 474.748 196.685   2
  -8  10  -3-326.143 367.695   1
  -8  10  -4 30.4552 197.895   2
   8 -10   4-74.0167 219.848   5
  -8 -10  -4-839.623 332.237   2
  -8  10  -4-282.654 316.117   1
  -8  10  -5 60.9194 186.229   2
   8 -10   5 96.5573 214.952   5
  -8 -10  -5-182.677 289.165   2
   8 -10   6 66.0557 228.867   5
  -8  10  -6-173.872 195.795   2
  -8  10  -6-637.957 438.832   1
  -8 -10  -6-600.963 334.984   2
   8 -10   7 97.1608 251.529   5
  -8  10  -7 40.7144 166.624   2
  -8  10  -7-805.614 482.866   1
  -8 -10  -7-535.575 341.660   2
   8 -10   8-169.726 243.133   5
  -8  10  -8 107.745 182.046   2
  -8  10  -8-734.333 457.405   1
  -8 -10  -8-355.413 335.046   2
   8 -10   9 441.952 279.557   5
  -8  10  -9-317.031 387.588   1
  -8 -10  -9-275.227 325.885   2
   8 -11  -7 229.333 334.701   5
   8 -11  -6 503.629 362.637   5
   8 -11  -5 145.103 245.298   5
   8 -11  -4 1850.21 459.521   5
   8 -11  -3-241.623 288.764   5
  -8  11   2-62.2049 243.941   1
   8 -11  -2 228.878 268.042   5
   8 -11  -1 152.448 260.053   5
  -8  11   1-117.401 251.853   1
   8 -11   0 564.050 352.021   5
  -8  11   0 400.473 281.648   1
  -8  11  -1 242.279 185.895   2
   8 -11   1 431.755 305.642   5
  -8  11  -1-16.6863 323.057   1
  -8  11  -2 209.038 201.212   2
   8 -11   2 484.686 318.941   5
  -8  11  -2-376.744 303.408   1
  -8  11  -3 177.563 171.736   2
   8 -11   3 322.101 321.014   5
  -8  11  -4 496.094 218.351   2
   8 -11   4 740.839 382.828   5
  -8  11  -4 92.9114 329.086   1
  -8  11  -5 663.739 239.504   2
   8 -11   5 622.788 322.210   5
   8 -11   6 210.515 248.920   5
  -8  11  -6-480.434 417.948   1
   8 -11   7 31.9389 279.720   5
  -8  11  -7-617.631 448.063   1
   8 -12  -4-27.0542 230.889   5
   8 -12  -3 2652.89 569.032   5
   8 -12  -2 10.2957 300.329   5
   8 -12  -1 2227.89 528.068   5
  -8  12   1 1615.25 393.768   1
   8 -12   0 5.39036 274.473   5
  -8  12   0 5.54023 279.672   1
   8 -12   1 950.643 372.122   5
  -8  12  -1 252.081 325.636   1
   8 -12   2 118.304 247.855   5
  -8  12  -2-256.786 300.949   1
   8 -12   3 87.1622 267.819   5
  -8  12  -3-584.346 402.548   1
   8 -12   4-6.67286 270.942   5
  -8  12  -4-106.430 264.363   1
   8 -12   5 56.2076 265.085   5
  -8  12  -5-826.628 457.536   1
   9   0 -13-258.343 275.408   3
  -9   0  13-286.229 333.565   4
   9   0 -12 624.206 300.900   3
  -9   0  12 695.729 375.433   4
   9   0 -11 83.1156 246.949   3
   9   0 -11-8.83911 123.526   5
  -9   0  11-205.187 259.553   4
   9   0 -10 830.927 311.047   3
   9   0 -10 1232.47 261.786   5
  -9   0  10 1309.76 490.666   4
   9   0  -9-1.59958 210.540   3
   9   0  -9-11.2807 182.317   5
  -9   0   9-326.922 301.846   4
  -9   0   8 2976.44 590.630   4
   9   0  -8 3081.43 404.618   3
  -9   0   7 192.065 323.825   4
  -9   0   6 566.660 258.373   2
  -9   0   6 263.354 304.410   4
  -9   0   5 87.2368 247.294   2
  -9   0   5-135.803 238.508   4
  -9   0   4 2864.14 468.454   2
  -9   0   4 2759.83 499.012   4
  -9   0   3 55.7194 246.648   2
  -9   0   3-97.1725 221.682   4
  -9   0   2 3504.85 499.039   2
  -9   0   2 3149.95 465.879   4
  -9   0   1-102.497 276.225   2
  -9   0   1-2.63335 179.744   4
  -9   0   0 2907.53 442.120   2
  -9   0   0 2450.32 375.996   4
  -9   0  -1-76.9985 193.508   2
  -9   0  -1 9.04587 153.429   4
  -9   0  -2 4388.87 525.818   2
  -9   0  -2 2841.86 342.712   4
  -9   0  -3-920.263 429.415   2
  -9   0  -5-826.036 380.041   2
  -9   0  -6 1140.35 434.462   2
  -9   0  -7-39.1135 91.9262   3
  -9   0  -7-194.108 367.373   2
  -9   0  -8 554.400 151.229   3
  -9   0  -8-111.671 458.226   2
  -9   0  -9 3.11819 68.7912   3
  -9   0  -9-313.525 449.470   2
  -9   0 -10 4585.31 707.531   2
  -9   0 -11-376.640 386.380   2
  -9   0 -12-70.5946 397.258   2
  -9   0 -13-118.052 456.083   2
   9  -1 -13 480.355 331.618   3
   9   1 -13 639.035 351.984   3
  -9  -1  13 320.371 327.297   4
  -9   1  13 538.988 386.541   4
   9  -1 -12 17.7373 265.307   3
   9   1 -12 44.1296 279.984   3
  -9   1  12 186.465 263.948   4
   9  -1 -11 276.529 269.085   3
   9   1 -11 359.755 277.325   3
   9  -1 -11 426.524 201.743   5
  -9   1  11 407.055 357.033   4
   9  -1 -10 95.1956 249.503   3
   9   1 -10 271.883 154.994   5
   9  -1 -10 86.0507 157.803   5
  -9   1  10-181.383 317.831   4
   9   1  -9 2010.30 314.884   5
   9  -1  -9 2302.44 370.203   5
  -9   1   9 2228.06 549.763   4
   9  -1  -9 2886.51 425.620   3
   9  -1  -8 61.8342 212.999   3
   9  -1  -8 113.318 156.135   5
  -9   1   8 7.73640 288.658   4
  -9   1   7 4602.85 690.271   4
   9  -1  -7 4961.53 455.369   3
   9  -1  -6 662.285 204.650   3
  -9   1   6 788.534 326.914   2
  -9  -1   6 668.938 288.282   2
   9  -1  -6 352.584 188.106   1
  -9   1   6 1118.56 387.510   4
  -9   1   5 172.414 205.057   2
  -9  -1   5 203.085 197.768   2
   9  -1  -5 151.745 156.834   1
  -9   1   5 305.704 299.663   4
  -9   1   4-9.76533 203.325   2
  -9  -1   4 215.571 189.965   2
  -9   1   4 82.2913 250.563   4
  -9   1   3 2670.43 451.709   2
  -9  -1   3 2349.12 391.490   2
  -9   1   3 2216.76 424.887   4
  -9   1   2 207.058 258.063   2
  -9  -1   2 632.528 286.682   2
  -9   1   2 401.851 247.074   4
  -9   1   1-39.2751 211.190   2
  -9  -1   1 30.5323 203.179   2
  -9   1   1-165.789 202.694   4
  -9   1   0 7.32932 185.443   2
  -9  -1   0 76.9465 201.875   2
  -9  -1   0 18.0284 170.476   4
  -9   1   0-14.1111 153.828   4
  -9   1  -1 509.016 292.206   2
  -9  -1  -1 745.180 264.280   2
  -9  -1  -1 639.311 218.145   4
  -9   1  -1 726.408 221.573   4
  -9   1  -2 1321.34 318.264   2
  -9  -1  -2 1520.17 363.003   2
  -9  -1  -2 1381.74 265.019   4
  -9   1  -3 2309.15 418.900   2
  -9  -1  -3 2096.13 272.881   4
  -9   1  -4-270.337 435.403   2
  -9   1  -6 1976.28 489.838   2
  -9  -1  -6 1652.29 493.201   2
  -9  -1  -6 2263.10 189.558   3
  -9   1  -7 629.763 430.731   2
  -9  -1  -7 801.789 399.018   2
  -9  -1  -7 1479.63 194.964   3
  -9  -1  -8-288.420 150.376   3
  -9   1  -8-256.867 404.233   2
  -9  -1  -8-309.944 480.475   2
  -9   1  -9 1909.79 521.695   2
  -9  -1  -9 2393.58 558.419   2
  -9  -1 -10 59.1635 156.031   3
  -9   1 -10-192.181 376.726   2
  -9  -1 -11-197.167 342.142   2
  -9   1 -11-740.981 467.686   2
  -9  -1 -12-109.963 378.162   2
  -9   1 -12 57.8150 303.058   2
  -9   1 -13-94.4231 331.999   2
   9  -2 -13-36.4964 253.210   3
  -9   2  13 417.832 361.829   4
   9  -2 -12 896.993 339.633   3
  -9   2  12 659.498 341.545   4
   9  -2 -11-160.376 279.068   3
   9  -2 -11 133.228 199.689   5
  -9   2  11-5.62368 288.613   4
   9  -2 -10 2624.90 447.739   3
   9  -2 -10 3204.51 449.896   5
  -9   2  10 3588.75 673.392   4
   9  -2  -9 2.86307 213.792   3
   9  -2  -9 101.907 195.870   5
  -9   2   9 171.346 282.976   4
   9  -2  -8 766.649 267.215   3
   9  -2  -8 737.624 263.339   5
  -9   2   8 632.484 328.970   4
   9  -2  -7 443.780 210.985   3
  -9   2   7 317.279 308.171   4
   9  -2  -6 581.628 204.581   3
  -9  -2   6 474.200 232.512   2
   9  -2  -6 278.603 187.755   1
  -9   2   6 806.758 337.291   4
   9  -2  -5 843.238 194.304   3
  -9   2   5 758.931 302.466   2
  -9  -2   5 532.508 241.155   2
   9  -2  -5 583.739 219.993   1
  -9   2   5 991.205 337.319   4
   9  -2  -4 1017.02 170.557   3
  -9   2   4 960.165 323.442   2
  -9  -2   4 1104.16 304.279   2
   9  -2  -4 1225.82 281.297   1
  -9   2   4 1233.85 360.339   4
  -9   2   3 547.495 283.558   2
  -9  -2   3 567.704 264.225   2
  -9   2   3 283.384 227.820   4
  -9   2   2 263.800 238.081   2
  -9  -2   2 221.334 261.273   2
  -9   2   2 363.640 227.568   4
  -9  -2   1 150.882 254.573   2
  -9   2   1 131.546 194.387   4
  -9   2   1 169.708 249.408   2
  -9   2   0 2081.13 419.855   2
  -9  -2   0 2739.13 426.472   2
  -9   2  -1 270.425 219.946   2
  -9  -2  -1 132.585 252.240   2
  -9  -2  -1 130.209 48.2097   3
  -9  -2  -2 411.300 62.8766   3
  -9   2  -2 786.802 396.791   2
  -9  -2  -2 678.443 277.537   2
  -9  -2  -3 194.337 58.8567   3
  -9   2  -3 189.182 269.653   2
  -9  -2  -3 101.868 126.130   4
  -9   2  -4 707.826 444.204   2
  -9  -2  -4 1308.30 191.377   4
  -9  -2  -4 393.800 441.784   2
  -9   2  -5-280.728 405.231   2
  -9  -2  -5-921.983 392.743   2
  -9   2  -6 322.570 205.655   1
  -9   2  -6-58.2646 386.637   2
  -9  -2  -6-72.6212 371.775   2
  -9   2  -7-55.9420 183.360   1
  -9   2  -7-221.802 374.236   2
  -9  -2  -7-274.861 373.771   2
  -9   2  -8 384.733 294.313   1
  -9   2  -8-120.623 429.852   2
  -9  -2  -8-24.7033 458.928   2
  -9   2  -9 332.523 256.210   1
  -9   2  -9 409.590 410.603   2
  -9  -2  -9-80.6525 468.684   2
  -9  -2  -9 329.362 176.702   3
  -9  -2 -10 16.2017 150.096   3
  -9   2 -10-141.566 245.417   1
  -9  -2 -10-405.673 484.013   2
  -9  -2 -11-168.001 427.662   2
  -9   2 -11 83.1189 259.519   1
  -9   2 -11-317.846 412.837   2
  -9  -2 -12-228.049 362.738   2
  -9   2 -12 164.667 276.455   1
  -9   2 -12-21.1581 423.575   2
  -9   2 -13 421.388 293.748   1
  -9   2 -13-213.255 424.974   2
   9  -3 -13 1610.97 439.754   3
  -9   3  13 1065.09 467.683   4
   9  -3 -12 64.5925 279.242   3
   9  -3 -12-46.3929 192.547   5
  -9   3  12-257.026 319.623   4
   9  -3 -11 337.727 293.999   3
   9  -3 -11 799.456 274.020   5
  -9   3  11 1103.64 455.797   4
   9  -3 -10 46.2867 256.832   3
   9  -3 -10 152.056 208.177   5
  -9   3  10 59.1171 283.175   4
   9  -3  -9 47.2224 237.352   3
   9  -3  -9-28.8605 180.376   5
  -9   3   9 6.51562 241.598   4
   9  -3  -8-41.7672 209.694   3
   9  -3  -8-78.4846 188.495   5
  -9   3   8 91.5216 215.944   4
   9  -3  -7 714.534 243.803   3
   9  -3  -7 676.999 267.771   5
  -9   3   7 563.346 343.338   4
   9  -3  -6 21.3358 153.503   1
   9  -3  -6-28.6238 171.909   3
  -9  -3   6 211.147 255.233   2
  -9   3   6 107.617 250.130   4
   9  -3  -5 2590.02 356.232   1
  -9   3   5 3170.09 480.324   2
  -9  -3   5 2793.90 459.125   2
  -9   3   5 3345.93 562.798   4
   9  -3  -5 2981.88 314.192   3
   9  -3  -4 2357.76 355.563   1
  -9  -3   4 2907.09 442.620   2
  -9   3   4 2684.74 471.896   2
  -9   3   4 3064.49 503.845   4
   9  -3  -4 3263.78 280.123   3
   9  -3  -3 6.55389 84.5393   3
  -9   3   3-25.6510 182.438   2
  -9  -3   3 111.522 216.270   2
  -9   3   3 1.06392 178.173   4
  -9  -3   2 695.627 167.426   3
  -9   3   2 724.876 317.595   2
  -9  -3   2 973.236 330.681   2
  -9   3   2 340.774 236.329   4
  -9   3   1 2866.83 462.037   2
  -9  -3   1 2305.68 404.745   2
  -9  -3   1 2723.30 257.679   3
  -9  -3   0 46.9174 95.4044   3
  -9   3   0 151.456 278.283   2
  -9  -3   0 189.674 202.722   2
  -9  -3  -1 472.639 124.311   3
  -9   3  -1 164.451 224.880   2
  -9  -3  -1 210.748 206.887   2
  -9  -3  -2 3137.77 458.238   2
  -9   3  -2 2522.05 454.459   2
  -9   3  -3 411.919 251.051   1
  -9   3  -3 490.004 307.112   2
  -9  -3  -3 4.23278 292.672   2
  -9   3  -4 67.5141 228.196   1
  -9  -3  -4 142.134 109.140   4
  -9   3  -4 118.987 257.015   2
  -9  -3  -4-238.340 339.083   2
  -9   3  -5 4.93198 207.799   1
  -9   3  -5-805.961 412.199   2
  -9  -3  -5-29.5112 51.2187   4
  -9  -3  -5-1163.20 462.959   2
  -9   3  -6 1151.59 354.479   1
  -9   3  -6 947.364 387.612   2
  -9  -3  -6 950.844 434.107   2
  -9   3  -7 591.695 313.091   1
  -9   3  -7 947.415 376.717   2
  -9  -3  -7-129.392 470.424   2
  -9   3  -8 670.286 278.806   1
  -9   3  -8 275.019 402.906   2
  -9  -3  -8 320.143 362.722   2
  -9   3  -9 561.045 270.915   1
  -9   3  -9-177.534 478.654   2
  -9  -3  -9-12.6297 346.708   2
  -9   3 -10 20.3210 165.612   1
  -9   3 -10-1242.78 538.235   2
  -9  -3 -10-1276.45 524.219   2
  -9  -3 -11-813.403 478.915   2
  -9   3 -11-34.7176 216.956   1
  -9   3 -11-655.919 481.605   2
  -9   3 -12 213.307 301.116   1
  -9   3 -12-362.583 390.730   2
  -9   3 -13 540.391 291.562   1
  -9   3 -13-623.971 418.955   2
   9  -4 -12 428.539 323.786   3
   9  -4 -12 710.542 252.608   5
  -9   4  12 647.544 389.819   4
   9  -4 -11 361.614 275.672   3
   9  -4 -11 269.784 229.232   5
  -9   4  11 469.775 305.268   4
   9  -4 -10 1019.42 309.559   3
   9  -4 -10 913.698 310.072   5
  -9   4  10 1373.00 437.898   4
   9  -4  -9 560.182 254.617   3
   9  -4  -9 357.213 233.061   5
  -9   4   9 457.202 336.768   4
   9  -4  -8 461.226 208.405   3
   9  -4  -8 450.714 224.254   5
  -9   4   8 417.349 351.064   4
   9  -4  -7 762.358 244.926   3
   9  -4  -7 674.204 300.551   5
  -9   4   7 398.623 320.331   4
   9  -4  -6-20.9884 141.529   3
   9  -4  -6-109.826 231.478   5
  -9   4   6-61.1419 263.588   4
   9  -4  -5 357.354 162.112   3
   9  -4  -5 106.263 147.710   1
  -9   4   5 315.373 302.924   2
  -9  -4   5 264.384 208.528   2
  -9   4   5 295.004 248.883   4
  -9  -4   5 18.2031 140.452   3
   9  -4  -4 2095.80 335.786   1
  -9   4   4 2998.43 503.314   2
  -9  -4   4 2688.88 444.402   2
  -9  -4   4 2536.18 339.732   3
   9  -4  -4 2970.49 286.174   3
  -9   4   3 8272.45 753.522   2
  -9  -4   3 8526.18 700.679   2
  -9  -4   3 8084.35 534.313   3
   9  -4  -3 9205.18 409.296   3
  -9   4   2 14012.3 948.083   2
  -9  -4   2 12263.5 819.053   2
  -9  -4   2 11210.4 597.928   3
   9  -4  -2 13013.1 357.021   3
  -9  -4   1 226.366 139.745   3
  -9   4   1 307.669 269.265   2
  -9  -4   1 306.433 261.493   2
  -9  -4   0 983.741 185.034   3
  -9   4   0 843.694 348.768   2
  -9  -4   0 938.509 302.605   2
  -9   4  -1 1173.31 315.970   1
  -9  -4  -1 1221.91 197.883   3
  -9   4  -1 1232.48 337.745   2
  -9  -4  -1 1675.02 346.242   2
  -9   4  -2 1487.19 337.299   1
  -9   4  -2 1492.09 361.723   2
  -9  -4  -2 1593.70 358.791   2
  -9   4  -3 1178.28 344.484   1
  -9   4  -3 843.379 314.020   2
  -9  -4  -3 376.366 286.375   2
  -9   4  -4-28.3528 195.156   1
  -9   4  -4-28.3891 184.360   2
  -9  -4  -4-587.251 321.325   2
  -9   4  -5 439.880 254.890   1
  -9   4  -5 196.925 336.186   2
  -9  -4  -5-114.504 406.749   2
  -9   4  -6 143.664 221.570   1
  -9   4  -6-798.960 412.940   2
  -9  -4  -6-950.144 411.904   2
  -9   4  -7 1177.84 354.701   1
  -9   4  -7 630.033 394.292   2
  -9  -4  -7 640.661 444.289   2
  -9   4  -8 73.8952 194.084   1
  -9   4  -8-759.406 443.804   2
  -9  -4  -8-1263.68 500.953   2
  -9   4  -9 412.025 270.217   1
  -9   4  -9-830.738 483.985   2
  -9  -4  -9-177.938 453.075   2
  -9  -4 -10-246.684 332.320   2
  -9   4 -10 60.0479 188.029   1
  -9   4 -10-737.210 472.103   2
  -9  -4 -11-297.966 434.046   2
  -9   4 -11 130.489 220.925   1
  -9   4 -11-645.326 463.982   2
  -9   4 -12 242.062 235.086   1
  -9   4 -12-470.336 455.151   2
   9  -5 -12 32.0344 258.685   3
   9  -5 -12 234.865 225.253   5
  -9   5  12 350.072 306.425   4
   9  -5 -11 3.38548 202.261   3
   9  -5 -11 23.0583 217.630   5
  -9   5  11 193.861 307.056   4
   9  -5 -10 209.776 245.181   5
  -9   5  10 372.366 354.881   4
   9  -5 -10 115.066 219.921   3
   9  -5  -9 624.519 312.114   5
  -9   5   9 823.964 353.269   4
   9  -5  -9 417.329 257.999   3
   9  -5  -8 2359.93 455.220   5
   9  -5  -8 2012.59 369.711   3
   9  -5  -7 1396.03 363.177   5
   9  -5  -6 1276.04 352.547   5
  -9  -5   5 173.369 217.652   2
   9  -5  -5-34.3251 245.604   5
  -9   5   4 984.472 327.191   2
  -9  -5   4 1152.75 327.892   2
  -9   5   3 11733.5 901.465   2
  -9  -5   3 12377.1 823.834   2
  -9  -5   3 11625.8 682.736   3
  -9  -5   2 637.474 200.054   3
  -9   5   2 1167.19 386.756   2
  -9  -5   2 812.312 294.800   2
  -9  -5   1 89.4852 128.359   3
  -9   5   1 268.747 235.075   2
  -9  -5   1 225.208 214.711   2
  -9   5   0 1695.20 335.291   1
  -9   5   0 1938.75 414.934   2
  -9  -5   0 2271.67 387.690   2
  -9  -5   0 1860.49 267.893   3
  -9   5  -1 1709.30 344.507   1
  -9   5  -1 1945.36 420.279   2
  -9  -5  -1 1979.62 388.546   2
  -9   5  -2 516.342 264.540   1
  -9   5  -2 528.390 291.928   2
  -9  -5  -2 434.729 266.016   2
  -9   5  -3-10.3863 160.698   1
  -9   5  -3-19.8869 258.130   2
  -9  -5  -3-616.422 321.872   2
  -9   5  -4 1357.68 361.511   1
  -9   5  -4 1875.82 412.741   2
  -9  -5  -4 699.143 319.714   2
  -9   5  -5 344.932 279.321   1
  -9   5  -5 390.108 230.017   2
  -9  -5  -5 69.0157 352.114   2
  -9   5  -6 1996.20 430.091   1
  -9   5  -6 2752.67 512.851   2
  -9  -5  -6 2066.18 465.137   2
  -9   5  -7-162.311 243.474   1
  -9   5  -7-641.874 356.710   2
  -9  -5  -7-388.544 433.753   2
  -9   5  -8 69.8654 208.368   1
  -9   5  -8-952.835 432.564   2
  -9  -5  -8-288.300 366.580   2
  -9   5  -9-161.558 230.149   1
  -9   5  -9-196.806 332.837   2
  -9  -5  -9-761.116 400.756   2
  -9  -5 -10-225.517 330.282   2
  -9   5 -10 154.827 241.924   1
  -9   5 -10-563.395 401.870   2
  -9  -5 -11-241.340 396.285   2
  -9   5 -11-213.188 262.618   1
  -9   5 -11-583.982 357.664   2
  -9   5 -12-6.83770 240.274   1
  -9   5 -12-879.361 482.216   2
   9  -6 -11 157.874 273.858   5
   9  -6 -11 129.956 235.621   3
   9  -6 -10 212.566 231.092   5
   9  -6  -9 77.1407 215.877   5
   9  -6  -8 31.0255 209.635   5
   9  -6  -7 115.919 252.223   5
   9  -6  -6 488.541 297.251   5
  -9  -6   5 58.0630 163.034   2
   9  -6  -5-136.291 253.915   5
  -9   6   4 451.124 264.772   2
  -9  -6   4 761.236 266.446   2
   9  -6  -4 839.789 321.114   5
  -9   6   3 146.086 202.018   2
  -9  -6   3-45.3533 200.178   2
   9  -6  -3 68.0747 243.919   5
  -9   6   2 3175.78 484.697   2
  -9  -6   2 2663.77 405.634   2
  -9   6   1 674.237 228.484   1
  -9   6   1 734.501 316.190   2
  -9  -6   1 812.309 275.902   2
  -9   6   0 896.402 258.660   1
  -9   6   0 1136.77 361.910   2
  -9  -6   0 1211.51 317.526   2
  -9   6  -1 1702.92 355.706   1
  -9   6  -1 2031.00 419.255   2
  -9  -6  -1 1867.26 358.554   2
  -9   6  -2 793.291 290.518   1
  -9   6  -2 493.756 278.179   2
  -9  -6  -2 860.734 286.107   2
  -9   6  -3 138.759 228.108   1
  -9   6  -3 66.1015 234.027   2
  -9  -6  -3 8.92206 258.796   2
  -9   6  -4-64.4862 304.822   1
  -9   6  -4 141.869 272.607   2
  -9  -6  -4 64.9370 309.718   2
  -9   6  -5-241.149 410.252   1
  -9   6  -5 209.152 220.979   2
  -9  -6  -5 159.118 245.217   2
  -9   6  -6 3.53543 283.938   1
  -9   6  -6 88.6965 203.633   2
  -9  -6  -6-56.8943 310.342   2
  -9   6  -7-98.0993 382.607   1
  -9   6  -7-182.488 358.604   2
  -9  -6  -7-149.568 350.584   2
  -9   6  -8-954.897 470.466   1
  -9   6  -8-264.606 347.670   2
  -9  -6  -8-447.312 377.250   2
  -9   6  -9-371.126 415.256   1
  -9   6  -9-280.416 369.402   2
  -9  -6  -9-122.522 349.885   2
  -9   6 -10-625.329 398.130   1
  -9   6 -10-480.670 398.196   2
  -9  -6 -10-44.9863 371.870   2
  -9  -6 -11 402.024 354.579   2
  -9   6 -11-335.321 398.686   1
  -9   6 -11-388.162 369.079   2
   9  -7 -11 254.491 264.306   5
   9  -7 -10 237.574 269.520   5
   9  -7  -9 183.316 244.807   5
   9  -7  -8-26.5374 215.928   5
   9  -7  -7 110.015 271.102   5
   9  -7  -6 2396.12 480.321   5
   9  -7  -5 145.286 300.040   5
  -9  -7   4 6.06309 171.369   2
   9  -7  -4-59.4845 224.438   5
  -9   7   3-85.1846 237.084   2
  -9  -7   3 92.3213 196.034   2
   9  -7  -3 45.4488 204.384   5
  -9   7   2 39.7301 136.029   1
  -9   7   2-50.2687 206.145   2
  -9  -7   2 85.9754 169.086   2
   9  -7  -2 127.917 251.328   5
  -9   7   1 1657.44 316.357   1
  -9   7   1 2095.32 435.563   2
  -9  -7   1 1738.03 337.783   2
  -9   7   0 684.115 241.053   1
  -9   7   0 706.949 291.685   2
  -9  -7   0 432.293 217.297   2
  -9   7  -1-31.1784 172.480   1
  -9   7  -1 2.02533 229.418   2
  -9  -7  -1-44.2206 175.811   2
  -9   7  -2 17.7210 282.419   1
  -9   7  -2 212.442 243.225   2
  -9  -7  -2 433.508 242.923   2
  -9   7  -3 1664.94 401.438   1
  -9   7  -3 1928.43 403.866   2
  -9  -7  -3 1989.23 395.619   2
  -9   7  -4-492.116 309.419   1
  -9   7  -4-9.57880 223.266   2
  -9  -7  -4-571.195 339.210   2
  -9   7  -5-610.615 373.005   1
  -9   7  -5-43.1113 202.876   2
  -9  -7  -5-80.1218 281.040   2
  -9   7  -6-39.1015 191.037   2
  -9  -7  -6-198.242 335.621   2
  -9   7  -7-306.311 411.115   1
  -9   7  -7 349.409 244.383   2
  -9  -7  -7-12.5501 331.292   2
  -9   7  -8-702.155 419.697   1
  -9   7  -8-388.968 322.888   2
  -9  -7  -8-235.826 343.763   2
  -9   7  -9-947.850 468.792   1
  -9   7  -9-173.533 323.765   2
  -9  -7  -9-452.525 362.469   2
  -9   7 -10-409.200 422.835   1
  -9   7 -10-768.305 426.249   2
  -9  -7 -10-407.026 334.265   2
  -9  -7 -11-301.674 423.609   2
  -9   7 -11-723.274 416.732   1
  -9   7 -11-610.246 386.960   2
   9  -8 -10 291.844 264.262   5
   9  -8  -9 1231.66 425.140   5
   9  -8  -8 2.79996 283.486   5
   9  -8  -7 1757.71 448.919   5
   9  -8  -6 858.669 355.573   5
   9  -8  -5 256.703 280.886   5
  -9  -8   4-48.6843 124.766   2
   9  -8  -4 32.0162 203.201   5
  -9   8   3 28.7359 137.646   1
  -9   8   3 200.162 312.021   2
  -9  -8   3-48.7641 144.903   2
   9  -8  -3 17.4234 217.351   5
  -9   8   2-2.68585 156.635   1
  -9   8   2 42.7660 201.336   2
  -9  -8   2 97.9257 159.036   2
   9  -8  -2 63.7789 250.346   5
  -9   8   1 247.573 209.999   1
  -9   8   1 444.723 272.988   2
  -9  -8   1 360.273 197.981   2
   9  -8  -1 355.869 290.552   5
  -9   8   0 163.830 188.216   1
  -9   8   0 76.1235 227.750   2
   9  -8   0 257.838 275.985   5
  -9  -8   0 319.780 188.830   2
  -9  -8  -1 2512.59 380.497   2
  -9   8  -1 1793.01 402.426   1
  -9   8  -1 2184.35 427.573   2
  -9   8  -2-156.286 271.138   1
  -9   8  -2 8.80530 216.063   2
  -9  -8  -2-92.2718 163.908   2
  -9   8  -3 17.4751 197.045   2
  -9  -8  -3 75.2926 168.172   2
  -9   8  -4 159.407 352.696   1
  -9   8  -4 482.382 264.254   2
  -9  -8  -4 260.545 253.237   2
  -9   8  -5-341.590 319.680   1
  -9   8  -5 167.359 205.854   2
  -9  -8  -5-523.337 303.464   2
  -9   8  -6-909.452 457.907   1
  -9   8  -6 43.2664 238.486   2
  -9  -8  -6-516.052 335.868   2
  -9   8  -7 326.409 387.685   1
  -9   8  -7 546.258 308.253   2
  -9  -8  -7 339.523 323.620   2
  -9   8  -8-527.343 436.126   1
  -9   8  -8 108.391 239.750   2
  -9  -8  -8-220.300 369.406   2
  -9   8  -9 146.078 271.815   2
  -9  -8  -9-472.239 367.592   2
  -9   8 -10-562.788 397.186   1
  -9   8 -10-639.717 402.570   2
  -9  -8 -10-151.962 304.456   2
   9  -9  -9 222.528 244.988   5
   9  -9  -8 3025.94 576.165   5
   9  -9  -7 526.754 354.527   5
   9  -9  -6 1179.77 430.707   5
   9  -9  -5 61.7451 232.493   5
   9  -9  -4 2520.60 509.049   5
  -9   9   3-107.313 149.690   1
  -9  -9   3-133.021 172.422   2
   9  -9  -3 165.957 274.034   5
  -9   9   2 607.083 226.676   1
  -9   9   2 688.565 308.004   2
  -9  -9   2 659.799 219.017   2
   9  -9  -2 697.698 303.107   5
  -9   9   1 159.189 214.504   2
  -9   9   1 339.990 197.966   1
  -9  -9   1 258.480 195.449   2
   9  -9  -1 362.405 289.722   5
  -9   9   0 33.8577 155.639   2
  -9   9   0-144.901 286.242   1
  -9  -9   0-100.879 143.379   2
   9  -9   0-212.857 255.232   5
  -9   9  -1 393.117 234.269   2
  -9   9  -1-224.418 329.946   1
   9  -9   1 396.149 346.036   5
  -9  -9  -1 256.050 189.496   2
  -9   9  -2 1306.31 344.136   2
   9  -9   2 1478.33 413.204   5
  -9   9  -2 1002.03 356.537   1
  -9  -9  -2 1442.14 306.269   2
   9  -9   3 149.359 252.257   5
  -9   9  -3 258.507 268.809   2
  -9   9  -3-145.303 344.079   1
  -9  -9  -3 249.973 199.193   2
  -9   9  -4-33.2591 215.203   2
  -9   9  -4-440.023 358.083   1
  -9  -9  -4-624.325 343.217   2
  -9   9  -5 311.731 277.692   2
  -9   9  -5-328.654 397.060   1
  -9  -9  -5-756.657 369.778   2
  -9   9  -6 249.392 262.171   2
  -9   9  -6-133.322 314.677   1
  -9  -9  -6-73.1427 288.686   2
  -9   9  -7 1050.35 346.500   2
  -9   9  -7 225.022 378.627   1
  -9  -9  -7 424.300 297.717   2
  -9   9  -8-549.527 427.362   1
  -9   9  -8 209.029 267.547   2
  -9  -9  -8-392.472 354.618   2
   9 -10  -7-257.917 285.648   5
   9 -10  -6 334.229 322.478   5
   9 -10  -5 975.837 399.708   5
   9 -10  -4 245.943 275.898   5
   9 -10  -3 195.648 241.192   5
  -9  10   2 23.5073 137.235   1
   9 -10  -2 274.559 307.419   5
  -9  10   1 1075.09 332.483   2
  -9  10   1 851.693 288.873   1
   9 -10  -1 1613.02 441.974   5
  -9  10   0 337.959 243.864   2
  -9  10   0 73.4798 268.550   1
   9 -10   0 241.295 251.682   5
  -9  10  -1 371.214 201.464   2
  -9  10  -1 378.548 296.060   1
   9 -10   1 514.107 352.584   5
  -9 -10  -1 389.931 181.242   2
  -9  10  -2-88.2753 196.391   2
   9 -10   2 49.6182 224.905   5
  -9  10  -2-557.895 346.163   1
  -9 -10  -2 0.40620 154.749   2
  -9  10  -3 413.863 237.345   2
   9 -10   3 437.165 311.230   5
  -9  10  -3 210.409 283.661   1
  -9 -10  -3 372.579 204.589   2
  -9  10  -4-31.3089 188.524   2
   9 -10   4-271.652 293.306   5
  -9  10  -4-271.246 341.602   1
  -9 -10  -4 149.653 182.146   2
  -9  10  -5-48.7935 185.006   2
   9 -10   5-92.4485 252.867   5
  -9  10  -5-533.436 393.709   1
  -9 -10  -5-495.199 319.714   2
   9 -10   6 20.0854 208.870   5
  -9  10  -6 76.6580 219.426   2
  -9  10  -6-708.235 438.502   1
  -9 -10  -6-567.060 339.895   2
   9 -10   7 155.996 272.454   5
  -9  10  -7 85.2833 193.635   2
  -9  10  -7-342.576 405.686   1
  -9 -10  -7 90.1454 259.670   2
   9 -11  -5 453.778 366.955   5
   9 -11  -4 102.672 272.552   5
   9 -11  -3-176.504 298.094   5
   9 -11  -2 483.268 352.850   5
  -9  11   1-209.648 262.116   1
   9 -11  -1-84.1010 316.363   5
  -9  11   0 47.6466 186.569   2
  -9  11   0-101.246 286.841   1
   9 -11   0 114.628 261.045   5
  -9  11  -1 318.959 193.292   2
   9 -11   1 225.301 330.947   5
  -9  11  -1-282.497 336.026   1
  -9  11  -2-155.509 204.471   2
   9 -11   2 104.070 261.370   5
  -9  11  -2-519.750 313.299   1
  -9  11  -3 40.9700 170.412   2
   9 -11   3-129.871 229.585   5
  -9  11  -4 14.2162 192.893   2
   9 -11   4 92.7160 230.230   5
  -9  11  -4-412.836 299.886   1
   9 -11   5 514.001 348.597   5
  -9  11  -5-9.52268 407.060   1
  10   0 -12 2697.56 481.472   3
 -10   0  12 2586.69 673.117   4
  10   0 -11-70.3898 232.370   3
 -10   0  11-229.380 360.288   4
  10   0 -10 58.1546 172.511   5
 -10   0  10-245.002 336.453   4
  10   0  -9 33.0173 173.257   5
 -10   0   9 0.91274 330.641   4
 -10   0   8 524.318 328.725   4
 -10   0   7 34.1906 236.465   4
 -10   0   6 14013.4 1033.02   2
 -10   0   6 14098.3 1155.26   4
 -10   0   5-75.5924 228.573   2
 -10   0   5-24.6784 272.703   4
 -10   0   4-260.956 273.701   2
 -10   0   4-55.2988 238.147   4
 -10   0   3 138.462 235.906   2
 -10   0   3-61.1578 243.218   4
 -10   0   2 281.885 280.926   2
 -10   0   2 193.599 231.519   4
 -10   0   1 104.553 227.274   2
 -10   0   1 223.505 225.227   4
 -10   0   0 1301.07 343.556   2
 -10   0   0 1165.35 293.989   4
 -10   0  -1-9.20226 235.182   2
 -10   0  -1 43.7633 157.391   4
 -10   0  -2 1003.76 357.499   2
 -10   0  -2 768.509 218.273   4
 -10   0  -3 31.1546 224.582   2
 -10   0  -4 2056.07 486.951   2
 -10   0  -5-979.770 439.903   2
 -10   0  -6-854.817 416.762   2
 -10   0  -7-661.299 433.257   2
 -10   0  -8-196.089 359.777   2
 -10   0  -9-529.764 396.353   2
 -10   0 -10 384.026 338.175   2
 -10   0 -11-526.003 468.055   2
 -10   0 -12-688.315 468.551   2
  10  -1 -12 414.316 282.660   3
 -10  -1  12 142.551 383.896   4
 -10   1  12 123.362 417.580   4
  10  -1 -11 771.164 309.968   3
 -10  -1  11 761.066 457.062   4
 -10   1  11 1355.33 521.113   4
  10  -1 -10 225.095 244.348   3
  10  -1 -10 22.2560 146.223   5
 -10   1  10 393.416 368.830   4
  10  -1  -9 27.7676 218.223   3
  10   1  -9-45.3313 115.494   5
  10  -1  -9-7.41643 181.171   5
 -10   1   9 166.817 361.689   4
  10  -1  -8 468.681 240.364   3
  10  -1  -8 387.413 240.498   5
 -10   1   8 496.349 363.982   4
 -10   1   7 1060.19 416.820   4
 -10   1   6 54.2176 196.906   2
 -10  -1   6 69.7949 271.912   2
 -10   1   6-139.692 268.892   4
 -10   1   5 652.227 320.917   2
 -10  -1   5 894.327 336.099   2
 -10   1   5 1020.83 393.586   4
 -10   1   4 468.585 273.757   2
 -10  -1   4 373.965 262.762   2
 -10   1   4 349.091 260.675   4
 -10   1   3 3804.44 528.050   2
 -10  -1   3 3530.92 519.372   2
 -10   1   3 3844.50 558.656   4
 -10   1   2 825.296 340.519   2
 -10  -1   2 256.371 221.586   2
 -10  -1   2 437.407 261.394   4
 -10   1   2 300.587 233.528   4
 -10   1   1 472.824 287.727   2
 -10  -1   1 218.267 249.573   2
 -10  -1   1 351.765 217.478   4
 -10   1   1 473.002 235.326   4
 -10   1   0-50.9339 199.787   2
 -10  -1   0 230.452 209.873   2
 -10  -1   0 81.7778 165.786   4
 -10   1   0 121.358 167.069   4
 -10   1  -1 73.4294 250.231   2
 -10  -1  -1 7.64512 210.167   2
 -10  -1  -1-87.3771 174.277   4
 -10   1  -1 52.5767 155.594   4
 -10   1  -2 1780.54 400.695   2
 -10  -1  -2 2568.19 450.083   2
 -10  -1  -2 1848.42 304.175   4
 -10   1  -3 346.339 241.439   2
 -10  -1  -3 397.876 280.559   2
 -10  -1  -3 352.530 157.582   4
 -10   1  -4 173.797 258.788   2
 -10  -1  -4-1064.68 458.990   2
 -10   1  -5 1819.74 464.233   2
 -10  -1  -5 1139.95 424.007   2
 -10   1  -6-98.6373 381.823   2
 -10  -1  -6-204.228 394.756   2
 -10   1  -7-971.183 482.804   2
 -10  -1  -7-203.372 452.701   2
 -10   1  -8-233.755 385.235   2
 -10  -1  -8-540.086 378.720   2
 -10   1  -9-455.616 375.438   2
 -10  -1  -9-153.851 391.594   2
 -10   1 -10-299.618 425.335   2
 -10  -1 -10-485.397 377.159   2
 -10   1 -11 38.7176 384.294   2
 -10  -1 -11-63.4294 456.721   2
 -10   1 -12-890.560 537.292   2
 -10  -1 -12-175.772 458.145   2
  10  -2 -12 824.686 325.186   3
 -10   2  12 1504.11 553.726   4
  10  -2 -11-224.664 262.232   3
  10  -2 -11 87.0348 189.384   5
 -10   2  11 28.2081 291.766   4
  10  -2 -10 359.608 236.836   3
  10  -2 -10 382.238 219.332   5
 -10   2  10 60.4789 215.622   4
  10  -2  -9 681.781 261.562   3
  10  -2  -9 401.493 235.781   5
 -10   2   9 727.062 364.646   4
  10  -2  -8 30.7024 187.128   3
  10  -2  -8 145.923 212.269   5
 -10   2   8 20.7311 233.127   4
  10  -2  -7-112.209 175.307   3
 -10   2   7-125.699 300.498   4
  10  -2  -6 186.383 156.872   3
 -10   2   6 28.6179 249.548   2
 -10  -2   6 70.4613 243.080   2
 -10   2   6 287.470 286.157   4
 -10   2   5 146.216 286.768   2
 -10  -2   5 397.372 253.802   2
 -10   2   5 200.472 257.137   4
 -10   2   4 98.2406 231.224   2
 -10  -2   4 114.531 201.877   2
 -10   2   4 241.602 245.743   4
 -10   2   3 101.919 180.817   2
 -10  -2   3 77.9012 225.655   2
 -10   2   3 22.4591 190.544   4
 -10   2   2 284.607 270.375   2
 -10  -2   2 371.369 279.141   2
 -10   2   2 529.084 266.448   4
 -10   2   1-328.214 304.839   2
 -10  -2   1 91.5854 206.531   2
 -10   2   1 214.831 208.285   4
 -10   2   0 937.865 338.470   2
 -10  -2   0 997.045 339.337   2
 -10   2  -1 1641.34 371.844   2
 -10  -2  -1 1885.47 382.789   2
 -10  -2  -1 1743.33 327.420   4
 -10   2  -2 581.548 299.347   2
 -10  -2  -2 598.143 250.701   2
 -10  -2  -2 285.290 180.672   4
 -10   2  -3 17.8340 243.463   2
 -10  -2  -3 158.536 213.703   2
 -10  -2  -3 72.5439 136.794   4
 -10   2  -4 870.915 310.025   2
 -10  -2  -4 991.543 182.443   4
 -10   2  -5-60.9311 456.491   2
 -10  -2  -5 190.848 370.682   2
 -10   2  -6-250.066 455.254   2
 -10  -2  -6-999.748 440.421   2
 -10   2  -7-63.2542 355.919   2
 -10  -2  -7-279.605 466.969   2
 -10   2  -8 1267.19 494.601   2
 -10  -2  -8 1037.41 443.077   2
 -10   2  -9-1079.78 523.766   2
 -10  -2  -9-67.6268 364.784   2
 -10   2 -10-607.030 450.053   2
 -10  -2 -10-930.734 499.825   2
 -10   2 -11-520.397 400.565   2
 -10  -2 -11-399.890 415.454   2
 -10   2 -12-708.322 445.601   2
 -10  -2 -12-1180.27 557.204   2
 -10   3  12 433.139 368.871   4
  10  -3 -11 181.082 264.154   3
  10  -3 -11 107.166 194.981   5
 -10   3  11 274.528 331.738   4
  10  -3 -10 1030.93 314.339   3
  10  -3 -10 1002.22 322.714   5
 -10   3  10 1616.06 497.492   4
  10  -3  -9-14.0547 234.002   3
  10  -3  -9 158.492 188.421   5
 -10   3   9 172.615 311.522   4
  10  -3  -8-41.5810 192.676   3
  10  -3  -8-18.5813 195.795   5
 -10   3   8 55.3810 233.433   4
  10  -3  -7 150.591 172.027   3
  10  -3  -7 213.405 222.292   5
 -10   3   7 179.821 255.271   4
  10  -3  -6 53.6427 159.624   3
 -10  -3   6 151.856 237.437   2
 -10   3   6-106.098 218.871   4
  10  -3  -5 925.082 185.334   3
 -10   3   5 819.413 329.125   2
 -10  -3   5 722.928 302.498   2
 -10   3   5 1013.56 348.505   4
 -10   3   4 492.385 321.725   2
 -10  -3   4 541.518 294.567   2
 -10   3   4 752.174 343.649   4
 -10   3   3 1476.25 381.062   2
 -10  -3   3 1391.09 365.505   2
 -10   3   3 1056.01 332.638   4
 -10   3   2 3110.08 485.905   2
 -10  -3   2 2787.45 467.289   2
 -10   3   1 313.309 227.207   2
 -10  -3   1 204.476 213.078   2
 -10   3   0 1358.91 361.795   2
 -10  -3   0 1669.15 390.003   2
 -10   3  -1 1186.56 354.248   2
 -10  -3  -1 915.017 301.617   2
 -10   3  -2 1538.43 355.330   2
 -10  -3  -2 1634.82 389.183   2
 -10   3  -3-3.63786 276.220   2
 -10  -3  -3 277.606 246.881   2
 -10  -3  -3-34.8025 139.841   4
 -10   3  -4 132.949 251.795   2
 -10  -3  -4-23.2293 367.348   2
 -10  -3  -4 435.952 153.402   4
 -10   3  -5 1748.68 442.630   2
 -10  -3  -5 510.730 416.010   2
 -10   3  -6 31.4542 243.551   1
 -10   3  -6-290.921 416.338   2
 -10   3  -7 3.59805 237.498   1
 -10   3  -7-806.004 436.794   2
 -10  -3  -7-1348.47 510.978   2
 -10   3  -8-152.648 192.828   1
 -10   3  -8-1383.00 582.880   2
 -10  -3  -8-1206.33 509.278   2
 -10   3  -9 221.177 275.189   1
 -10   3  -9-649.903 484.117   2
 -10  -3  -9 52.2321 415.636   2
 -10   3 -10-71.7493 239.116   1
 -10   3 -10-763.907 490.469   2
 -10  -3 -10-197.536 372.123   2
 -10   3 -11-30.3658 233.173   1
 -10   3 -11-467.953 376.482   2
 -10  -3 -11-870.170 508.594   2
  10  -4 -11 43.8652 171.548   5
 -10   4  11 206.275 371.157   4
  10  -4 -10 60.7558 228.742   5
 -10   4  10 106.962 326.126   4
  10  -4  -9-123.987 200.660   3
  10  -4  -9 26.9592 217.627   5
 -10   4   9 59.1726 302.323   4
  10  -4  -8 42.0401 187.926   3
  10  -4  -8 328.130 238.425   5
 -10   4   8 283.740 270.458   4
  10  -4  -7-58.0312 199.055   3
  10  -4  -7 91.1745 227.994   5
 -10   4   7-34.8315 279.404   4
  10  -4  -6 1412.44 253.027   3
 -10  -4   6 1295.57 348.779   2
  10  -4  -6 1915.36 401.949   5
 -10   4   6 1702.12 456.502   4
 -10   4   5 5.63070 203.647   2
 -10  -4   5 81.8052 203.587   2
 -10   4   4 54.4830 219.737   2
 -10  -4   4 11.8160 172.669   2
 -10   4   3 3743.34 539.172   2
 -10  -4   3 3363.06 479.553   2
 -10   4   2 670.282 326.918   2
 -10  -4   2 663.639 277.927   2
 -10   4   1-71.0746 228.068   2
 -10  -4   1-45.5136 236.496   2
 -10   4   0 288.164 280.814   2
 -10  -4   0 728.385 318.316   2
 -10   4  -1 3845.97 537.429   2
 -10  -4  -1 3818.76 497.884   2
 -10   4  -2 356.521 251.603   2
 -10  -4  -2 320.040 274.524   2
 -10   4  -3 278.457 236.599   1
 -10   4  -3 143.937 265.598   2
 -10  -4  -3 157.710 237.438   2
 -10   4  -4 220.396 228.979   1
 -10   4  -4 43.0783 218.455   2
 -10  -4  -4-114.153 321.041   2
 -10   4  -5 323.442 233.937   1
 -10   4  -5 202.697 266.185   2
 -10   4  -6 257.747 240.699   1
 -10   4  -6 662.490 362.966   2
 -10  -4  -6-273.369 476.703   2
 -10   4  -7 181.078 284.194   1
 -10   4  -7-401.290 374.302   2
 -10  -4  -7-832.895 405.659   2
 -10   4  -8-36.1742 175.133   1
 -10   4  -8-1044.06 506.864   2
 -10  -4  -8-1081.16 499.958   2
 -10   4  -9-32.5233 223.429   1
 -10   4  -9-722.300 459.489   2
 -10  -4  -9-198.353 381.529   2
 -10   4 -10-127.212 239.132   1
 -10   4 -10-489.189 449.987   2
 -10  -4 -10-407.819 371.342   2
 -10   4 -11 76.0136 216.872   1
 -10   4 -11-384.468 425.358   2
 -10  -4 -11-617.939 401.865   2
  10  -5 -11 1006.44 345.989   5
  10  -5 -10-69.9977 228.660   5
  10  -5  -9 18.5332 204.861   5
  10  -5  -8 83.6676 204.646   5
  10  -5  -7 127.379 242.565   5
  10  -5  -6-51.2818 208.307   5
 -10   5   5 2094.22 492.623   2
 -10  -5   5 1659.18 382.709   2
  10  -5  -5 1971.65 426.915   5
 -10   5   4-24.7169 284.031   2
 -10  -5   4 97.1927 187.129   2
 -10  -5   3 869.112 278.680   2
 -10   5   3 686.657 329.279   2
 -10   5   2 1038.85 365.689   2
 -10  -5   2 1254.05 335.824   2
 -10   5   1 7479.16 748.134   2
 -10  -5   1 7382.67 681.177   2
 -10   5   0 193.448 224.884   2
 -10  -5   0 155.575 216.329   2
 -10   5  -1 802.593 298.925   2
 -10  -5  -1 1010.43 315.767   2
 -10   5  -2-25.6097 211.279   1
 -10   5  -2-45.0257 250.066   2
 -10  -5  -2-37.9949 185.013   2
 -10   5  -3 25.9016 204.503   1
 -10   5  -3-93.0662 257.729   2
 -10  -5  -3 92.9217 197.799   2
 -10   5  -4-205.422 217.266   1
 -10   5  -4 23.5516 250.266   2
 -10  -5  -4-57.4336 329.393   2
 -10   5  -5 33.8630 160.185   1
 -10   5  -5 42.6070 204.523   2
 -10  -5  -5-236.149 385.563   2
 -10   5  -6 89.4888 215.118   1
 -10   5  -6 152.724 208.296   2
 -10  -5  -6-134.335 385.660   2
 -10   5  -7 49.5061 252.310   1
 -10   5  -7-407.575 376.416   2
 -10  -5  -7-37.1680 284.473   2
 -10   5  -8-129.126 246.040   1
 -10   5  -8-317.730 397.383   2
 -10  -5  -8-343.698 415.852   2
 -10   5  -9 690.277 325.147   1
 -10   5  -9-368.415 431.529   2
 -10  -5  -9-273.045 390.612   2
 -10   5 -10-22.8425 255.792   1
 -10   5 -10-576.715 445.651   2
 -10  -5 -10-104.390 392.696   2
 -10   5 -11-95.0651 277.486   1
 -10   5 -11-591.719 392.873   2
 -10  -5 -11-381.947 394.004   2
  10  -6 -10 325.398 216.449   5
  10  -6  -9 466.392 297.687   5
  10  -6  -8 50.8472 193.136   5
  10  -6  -7 770.181 349.673   5
  10  -6  -6-8.30848 239.785   5
 -10  -6   5 142.682 238.887   2
  10  -6  -5 94.0700 209.407   5
 -10   6   4-240.532 273.688   2
 -10  -6   4-151.935 203.018   2
  10  -6  -4-69.0590 270.616   5
 -10  -6   3 3741.03 495.055   2
 -10   6   3 3389.93 531.977   2
 -10   6   2 1137.93 332.972   2
 -10  -6   2 1531.48 353.062   2
 -10   6   1 95.0568 206.604   2
 -10  -6   1 383.408 245.129   2
 -10   6   0 993.763 354.664   2
 -10  -6   0 366.853 246.786   2
 -10   6  -1 72.0379 192.729   1
 -10   6  -1 16.7340 279.881   2
 -10  -6  -1-74.5690 214.308   2
 -10   6  -2 71.1204 221.810   1
 -10   6  -2 401.995 278.703   2
 -10  -6  -2 306.697 239.268   2
 -10   6  -3 447.102 261.597   1
 -10   6  -3 786.947 341.202   2
 -10  -6  -3 587.920 271.517   2
 -10   6  -4 202.305 234.850   1
 -10   6  -4 300.666 244.058   2
 -10  -6  -4-125.815 341.479   2
 -10   6  -5 41.2495 228.766   1
 -10   6  -5 144.895 245.703   2
 -10  -6  -5-480.783 359.277   2
 -10   6  -6 564.656 352.352   1
 -10   6  -6 125.394 244.123   2
 -10  -6  -6 33.5204 337.072   2
 -10   6  -7 40.4204 210.055   1
 -10   6  -7-15.6491 207.222   2
 -10  -6  -7-330.124 432.289   2
 -10   6  -8 35.4899 191.046   1
 -10   6  -8-446.263 353.298   2
 -10  -6  -8-573.244 366.866   2
 -10   6  -9 92.0532 226.903   1
 -10   6  -9-608.304 413.526   2
 -10  -6  -9-482.882 353.551   2
 -10   6 -10 78.2033 211.377   1
 -10   6 -10-187.366 403.882   2
 -10  -6 -10-536.178 370.204   2
  10  -7  -9 154.484 257.287   5
  10  -7  -8 697.730 366.993   5
  10  -7  -7 368.300 297.562   5
  10  -7  -6-126.092 279.579   5
 -10  -7   5 920.841 303.242   2
  10  -7  -5 2923.48 526.849   5
 -10   7   4 2675.13 506.958   2
 -10  -7   4 2290.64 392.465   2
  10  -7  -4 2961.44 572.053   5
 -10   7   3-204.024 268.226   2
 -10  -7   3 44.9389 192.246   2
  10  -7  -3 58.8494 204.044   5
 -10   7   2 103.011 241.586   2
  10  -7  -2 208.486 275.973   5
 -10  -7   2 65.6281 195.805   2
 -10   7   1 158.787 246.254   2
 -10  -7   1 290.260 227.505   2
 -10   7   0 700.671 246.989   1
 -10   7   0 628.925 274.297   2
 -10  -7   0 865.320 278.174   2
 -10   7  -1 302.863 229.630   1
 -10   7  -1 239.933 254.832   2
 -10  -7  -1 266.269 217.388   2
 -10   7  -2 130.501 206.054   1
 -10   7  -2 284.329 268.852   2
 -10  -7  -2 160.011 197.789   2
 -10   7  -3 220.754 232.625   1
 -10   7  -3 132.923 252.643   2
 -10  -7  -3 233.985 222.650   2
 -10   7  -4 647.530 258.253   1
 -10   7  -4 546.405 283.186   2
 -10  -7  -4 727.043 337.959   2
 -10   7  -5 102.981 214.057   1
 -10   7  -5 26.7080 226.912   2
 -10  -7  -5-93.0818 289.389   2
 -10   7  -6 304.997 283.498   1
 -10   7  -6 471.551 294.260   2
 -10  -7  -6 80.0796 289.112   2
 -10   7  -7-147.758 211.378   1
 -10   7  -7-42.2615 214.228   2
 -10  -7  -7-250.785 313.172   2
 -10   7  -8-208.383 306.185   1
 -10   7  -8 215.003 313.768   2
 -10  -7  -8 136.528 343.587   2
 -10   7  -9-218.765 322.073   1
 -10   7  -9 29.3671 207.555   2
 -10  -7  -9-649.736 410.145   2
  10  -8  -8 143.135 249.178   5
  10  -8  -7 406.139 313.447   5
  10  -8  -6 4.36694 272.914   5
  10  -8  -5 69.4781 302.320   5
 -10  -8   4 2460.37 414.422   2
  10  -8  -4-0.71768 536.956   5
 -10   8   3 86.6082 265.330   2
 -10  -8   3-50.3309 158.540   2
  10  -8  -3-116.625 245.827   5
 -10   8   2 20.9067 217.293   2
 -10  -8   2 39.3619 156.345   2
  10  -8  -2 116.709 264.552   5
 -10   8   1 280.529 211.222   1
 -10   8   1 225.207 219.720   2
 -10  -8   1 207.166 218.725   2
  10  -8  -1 65.5355 267.766   5
 -10   8   0 143.740 195.853   1
 -10   8   0 172.958 206.586   2
  10  -8   0 307.488 298.530   5
 -10  -8   0 224.001 190.691   2
 -10   8  -1 668.472 284.389   1
 -10   8  -1 577.643 297.022   2
 -10  -8  -1 691.799 261.494   2
 -10   8  -2 32.5991 219.905   1
 -10   8  -2 225.916 271.617   2
 -10  -8  -2 209.416 210.997   2
 -10   8  -3 77.2761 178.105   1
 -10   8  -3 19.8903 227.506   2
 -10  -8  -3 243.109 202.697   2
 -10   8  -4 143.340 224.755   1
 -10   8  -4 74.3991 239.125   2
 -10  -8  -4 40.6790 208.537   2
 -10   8  -5 198.647 296.275   1
 -10   8  -5 300.494 259.906   2
 -10  -8  -5 136.709 342.450   2
 -10   8  -6-703.268 458.528   1
 -10   8  -6 36.1636 205.936   2
 -10  -8  -6-332.928 359.253   2
 -10   8  -7-88.2772 320.150   1
 -10   8  -7 176.369 251.750   2
 -10  -8  -7 37.4021 301.539   2
 -10   8  -8-513.331 389.956   1
 -10   8  -8 82.5197 228.675   2
 -10  -8  -8-390.687 366.038   2
  10  -9  -6 35.3016 284.544   5
  10  -9  -5 137.973 299.108   5
  10  -9  -4 572.885 379.327   5
  10  -9  -3 304.371 295.187   5
 -10   9   2 499.015 209.645   1
 -10   9   2 416.454 256.631   2
 -10  -9   2 817.665 238.137   2
  10  -9  -2 277.542 252.986   5
 -10   9   1-42.5279 162.187   1
 -10   9   1-19.6691 210.473   2
 -10  -9   1-115.828 178.707   2
  10  -9  -1-310.881 279.436   5
 -10   9   0 91.0083 152.473   1
 -10   9   0 220.616 208.115   2
 -10  -9   0 9.62120 173.361   2
  10  -9   0 20.0934 250.864   5
 -10   9  -1 16.8707 191.184   1
 -10   9  -1-13.9641 180.290   2
  10  -9   1-9.61513 281.932   5
 -10  -9  -1-97.6394 155.400   2
 -10   9  -2-215.338 222.925   1
  10  -9   2-215.059 259.023   5
 -10   9  -2 172.280 195.671   2
 -10  -9  -2 5.64527 165.169   2
 -10   9  -3-178.247 260.974   1
 -10   9  -3-127.240 237.419   2
 -10  -9  -3 111.161 168.493   2
 -10   9  -4-422.344 328.040   1
 -10   9  -4-64.8260 227.130   2
 -10  -9  -4 6.04625 183.740   2
 -10   9  -5-471.802 376.562   1
 -10   9  -5 4.22090 257.134   2
 -10  -9  -5-527.869 338.416   2
 -10   9  -6-739.449 449.410   1
 -10   9  -6 247.211 288.295   2
 -10  -9  -6-440.026 357.173   2
  10 -10  -4 47.4707 311.844   5
  10 -10  -3 36.3725 326.786   5
  10 -10  -2-401.729 360.583   5
 -10  10   1 69.1842 160.690   1
 -10  10   1 79.3326 181.802   2
  10 -10  -1-453.144 350.074   5
 -10  10   0 102.157 193.476   1
 -10  10   0 135.825 251.561   2
  10 -10   0 192.015 288.273   5
 -10  10  -1 199.479 226.529   2
 -10  10  -1 424.810 235.605   1
  10 -10   1 340.997 354.479   5
 -10  10  -2 36.9916 177.058   2
  10 -10   2 108.462 288.269   5
 -10  10  -3 335.899 274.493   2
 -10  10  -3-380.019 390.958   1
  10 -10   3 714.634 362.475   5
 -10  10  -4 543.699 291.683   2
 -10  10  -4-493.251 386.638   1
  10 -10   4 106.709 289.828   5
 -11   0  10 698.066 406.276   4
  11   0  -9-50.0543 170.359   5
 -11   0   9-143.521 342.224   4
 -11   0   8 516.394 399.196   4
 -11   0   7-312.436 371.309   4
 -11   0   6 406.296 345.081   2
 -11   0   6 685.425 345.005   4
 -11   0   5 26.7745 258.777   2
 -11   0   5 14.9074 312.834   4
 -11   0   4 60.4562 250.318   2
 -11   0   4 429.662 305.026   4
 -11   0   3 81.7425 210.914   2
 -11   0   3-95.4229 235.791   4
 -11   0   2 8.70369 198.942   2
 -11   0   2 39.8471 222.132   4
 -11   0   1-92.2504 228.490   2
 -11   0   1-1.60071 170.180   4
 -11   0   0 407.516 252.263   2
 -11   0   0 192.047 190.553   4
 -11   0  -1 55.1236 191.920   2
 -11   0  -1 137.059 166.774   4
 -11   0  -2 1043.43 356.447   2
 -11   0  -3 12.9125 209.832   2
 -11   0  -4 407.677 291.500   2
 -11   0  -5-122.129 394.637   2
 -11   0  -6-561.770 415.530   2
 -11   0  -7-822.554 445.093   2
 -11   0  -8 6.49418 316.427   2
 -11   0  -9-600.213 364.692   2
 -11   0 -10-512.784 432.831   2
  11  -1 -10 39.5964 168.316   5
 -11  -1  10-77.8488 305.704   4
 -11   1  10 143.844 354.356   4
  11  -1  -9 90.2920 191.840   5
 -11  -1   9 327.018 415.443   4
 -11   1   9 273.770 348.956   4
 -11  -1   8-74.0308 343.064   4
 -11   1   8 49.6873 330.680   4
 -11  -1   7-167.308 309.672   4
 -11   1   7 251.173 278.799   4
 -11   1   6-67.9459 209.047   2
 -11  -1   6-204.009 269.613   2
 -11  -1   6 34.3263 243.986   4
 -11   1   6 257.790 310.987   4
 -11   1   5 1639.36 411.349   2
 -11  -1   5 1505.07 409.871   2
 -11  -1   5 1526.71 463.657   4
 -11   1   5 1898.40 484.724   4
 -11   1   4 715.504 283.371   2
 -11  -1   4 266.126 258.314   2
 -11  -1   4 456.096 315.239   4
 -11   1   4 421.960 291.103   4
 -11   1   3 57.3076 240.245   2
 -11  -1   3-81.8185 249.543   2
 -11  -1   3 82.8520 239.181   4
 -11   1   3-83.8684 197.990   4
 -11   1   2 539.086 302.230   2
 -11  -1   2 877.555 346.822   2
 -11  -1   2 748.684 333.909   4
 -11   1   2 775.565 298.991   4
 -11   1   1 394.345 311.000   2
 -11  -1   1 442.057 302.602   2
 -11  -1   1 373.680 259.140   4
 -11   1   1 566.621 256.628   4
 -11   1   0 75.2667 218.589   2
 -11  -1   0 23.4783 219.948   2
 -11  -1   0 129.263 193.564   4
 -11   1   0 36.7622 169.852   4
 -11   1  -1 0.55900 227.725   2
 -11  -1  -1 386.749 296.043   2
 -11  -1  -1 112.765 182.367   4
 -11   1  -2 140.420 289.614   2
 -11  -1  -2 111.590 231.943   2
 -11  -1  -2-14.4992 162.411   4
 -11   1  -3-28.4571 193.260   2
 -11  -1  -3-19.9998 177.671   2
 -11   1  -4 267.306 304.273   2
 -11  -1  -4 407.813 270.356   2
 -11   1  -5 649.646 345.316   2
 -11  -1  -5-1015.08 498.338   2
 -11   1  -6-141.523 362.951   2
 -11  -1  -6-285.421 417.875   2
 -11   1  -7-1272.75 531.973   2
 -11  -1  -7-158.086 418.833   2
 -11   1  -8-68.5408 345.742   2
 -11  -1  -8-224.208 352.891   2
 -11   1  -9 380.819 361.071   2
 -11  -1  -9 618.228 415.940   2
 -11   1 -10-730.095 484.047   2
 -11  -1 -10-1041.05 521.355   2
  11  -2 -10 1003.68 315.839   5
 -11   2  10 1044.61 484.273   4
  11  -2  -9-168.515 210.731   5
 -11   2   9 13.3635 352.367   4
  11  -2  -8 2463.85 442.517   5
 -11   2   8 2177.07 544.699   4
 -11   2   7-380.641 284.200   4
 -11   2   6 139.270 289.798   2
 -11  -2   6-120.311 250.247   2
 -11   2   6-100.198 267.935   4
 -11   2   5 361.658 326.833   2
 -11  -2   5 273.954 227.361   2
 -11   2   5 596.078 307.860   4
 -11   2   4 399.702 333.928   2
 -11  -2   4 145.067 225.450   2
 -11   2   4-86.1680 285.437   4
 -11   2   3 25.8553 268.851   2
 -11  -2   3 96.3925 250.878   2
 -11   2   3 110.035 208.884   4
 -11   2   2 955.239 347.147   2
 -11  -2   2 1202.48 363.748   2
 -11   2   2 673.630 299.561   4
 -11   2   1 985.844 334.844   2
 -11  -2   1 812.502 298.416   2
 -11  -2   1 603.299 281.722   4
 -11   2   0-152.344 239.389   2
 -11  -2   0 146.637 235.415   2
 -11  -2   0 176.023 185.256   4
 -11   2  -1 111.991 286.513   2
 -11  -2  -1 98.8736 211.144   2
 -11  -2  -1 4.47093 166.645   4
 -11   2  -2 1642.39 414.266   2
 -11  -2  -2 1280.51 340.961   2
 -11  -2  -2 1291.21 278.780   4
 -11   2  -3-8.05757 277.434   2
 -11  -2  -3 53.9445 261.018   2
 -11  -2  -3 56.8853 124.808   4
 -11   2  -4 16.4150 201.957   2
 -11  -2  -4 130.882 231.137   2
 -11   2  -5 541.978 285.432   2
 -11  -2  -5 37.8918 343.055   2
 -11   2  -6 214.827 373.271   2
 -11  -2  -6 72.5380 426.778   2
 -11   2  -7-897.699 456.823   2
 -11  -2  -7-467.923 537.172   2
 -11   2  -8-418.805 442.762   2
 -11  -2  -8-432.148 490.304   2
 -11   2  -9-570.920 462.796   2
 -11  -2  -9-113.488 438.293   2
 -11   2 -10-571.340 431.941   2
 -11  -2 -10-169.275 437.352   2
  11  -3 -10-29.1166 209.094   5
 -11   3  10-132.949 319.463   4
  11  -3  -9 59.6934 205.906   5
 -11   3   9-84.3532 262.719   4
  11  -3  -8-7.11026 184.175   5
 -11   3   8 0.89144 277.930   4
  11  -3  -7-135.884 229.619   5
 -11   3   7 24.1782 251.121   4
 -11  -3   6 111.404 223.489   2
 -11   3   6 169.961 285.891   4
 -11   3   5 754.585 347.542   2
 -11  -3   5 664.132 310.571   2
 -11   3   5 423.613 293.963   4
 -11   3   4 190.527 255.087   2
 -11  -3   4 604.160 278.365   2
 -11   3   4 639.988 317.324   4
 -11   3   3 1363.92 369.433   2
 -11  -3   3 1507.86 393.943   2
 -11   3   2-136.412 250.203   2
 -11  -3   2-16.2033 237.027   2
 -11   3   1 40.9291 251.415   2
 -11  -3   1 42.6404 231.919   2
 -11  -3   0 4065.78 561.248   2
 -11   3   0 3704.10 588.085   2
 -11   3  -1 1156.05 360.194   2
 -11  -3  -1 912.389 353.128   2
 -11   3  -2 41.8470 283.365   2
 -11  -3  -2 518.703 286.683   2
 -11  -3  -2 400.001 215.435   4
 -11   3  -3 56.1456 199.547   2
 -11  -3  -3 66.8828 229.336   2
 -11   3  -4 143.923 272.985   2
 -11  -3  -4 236.315 265.991   2
 -11   3  -5-78.4002 271.376   2
 -11  -3  -5-1214.49 517.377   2
 -11   3  -6 495.613 281.042   2
 -11  -3  -6 364.598 350.413   2
 -11   3  -7-394.764 435.016   2
 -11  -3  -7 146.072 382.522   2
 -11   3  -8 167.227 360.912   2
 -11  -3  -8 192.269 321.586   2
 -11   3  -9-527.327 407.757   2
 -11  -3  -9-515.959 376.466   2
 -11   3 -10-844.739 486.628   2
 -11  -3 -10-632.597 444.635   2
  11  -4  -9 695.451 329.559   5
 -11   4   9 809.705 344.562   4
  11  -4  -8 1151.37 372.659   5
 -11   4   8 1208.59 452.441   4
  11  -4  -7 16.9150 241.439   5
 -11   4   7 213.855 316.178   4
 -11  -4   6 49.2738 241.872   2
  11  -4  -6-34.5881 201.589   5
 -11   4   5-29.3012 214.490   2
 -11  -4   5 153.556 223.166   2
 -11   4   4 377.335 314.973   2
 -11  -4   4 140.071 268.099   2
 -11   4   3 251.956 307.696   2
 -11  -4   3 56.5910 181.421   2
 -11   4   2 24.5364 269.549   2
 -11  -4   2 6.09454 252.680   2
 -11   4   1 5742.15 683.704   2
 -11  -4   1 4746.94 598.990   2
 -11   4   0 1445.66 420.968   2
 -11  -4   0 1819.96 388.849   2
 -11   4  -1 840.886 366.621   2
 -11  -4  -1 848.526 334.038   2
 -11   4  -2 315.663 288.982   2
 -11  -4  -2 562.870 286.543   2
 -11   4  -3 769.841 329.802   2
 -11  -4  -3 766.001 297.037   2
 -11   4  -4 541.519 326.324   2
 -11  -4  -4 580.193 286.727   2
 -11   4  -5 2289.09 482.940   2
 -11  -4  -5 1118.39 444.427   2
 -11   4  -6 152.549 231.960   2
 -11  -4  -6-979.026 440.384   2
 -11   4  -7 181.968 277.605   1
 -11   4  -7 82.5709 278.861   2
 -11  -4  -7-600.892 373.951   2
 -11   4  -8-44.9317 195.947   1
 -11   4  -8-422.227 375.471   2
 -11  -4  -8-326.035 319.230   2
 -11   4  -9 160.046 274.411   1
 -11   4  -9 163.216 328.202   2
 -11  -4  -9-90.2324 319.325   2
  11  -5  -9 386.625 268.424   5
  11  -5  -8-112.664 225.839   5
  11  -5  -7 225.168 268.187   5
  11  -5  -6 1330.76 398.751   5
 -11   5   5 204.100 282.613   2
 -11  -5   5 281.912 227.777   2
  11  -5  -5 394.096 292.430   5
 -11   5   4-2.07194 221.845   2
 -11  -5   4 186.235 238.947   2
 -11   5   3 90.9477 247.035   2
 -11  -5   3 333.761 218.746   2
 -11   5   2 20.6301 292.337   2
 -11  -5   2 63.4875 201.651   2
 -11   5   1 1782.76 426.885   2
 -11  -5   1 1918.51 404.908   2
 -11   5   0 799.950 354.583   2
 -11  -5   0 546.435 282.782   2
 -11   5  -1 1296.19 390.473   2
 -11  -5  -1 1305.19 368.617   2
 -11   5  -2-204.871 302.035   2
 -11  -5  -2 140.341 233.318   2
 -11   5  -3-10.3822 205.622   2
 -11  -5  -3-24.6138 219.231   2
 -11   5  -4 133.519 239.119   1
 -11   5  -4 170.411 222.414   2
 -11  -5  -4 134.401 210.414   2
 -11   5  -5 240.253 250.050   1
 -11   5  -5-85.5841 232.499   2
 -11  -5  -5 10.3341 328.328   2
 -11   5  -6-176.950 287.309   1
 -11   5  -6 95.4790 267.501   2
 -11  -5  -6-550.328 351.417   2
 -11   5  -7 89.4892 237.822   1
 -11   5  -7 116.533 292.307   2
 -11  -5  -7 3.11274 350.443   2
 -11   5  -8 610.077 336.762   1
 -11   5  -8 403.511 319.112   2
 -11  -5  -8-24.6958 279.443   2
 -11   5  -9 99.7323 221.133   1
 -11   5  -9 4.22940 395.604   2
 -11  -5  -9-8.86572 299.114   2
  11  -6  -8 2271.36 479.104   5
  11  -6  -7-42.7447 253.246   5
  11  -6  -6-204.543 274.918   5
 -11  -6   5-49.2793 136.122   2
  11  -6  -5 111.560 298.668   5
 -11   6   4-158.047 293.911   2
 -11  -6   4 198.643 238.472   2
  11  -6  -4-81.5594 232.609   5
 -11   6   3 166.894 245.423   2
 -11  -6   3 150.432 205.295   2
 -11   6   2 54.3763 244.713   2
 -11  -6   2-85.5531 211.784   2
 -11   6   1-25.3564 201.821   2
 -11  -6   1 232.270 226.043   2
 -11   6   0-86.6128 281.859   2
 -11  -6   0 124.973 224.965   2
 -11   6  -1 13.9661 220.109   2
 -11  -6  -1 172.952 222.060   2
 -11   6  -2-88.8263 280.748   2
 -11  -6  -2 59.6007 192.178   2
 -11   6  -3 10.5352 203.616   1
 -11   6  -3-6.24951 258.234   2
 -11  -6  -3-55.4324 198.966   2
 -11   6  -4 609.122 273.264   1
 -11   6  -4 1024.81 384.738   2
 -11  -6  -4 593.686 295.577   2
 -11   6  -5 229.738 236.675   1
 -11   6  -5 196.302 283.556   2
 -11  -6  -5-234.456 359.621   2
 -11   6  -6-16.2684 156.969   1
 -11   6  -6-1.31105 256.833   2
 -11  -6  -6-621.052 402.445   2
 -11   6  -7 132.894 235.479   1
 -11   6  -7 237.836 277.193   2
 -11  -6  -7-124.338 371.252   2
 -11   6  -8-85.5849 230.293   1
 -11   6  -8 223.120 253.700   2
 -11  -6  -8-164.784 394.903   2
  11  -7  -7 273.236 278.822   5
  11  -7  -6 47.3922 290.969   5
 -11  -7   5 168.104 179.123   2
  11  -7  -5 210.961 300.175   5
 -11   7   4 172.866 248.896   2
 -11  -7   4 117.412 224.346   2
  11  -7  -4 263.765 245.038   5
 -11   7   3 125.382 268.485   2
 -11  -7   3 197.092 236.353   2
  11  -7  -3 24.1002 306.283   5
 -11   7   2-130.566 272.982   2
  11  -7  -2 101.768 241.392   5
 -11  -7   2 135.530 147.779   2
 -11   7   1-104.942 256.286   2
 -11  -7   1-3.22768 194.368   2
 -11   7   0 146.157 250.255   2
 -11  -7   0-134.958 224.468   2
 -11   7  -1 705.200 286.351   1
 -11   7  -1 511.035 272.018   2
 -11  -7  -1 440.533 243.883   2
 -11   7  -2 40.6233 204.601   1
 -11   7  -2-219.995 275.571   2
 -11  -7  -2 125.608 196.772   2
 -11   7  -3 413.418 240.550   1
 -11   7  -3 207.130 238.673   2
 -11  -7  -3 51.1503 185.308   2
 -11   7  -4 174.012 235.262   1
 -11   7  -4 132.292 211.948   2
 -11  -7  -4 343.639 254.945   2
 -11   7  -5 156.017 242.309   1
 -11   7  -5 26.8074 178.398   2
 -11  -7  -5-358.904 309.412   2
 -11   7  -6 118.568 226.014   1
 -11   7  -6-66.4397 242.124   2
 -11   7  -7 344.079 275.991   1
 -11   7  -7 6.14458 230.196   2
 -11  -7  -7-522.397 376.612   2
  11  -8  -5 1093.75 417.224   5
 -11  -8   4 29.6470 191.381   2
  11  -8  -4-48.0292 242.404   5
 -11   8   3 151.583 289.270   2
 -11  -8   3-21.2487 194.594   2
  11  -8  -3 32.8476 228.299   5
 -11   8   2 414.996 291.055   2
 -11  -8   2 15.5628 183.715   2
  11  -8  -2-36.5142 267.244   5
 -11   8   1 108.995 190.445   2
 -11  -8   1-76.5351 182.131   2
  11  -8  -1 0.77203 286.801   5
 -11   8   0 223.678 193.399   1
 -11  -8   0 128.352 200.612   2
 -11   8  -1 199.027 206.563   1
 -11   8  -1 237.078 261.284   2
 -11  -8  -1 44.0043 182.704   2
 -11   8  -2 753.289 314.718   1
 -11   8  -2 1077.85 359.444   2
 -11  -8  -2 863.183 303.884   2
 -11   8  -3 218.754 248.482   1
 -11   8  -3 68.3665 225.157   2
 -11  -8  -3 405.928 242.485   2
 -11   8  -4-150.932 239.388   1
 -11   8  -4 91.6590 221.617   2
 -11  -8  -4 266.147 241.706   2
 -11   8  -5 186.896 266.998   1
 -11   8  -5-93.2747 220.444   2
 -11  -8  -5 200.183 246.982   2
  11  -9  -3-95.8704 308.733   5
 -11   9   2 1175.67 368.284   2
  11  -9  -2 663.667 333.099   5
 -11   9   1 59.2729 204.268   2
  11  -9  -1-339.444 336.951   5
 -11   9   0 178.448 181.543   1
 -11   9   0 224.241 256.886   2
 -11  -9   0 0.52608 157.905   2
  11  -9   0 17.2518 284.067   5
 -11   9  -1-71.5752 180.173   1
 -11   9  -1 91.1178 246.112   2
  11  -9   1 187.282 267.917   5
 -11  -9  -1 81.5222 195.418   2
 -11   9  -2-13.5763 206.843   1
  11  -9   2 82.6527 318.815   5
 -11   9  -2-171.792 217.813   2
 -11  -9  -2-83.4031 150.207   2
 -11   9  -3-148.823 191.788   1
 -11   9  -3-117.176 192.355   2
 -11  -9  -3 75.4525 191.296   2
 -12   0   8 893.795 415.745   4
 -12   0   7 155.329 269.652   4
 -12   0   6 951.445 385.602   2
 -12   0   6 406.875 346.477   4
 -12   0   5 309.342 237.774   2
 -12   0   5 59.5862 247.678   4
 -12   0   4 2818.74 520.513   2
 -12   0   4 2524.24 550.348   4
 -12   0   3 63.3210 234.533   2
 -12   0   3-54.4674 206.161   4
 -12   0   2 200.070 280.886   2
 -12   0   2-90.6331 193.171   4
 -12   0   1-127.262 235.297   2
 -12   0   1 57.1393 213.564   4
 -12   0   0-6.30734 198.805   2
 -12   0   0 75.5322 191.176   4
 -12   0  -1 87.0675 268.360   2
 -12   0  -1-6.00278 155.449   4
 -12   0  -2 652.645 298.168   2
 -12   0  -3 57.2824 221.665   2
 -12   0  -4 100.164 246.270   2
 -12   0  -5-105.236 207.289   2
 -12   0  -6 587.503 312.268   2
 -12   0  -7-581.330 385.103   2
 -12   0  -8-713.844 443.621   2
 -12  -1   8-270.238 361.304   4
 -12   1   8 130.250 281.600   4
 -12  -1   7-88.7978 183.678   4
 -12   1   7-76.6060 303.932   4
 -12   1   6 126.100 223.955   2
 -12  -1   6 46.7522 254.332   2
 -12  -1   6 45.9346 286.880   4
 -12   1   6-162.915 264.899   4
 -12   1   5-25.3914 266.389   2
 -12  -1   5 116.969 264.654   2
 -12  -1   5 148.552 266.335   4
 -12   1   5 114.293 270.621   4
 -12   1   4 98.6086 262.726   2
 -12  -1   4 253.245 286.748   2
 -12  -1   4-92.7583 268.383   4
 -12   1   4 66.3449 264.299   4
 -12   1   3 282.183 275.293   2
 -12  -1   3 590.354 313.916   2
 -12  -1   3 567.264 293.636   4
 -12   1   3 231.154 280.423   4
 -12   1   2-77.7713 218.491   2
 -12  -1   2 346.259 231.572   2
 -12  -1   2 172.135 226.173   4
 -12   1   2 83.9926 247.742   4
 -12   1   1 1322.92 422.681   2
 -12  -1   1 937.394 345.108   2
 -12  -1   1 1136.37 332.170   4
 -12   1   1 1082.95 326.233   4
 -12   1   0 53.9000 223.391   2
 -12  -1   0-222.456 254.493   2
 -12  -1   0-2.65973 147.481   4
 -12   1  -1 26.5372 296.797   2
 -12  -1  -1 143.456 224.061   2
 -12  -1  -1-52.8100 171.233   4
 -12   1  -2 93.7367 222.226   2
 -12  -1  -2 189.317 287.387   2
 -12   1  -3 172.695 238.041   2
 -12  -1  -3-9.36332 229.286   2
 -12   1  -4 647.074 335.941   2
 -12  -1  -4 567.820 283.450   2
 -12   1  -5 170.596 230.714   2
 -12  -1  -5 87.4667 244.736   2
 -12   1  -6 233.722 326.178   2
 -12  -1  -6-874.168 418.597   2
 -12   1  -7-162.636 326.539   2
 -12  -1  -7-775.704 449.361   2
 -12   1  -8-534.240 414.419   2
 -12  -1  -8-438.929 395.788   2
  12  -2  -8 933.914 313.516   5
 -12  -2   8 813.909 469.694   4
 -12   2   8 971.698 436.581   4
 -12  -2   7-114.460 300.617   4
 -12   2   7 412.408 395.170   4
 -12   2   6 282.262 278.849   2
 -12  -2   6-4.33951 245.524   2
 -12  -2   6 303.149 335.269   4
 -12   2   6 329.726 296.734   4
 -12   2   5-18.5138 243.146   2
 -12  -2   5-38.2738 211.099   2
 -12  -2   5 63.8300 233.196   4
 -12   2   5 118.312 275.672   4
 -12   2   4 127.287 265.890   2
 -12  -2   4-28.1053 227.700   2
 -12  -2   4-39.0676 259.415   4
 -12   2   4-38.0413 289.049   4
 -12   2   3 516.625 318.958   2
 -12  -2   3 479.050 297.013   2
 -12  -2   3 168.626 228.501   4
 -12   2   3 378.139 283.886   4
 -12   2   2 176.631 222.815   2
 -12  -2   2 194.370 250.512   2
 -12  -2   2 191.301 230.983   4
 -12   2   2 212.418 236.609   4
 -12   2   1 112.884 290.441   2
 -12  -2   1-170.343 231.443   4
 -12   2   0 103.996 219.810   2
 -12  -2   0 111.488 213.628   2
 -12  -2   0 97.9695 159.860   4
 -12   2  -1 309.940 347.597   2
 -12  -2  -1 643.580 338.306   2
 -12  -2  -1 476.686 272.179   4
 -12   2  -2-68.1438 257.594   2
 -12  -2  -2 96.1177 207.327   2
 -12   2  -3-12.2979 241.766   2
 -12  -2  -3 119.072 260.097   2
 -12   2  -4 160.953 276.670   2
 -12  -2  -4-233.880 271.559   2
 -12   2  -5 125.430 292.867   2
 -12  -2  -5 72.8434 260.468   2
 -12   2  -6-48.6890 268.790   2
 -12  -2  -6-127.457 304.651   2
 -12   2  -7 42.9134 296.470   2
 -12  -2  -7-987.504 501.505   2
 -12   2  -8-1100.30 508.006   2
 -12  -2  -8-777.952 500.239   2
  12  -3  -8 461.499 290.860   5
 -12   3   8 231.290 302.225   4
  12  -3  -7 72.2746 225.678   5
 -12   3   7-147.823 292.325   4
 -12  -3   6 137.861 182.999   2
 -12   3   6 208.354 283.244   4
 -12   3   5-31.7943 209.900   2
 -12  -3   5-213.916 223.211   2
 -12   3   5-97.5670 270.438   4
 -12   3   4-79.3702 288.903   2
 -12  -3   4 141.006 208.015   2
 -12   3   3 235.154 260.086   2
 -12  -3   3 222.349 258.582   2
 -12   3   2 461.710 325.456   2
 -12  -3   2 717.351 316.312   2
 -12   3   1 1707.35 445.853   2
 -12  -3   1 1732.87 416.726   2
 -12   3   0 161.631 308.099   2
 -12  -3   0 91.7451 221.039   2
 -12  -3   0 277.751 195.704   4
 -12   3  -1 519.067 302.533   2
 -12  -3  -1 891.647 355.610   2
 -12  -3  -1 438.092 258.651   4
 -12   3  -2 1001.24 403.359   2
 -12  -3  -2 805.729 351.286   2
 -12   3  -3 5.28422 287.681   2
 -12  -3  -3 94.6633 275.676   2
 -12   3  -4 137.357 294.116   2
 -12  -3  -4 310.931 286.604   2
 -12   3  -5 271.620 276.936   2
 -12  -3  -5 329.760 284.492   2
 -12   3  -6 342.239 285.201   2
 -12  -3  -6-204.299 383.500   2
 -12   3  -7 186.381 251.108   2
 -12  -3  -7-639.948 414.316   2
 -12   3  -8 165.445 307.976   2
 -12  -3  -8-567.658 399.275   2
  12  -4  -7 121.946 245.406   5
 -12  -4   6 657.458 303.219   2
  12  -4  -6 650.817 297.262   5
 -12   4   5 244.167 314.234   2
 -12  -4   5 46.9188 252.491   2
 -12   4   4 830.908 359.737   2
 -12  -4   4 1017.54 380.191   2
 -12   4   3 208.138 291.952   2
 -12  -4   3 97.7065 228.187   2
 -12   4   2 38.1546 242.677   2
 -12  -4   2 152.130 187.778   2
 -12   4   1 488.575 331.705   2
 -12  -4   1 499.652 265.328   2
 -12   4   0-150.978 253.162   2
 -12  -4   0-119.807 250.829   2
 -12   4  -1 105.198 308.903   2
 -12  -4  -1 143.508 266.743   2
 -12   4  -2 176.520 298.248   2
 -12  -4  -2 456.368 286.349   2
 -12   4  -3 185.459 293.631   2
 -12  -4  -3 146.879 268.125   2
 -12   4  -4 106.557 289.375   2
 -12  -4  -4 416.403 277.292   2
 -12   4  -5-328.690 295.617   2
 -12  -4  -5 188.190 265.797   2
 -12   4  -6-70.8115 242.851   2
 -12  -4  -6-509.418 429.617   2
 -12   4  -7 130.588 265.614   2
 -12  -4  -7-109.118 357.240   2
  12  -5  -6-32.8964 210.745   5
 -12   5   5 202.023 275.120   2
 -12  -5   5-141.553 252.349   2
  12  -5  -5 88.3974 220.241   5
 -12   5   4 182.955 310.255   2
 -12  -5   4 372.233 293.617   2
 -12   5   3 890.122 352.366   2
 -12  -5   3 564.771 289.620   2
 -12   5   2 68.7100 300.663   2
 -12  -5   2 324.542 287.200   2
 -12   5   1 1299.21 385.700   2
 -12  -5   1 1260.68 367.950   2
 -12   5   0 282.541 295.954   2
 -12  -5   0-78.3889 225.233   2
 -12   5  -1 1773.72 497.181   2
 -12  -5  -1 1560.69 392.764   2
 -12   5  -2 25.5215 305.405   2
 -12  -5  -2 62.3616 218.782   2
 -12   5  -3-166.295 270.311   2
 -12  -5  -3-252.829 234.907   2
 -12   5  -4 269.022 293.725   2
 -12  -5  -4 452.096 314.195   2
 -12   5  -5 201.941 299.382   2
 -12  -5  -5 456.396 323.780   2
 -12   5  -6-21.5466 205.197   2
 -12  -5  -6-562.417 384.078   2
 -12  -6   5 157.172 204.585   2
  12  -6  -5 442.400 307.378   5
 -12   6   4 185.140 216.297   2
 -12  -6   4-24.5463 206.948   2
  12  -6  -4 76.3770 274.886   5
 -12   6   3-23.0527 259.165   2
 -12  -6   3-87.5212 212.292   2
 -12   6   2 158.341 278.742   2
 -12  -6   2 323.573 246.120   2
 -12   6   1 393.970 254.983   2
 -12  -6   1-49.1441 227.654   2
 -12   6   0 430.238 331.623   2
 -12  -6   0 615.069 312.945   2
 -12   6  -1 351.870 333.603   2
 -12  -6  -1 238.476 281.928   2
 -12   6  -2 81.4482 302.159   2
 -12  -6  -2 112.267 201.902   2
 -12   6  -3 139.205 299.072   2
 -12  -6  -3-299.447 253.964   2
 -12   6  -4 21.9897 284.988   2
 -12  -6  -4-33.3524 178.506   2
 -12   6  -5-20.1039 230.962   2
 -12  -6  -5 140.391 183.293   2
 -12  -7   3 178.124 231.787   2
  12  -7  -3-179.273 308.634   5
 -12   7   2 397.841 308.113   2
 -12  -7   2 222.960 233.178   2
  12  -7  -2 367.277 298.244   5
 -12   7   1-161.794 249.057   2
 -12  -7   1 384.096 250.143   2
 -12   7   0 11.0784 202.852   2
 -12  -7   0 38.1588 215.260   2
 -12   7  -1 257.724 279.445   2
 -12  -7  -1 427.296 268.304   2
 -12   7  -2 245.421 298.757   2
 -12  -7  -2 120.021 228.458   2
 -12   7  -3-205.116 242.789   2
 -12  -7  -3 77.9945 181.785   2
 -13   0   6 228.077 260.777   2
 -13   0   6-96.9369 295.973   4
 -13   0   5-31.8608 278.125   2
 -13   0   5 171.061 265.722   4
 -13   0   4 1513.90 404.238   2
 -13   0   4 1709.15 471.738   4
 -13   0   3 29.8380 265.543   2
 -13   0   3-174.068 214.425   4
 -13   0   2 13.9443 187.618   2
 -13   0   2 96.4633 196.320   4
 -13   0   1 108.930 285.135   2
 -13   0   1 8.69432 192.609   4
 -13   0   0 283.151 260.228   2
 -13   0  -1-233.524 214.333   2
 -13   0  -2-44.8962 257.463   2
 -13   0  -3 84.9150 200.598   2
 -13   0  -4 398.005 245.155   2
 -13   0  -5 260.757 327.194   2
 -13   1   5 76.7799 264.067   2
 -13  -1   5-159.020 286.506   2
 -13  -1   5 79.1569 231.953   4
 -13   1   5 150.761 268.316   4
 -13   1   4 139.273 301.029   2
 -13  -1   4 209.117 272.172   2
 -13  -1   4 127.451 310.003   4
 -13   1   4 315.446 328.508   4
 -13   1   3-159.325 254.301   2
 -13  -1   3 11.7915 195.010   2
 -13  -1   3 101.359 267.822   4
 -13   1   3-0.73410 259.130   4
 -13   1   2 536.575 338.177   2
 -13  -1   2 412.591 315.017   2
 -13  -1   2 95.7358 190.779   4
 -13   1   2 385.073 274.772   4
 -13   1   1 181.344 281.462   2
 -13  -1   1 355.302 276.312   2
 -13  -1   1 135.398 237.601   4
 -13   1   0 223.574 240.842   2
 -13  -1   0-121.091 294.359   2
 -13   1  -1 402.177 303.372   2
 -13  -1  -1 125.007 225.293   2
 -13   1  -2-79.7523 287.708   2
 -13  -1  -2-54.0912 216.098   2
 -13   1  -3 7.87958 264.731   2
 -13  -1  -3 88.7114 206.632   2
 -13   1  -4-52.7639 233.714   2
 -13  -1  -4 74.4480 251.087   2
 -13   1  -5-262.423 328.076   2
 -13  -1  -5 0.72374 299.014   2
 -13   2   5-109.596 249.357   2
 -13  -2   5 165.646 283.975   2
 -13  -2   5 9.92957 272.114   4
 -13   2   5 185.447 282.512   4
 -13   2   4 940.370 399.501   2
 -13  -2   4 604.558 295.108   2
 -13  -2   4 473.154 343.628   4
 -13   2   4 806.614 341.315   4
 -13   2   3 586.506 306.678   2
 -13  -2   3 624.870 306.677   2
 -13  -2   3 71.1786 234.056   4
 -13   2   2-244.782 325.415   2
 -13  -2   2 374.793 286.493   2
 -13  -2   2-92.2410 206.228   4
 -13   2   1 32.8709 206.265   2
 -13  -2   1 185.892 241.703   2
 -13   2   0 19.9185 241.852   2
 -13  -2   0 75.0394 261.823   2
 -13   2  -1 113.142 259.559   2
 -13  -2  -1 250.770 224.601   2
 -13   2  -2 154.520 299.363   2
 -13  -2  -2-13.0792 246.505   2
 -13   2  -3 244.783 295.181   2
 -13  -2  -3 81.8720 271.167   2
 -13   2  -4 506.793 307.697   2
 -13  -2  -4 339.672 270.767   2
 -13   2  -5-98.4728 307.417   2
[truncated: 7,049 more chars]
