# Supplementary material for: Crystal structure of 1-{(Z)-[(2E)-3-(4-chloro­phen­yl)-1-phenyl­prop-2-en-1-yl­idene]amino}-3-ethyl­thio­urea
Source: Acta Crystallogr E Crystallogr Commun. 2015 Dec 12;71(Pt 12):o1047–8. doi: 10.1107/S2056989015023531 (PMC4719972; doi:10.1107/S2056989015023531)
Supplement: Supplementary file 2 [file e-71-o1047-Isup2.hkl]

data_I                                                                          
_shelx_title ' et4c'                                                            
_shelx_refln_list_code          4                                               
_shelx_F_calc_maximum      316.36                                               
_exptl_crystal_F_000       720.00                                               
_reflns_d_resolution_high  0.7696                                               
                                                                                
loop_                                                                           
 _space_group_symop_operation_xyz                                               
 'x, y, z'                                                                      
 '-x, y+1/2, -z+1/2'                                                            
 '-x, -y, -z'                                                                   
 'x, -y-1/2, z-1/2'                                                             
                                                                                
_cell_length_a    10.5800                                                       
_cell_length_b    12.0438                                                       
_cell_length_c    13.9561                                                       
_cell_angle_alpha  90.000                                                       
_cell_angle_beta   90.196                                                       
_cell_angle_gamma  90.000                                                       
                                                                                
_shelx_F_squared_multiplier     1.000                                           
                                                                                
loop_                                                                           
 _refln_index_h                                                                 
 _refln_index_k                                                                 
 _refln_index_l                                                                 
 _refln_F_squared_calc                                                          
 _refln_F_squared_meas                                                          
 _refln_F_squared_sigma                                                         
 _refln_observed_status                                                         
   2   0   0       4413.14       4426.50        57.12 o                         
   3   0   0        610.41        651.22        28.22 o                         
   4   0   0       1262.72       1289.66        31.38 o                         
   5   0   0       3353.39       3412.13        57.17 o                         
   6   0   0          0.01         14.09         6.79 o                         
   7   0   0       2701.82       2843.21        51.15 o                         
   8   0   0          2.11          7.89        10.19 o                         
   9   0   0        193.46        187.55        20.18 o                         
  10   0   0         78.24         86.41        15.74 o                         
  11   0   0         17.50         20.06        10.71 o                         
  12   0   0          0.08          2.49         9.71 o                         
  13   0   0          9.48         19.95        18.33 o                         
   2   1   0          1.72          5.45         4.34 o                         
   3   1   0       1959.85       1905.27        20.96 o                         
   4   1   0        300.23        296.16        10.05 o                         
   5   1   0         85.52         88.45         5.41 o                         
   6   1   0         17.81         14.01         3.43 o                         
   7   1   0         39.28         43.16         6.29 o                         
   8   1   0        501.90        553.72        25.04 o                         
   9   1   0          4.23          1.35         6.17 o                         
  10   1   0          9.42          6.67         6.43 o                         
  11   1   0          3.06          4.66         6.94 o                         
  12   1   0          1.06         -3.02         7.81 o                         
  13   1   0          7.21          4.82        13.13 o                         
   0   2   0       1010.71        969.08        24.25 o                         
   1   2   0        302.92        257.59         6.46 o                         
   2   2   0        748.80        748.74        16.65 o                         
   3   2   0      10876.11      10675.91        67.48 o                         
   4   2   0         45.33         59.32         5.12 o                         
   5   2   0          7.39          4.89         4.06 o                         
   6   2   0        474.04        399.78        11.70 o                         
   7   2   0          2.47          5.24         3.99 o                         
   8   2   0        246.99        239.96        11.69 o                         
   9   2   0        157.17        172.63        23.18 o                         
  10   2   0         79.11         68.16        16.88 o                         
  11   2   0          4.92          4.77         8.76 o                         
  12   2   0          6.63          7.31         7.79 o                         
  13   2   0          4.10          3.27        12.52 o                         
   1   3   0          8.45          6.61         2.59 o                         
   2   3   0       8472.74       8199.22        81.19 o                         
   3   3   0        283.47        273.62         8.33 o                         
   4   3   0       1243.90       1251.41        18.86 o                         
   5   3   0        514.02        494.77        13.71 o                         
   6   3   0        343.27        309.20        12.94 o                         
   7   3   0         81.60         99.41        10.00 o                         
   8   3   0         32.31         38.47         7.86 o                         
   9   3   0          0.12          7.31         5.81 o                         
  10   3   0         97.44        106.98        18.69 o                         
  11   3   0        222.71        274.94        28.61 o                         
  12   3   0         11.31         12.90         9.32 o                         
  13   3   0          8.75         18.15        12.30 o                         
   0   4   0       5373.39       5064.21       123.02 o                         
   1   4   0        333.07        339.97         8.13 o                         
   2   4   0        456.81        434.88         9.57 o                         
   3   4   0        993.32        964.94        16.23 o                         
   4   4   0        789.11        788.20        15.56 o                         
   5   4   0       1720.22       1772.82        25.37 o                         
   6   4   0          2.28         -1.34         6.83 o                         
   7   4   0        154.58        151.61        12.00 o                         
   8   4   0        236.27        250.96        18.15 o                         
   9   4   0         57.01         66.84        10.13 o                         
  10   4   0         32.55         34.84        15.51 o                         
  11   4   0        103.63        117.57        20.12 o                         
  12   4   0          0.20         -9.53        12.55 o                         
  13   4   0          0.34         17.69        19.93 o                         
   1   5   0        365.72        374.25        10.84 o                         
   2   5   0         58.13         57.47         4.41 o                         
   3   5   0        155.52        151.01         7.34 o                         
   4   5   0         81.06         64.25         7.43 o                         
   5   5   0        953.86        994.51        19.58 o                         
   6   5   0        166.03        170.81         9.78 o                         
   7   5   0         32.72         40.27         7.40 o                         
   8   5   0         71.01         64.92        11.43 o                         
   9   5   0        138.37        135.90        11.86 o                         
  10   5   0         10.24         12.27        10.98 o                         
  11   5   0         49.17         46.42        15.58 o                         
  12   5   0          4.67          5.47        12.71 o                         
  13   5   0          0.15         -7.24        11.25 o                         
   0   6   0       1911.16       1950.35        23.62 o                         
   1   6   0       2465.79       2493.23        29.03 o                         
   2   6   0        771.63        839.63        13.68 o                         
   3   6   0        114.54         91.33         6.16 o                         
   4   6   0        163.95        159.17         8.61 o                         
   5   6   0         15.41         15.11         4.17 o                         
   6   6   0        198.23        200.74        10.56 o                         
   7   6   0         23.10         26.79         8.12 o                         
   8   6   0        886.58        954.94        32.93 o                         
   9   6   0         62.77         75.29        12.36 o                         
  10   6   0         37.12         43.97        22.08 o                         
  11   6   0          8.61          2.19        12.39 o                         
  12   6   0         21.90         37.01        16.03 o                         
   1   7   0       1563.70       1624.78        24.57 o                         
   2   7   0          5.99          7.46         2.85 o                         
   3   7   0        325.79        298.61         9.47 o                         
   4   7   0         25.76         22.27         4.56 o                         
   5   7   0         38.53         28.86         5.44 o                         
   6   7   0         62.72         60.83         6.97 o                         
   7   7   0        237.51        245.49        17.34 o                         
   8   7   0        124.58        121.10        13.56 o                         
   9   7   0         38.85         41.95         9.95 o                         
  10   7   0         52.37         51.54        10.79 o                         
  11   7   0          0.47         -0.14        11.77 o                         
  12   7   0          0.30          1.71        10.40 o                         
   0   8   0         74.81         83.48         9.63 o                         
   1   8   0        143.88        143.01         7.73 o                         
   2   8   0        794.48        801.28        14.29 o                         
   3   8   0          0.28          2.10         3.15 o                         
   4   8   0          7.09         14.74         4.77 o                         
   5   8   0         44.66         42.70         6.68 o                         
   6   8   0         19.04         12.65         7.02 o                         
   7   8   0          2.21         -1.46         8.03 o                         
   8   8   0         17.10         20.74         8.97 o                         
   9   8   0         15.51         14.50         7.48 o                         
  10   8   0          8.22         14.35         7.50 o                         
  11   8   0         15.95         12.46         9.81 o                         
   1   9   0         39.67         35.61         5.00 o                         
   2   9   0          0.34         -1.38         6.49 o                         
   3   9   0        359.61        380.92        11.41 o                         
   4   9   0        289.23        301.02        12.74 o                         
   5   9   0        124.77        126.68         9.54 o                         
   6   9   0        133.80        143.35        11.88 o                         
   7   9   0        195.77        196.24        19.56 o                         
   8   9   0         54.91         50.03         9.97 o                         
   9   9   0          0.01         -6.18         6.50 o                         
  10   9   0          1.19          5.98         6.56 o                         
  11   9   0         10.37          7.02         7.12 o                         
   0  10   0       2365.78       2525.05        98.08 o                         
   1  10   0         30.53         16.83        21.30 o                         
   2  10   0         17.07         16.07         6.05 o                         
   3  10   0         72.88         65.64        13.75 o                         
   4  10   0         63.23         68.16         7.06 o                         
   5  10   0          2.39          3.66         4.59 o                         
   6  10   0          5.29          4.50         6.51 o                         
   7  10   0         36.31         33.19         8.07 o                         
   8  10   0          6.52          3.87         7.59 o                         
   9  10   0         22.11         15.63        10.33 o                         
  10  10   0          6.77          9.69         9.54 o                         
   1  11   0        280.91        261.42        36.98 o                         
   2  11   0         24.81         14.71        11.78 o                         
   3  11   0         92.58         94.77        10.67 o                         
   4  11   0         64.91         58.52        16.41 o                         
   5  11   0        115.14        139.87        49.02 o                         
   6  11   0          0.25        -16.09        25.11 o                         
   7  11   0         23.37         16.19        14.83 o                         
   8  11   0         51.34         33.34        15.49 o                         
   9  11   0          7.39          1.90         9.45 o                         
   0  12   0          2.21         20.86        19.69 o                         
   1  12   0         59.64         37.58        17.76 o                         
   2  12   0          7.73          1.07        11.59 o                         
   3  12   0         11.32          4.88        12.98 o                         
   4  12   0          0.04        -24.86        28.72 o                         
   5  12   0          6.03         -0.04        15.65 o                         
   6  12   0          5.74         -3.28        13.06 o                         
   7  12   0          0.45        -25.93        21.32 o                         
   8  12   0         13.05          0.38        13.80 o                         
   1  13   0         30.68          0.66        16.58 o                         
   2  13   0         41.59          0.24        22.58 o                         
   3  13   0         52.37         59.04        22.96 o                         
   4  13   0        155.61        149.19        22.91 o                         
   5  13   0          0.06        -14.80        14.23 o                         
   6  13   0         40.81         28.62        15.31 o                         
   7  13   0          0.03        -24.42        16.28 o                         
   0  14   0          5.12         -2.80        25.42 o                         
   1  14   0         54.53         49.14        17.92 o                         
   2  14   0          9.75         -9.36        19.31 o                         
   3  14   0         39.54         27.12        16.22 o                         
   4  14   0         12.02          0.47        16.14 o                         
   5  14   0         10.49         12.63        14.39 o                         
   6  14   0          1.10         15.24        13.69 o                         
   1  15   0         28.79          9.43        16.28 o                         
   2  15   0         20.78         15.28        16.92 o                         
   3  15   0         35.74         25.11        16.69 o                         
 -13   1   1         10.45         15.48        10.69 o                         
 -12   1   1         68.86         78.34        12.37 o                         
 -11   1   1         27.93         31.48         9.83 o                         
 -10   1   1         15.82         26.51         8.59 o                         
  -9   1   1          0.69         -4.12         8.36 o                         
  -8   1   1          1.13         -2.03         7.55 o                         
  -7   1   1        180.55        160.62        10.32 o                         
  -6   1   1       1320.34       1430.05        20.95 o                         
  -5   1   1       1089.55       1051.68        14.06 o                         
  -4   1   1        677.90        595.98        10.34 o                         
  -3   1   1          5.81          5.60         3.57 o                         
  -2   1   1      13835.08      13639.51        61.83 o                         
  -1   1   1       1385.52       1261.97        22.72 o                         
   1   1   1          1.40          1.37         2.87 o                         
   2   1   1         51.32         43.39         5.56 o                         
   3   1   1       2147.83       2100.90        31.48 o                         
   4   1   1          0.16         -1.32         4.30 o                         
   5   1   1       3697.60       3877.87        38.37 o                         
   6   1   1          1.45         -1.25         2.95 o                         
   7   1   1        363.51        347.02        13.16 o                         
   8   1   1        381.77        396.14        24.17 o                         
   9   1   1         41.94         46.66         8.58 o                         
  10   1   1          1.20          0.56         6.63 o                         
  11   1   1          4.14         10.24         9.04 o                         
  12   1   1          3.53          2.17         8.71 o                         
  13   1   1         14.18         17.13        12.74 o                         
 -13   2   1          7.18          7.28        11.05 o                         
 -12   2   1          1.77         -3.15        12.75 o                         
 -11   2   1         57.51         55.64        12.31 o                         
 -10   2   1          7.18          2.17        10.03 o                         
  -9   2   1          9.51         10.50         9.25 o                         
  -8   2   1        129.53        128.36         9.01 o                         
  -7   2   1          3.26          2.92         4.44 o                         
  -6   2   1        275.22        277.08         8.29 o                         
  -5   2   1        507.36        560.75        11.97 o                         
  -4   2   1         86.00         78.55         5.54 o                         
  -3   2   1       1600.25       1600.70        18.22 o                         
  -2   2   1       5136.38       5146.08        54.95 o                         
  -1   2   1       4979.98       4849.18        73.13 o                         
   0   2   1       1605.32       1488.92        30.97 o                         
   1   2   1       5789.06       5777.43        42.50 o                         
   2   2   1       4957.73       4851.42        69.71 o                         
   3   2   1          0.90          4.57         4.08 o                         
   4   2   1        172.36        168.64         8.62 o                         
   5   2   1        300.31        326.51        13.78 o                         
   6   2   1        265.98        270.70        14.23 o                         
   7   2   1          8.31          8.10         8.14 o                         
   8   2   1          1.96          3.04         4.75 o                         
   9   2   1         10.75         10.73         3.26 o                         
  10   2   1        105.77        123.89        14.57 o                         
  11   2   1          6.65          4.39         8.38 o                         
  12   2   1         32.07         33.68        12.75 o                         
  13   2   1          2.54         13.17        11.97 o                         
 -13   3   1         33.03         34.49        13.74 o                         
 -12   3   1        101.43        121.26        21.45 o                         
 -11   3   1         12.18          2.95        12.01 o                         
 -10   3   1         19.32         18.12        10.95 o                         
  -9   3   1        178.14        187.83        13.86 o                         
  -8   3   1         88.48         83.89         9.12 o                         
  -7   3   1          2.01         -3.21         4.94 o                         
  -6   3   1          2.10         -1.42         4.19 o                         
  -5   3   1        599.25        573.34        13.28 o                         
  -4   3   1         72.91         61.90         4.70 o                         
  -3   3   1        117.08        113.33         5.07 o                         
  -2   3   1       3183.30       3207.94        23.96 o                         
  -1   3   1       1159.61       1175.84        15.90 o                         
   0   3   1        144.10        124.87         9.86 o                         
   1   3   1         64.19         76.86        12.38 o                         
   2   3   1         27.66         34.87         6.60 o                         
   3   3   1       1933.38       2007.97        23.31 o                         
   4   3   1        451.83        418.10        11.55 o                         
   5   3   1        211.23        226.55         9.75 o                         
   6   3   1        311.45        310.77         8.38 o                         
   7   3   1          1.30          0.61         6.65 o                         
   8   3   1          0.86         -1.74         7.92 o                         
   9   3   1         21.72         23.76         7.22 o                         
  10   3   1         69.87         73.74        16.18 o                         
  11   3   1         65.98         73.07        17.77 o                         
  12   3   1         45.34         41.75        12.12 o                         
  13   3   1          0.82          3.74        11.32 o                         
 -13   4   1         37.39         30.33        15.42 o                         
 -12   4   1         32.41         34.85        14.60 o                         
 -11   4   1        358.25        368.31        35.07 o                         
 -10   4   1          1.45         -4.12        11.57 o                         
  -9   4   1         19.93         18.86         7.90 o                         
  -8   4   1        664.94        651.55        21.93 o                         
  -7   4   1         12.45         17.93         5.10 o                         
  -6   4   1        488.91        495.78        14.80 o                         
  -5   4   1        560.35        555.53        13.13 o                         
  -4   4   1        465.49        405.55        10.25 o                         
  -3   4   1       1420.55       1430.50        16.44 o                         
  -2   4   1        368.76        349.77         8.57 o                         
  -1   4   1       3614.20       3704.49        43.67 o                         
   0   4   1        457.13        452.78        29.37 o                         
   1   4   1       2524.84       2533.40        22.10 o                         
   2   4   1        129.94        127.44         6.92 o                         
   3   4   1       2186.59       2229.61        25.19 o                         
   4   4   1       1424.25       1544.31        23.57 o                         
   5   4   1         62.34         63.28         6.38 o                         
   6   4   1        143.85        130.56         8.85 o                         
   7   4   1         35.50         36.43         4.60 o                         
   8   4   1         18.29         12.35         8.74 o                         
   9   4   1         85.82         92.20         9.71 o                         
  10   4   1        293.46        270.01        25.74 o                         
  11   4   1         71.45         59.52        17.40 o                         
  12   4   1         10.13          8.86        14.22 o                         
  13   4   1         44.05         44.30        16.13 o                         
 -13   5   1          0.32         -9.37        13.22 o                         
 -12   5   1         70.23         90.13        18.76 o                         
 -11   5   1        113.18        130.82        20.70 o                         
 -10   5   1        508.64        523.50        35.50 o                         
  -9   5   1         13.19         12.19         7.03 o                         
  -8   5   1         72.02         71.23         9.50 o                         
  -7   5   1        318.72        319.39        15.84 o                         
  -6   5   1         98.51         96.25         7.77 o                         
  -5   5   1       1181.40       1212.97        21.49 o                         
  -4   5   1        434.03        520.03        12.98 o                         
  -3   5   1       6368.79       6795.72        48.45 o                         
  -2   5   1         51.80         74.35         5.21 o                         
  -1   5   1        815.42        865.79        16.98 o                         
   0   5   1       1536.88       1637.53        28.78 o                         
   1   5   1        326.89        319.27         8.63 o                         
   2   5   1        337.12        352.57        11.10 o                         
   3   5   1       1661.80       1741.42        23.05 o                         
   4   5   1          7.63         10.76         4.85 o                         
   5   5   1       1924.79       2061.75        28.30 o                         
   6   5   1        556.56        566.38        16.61 o                         
   7   5   1         91.90         93.06        10.52 o                         
   8   5   1         54.97         48.81         6.16 o                         
   9   5   1        152.35        131.68        15.48 o                         
  10   5   1         50.99         63.90        15.29 o                         
  11   5   1         77.50         91.66        18.88 o                         
  12   5   1        126.95        116.19        21.71 o                         
  13   5   1         65.26         76.74        20.23 o                         
 -12   6   1         13.67         11.26        15.61 o                         
 -11   6   1          1.81          6.77        10.61 o                         
 -10   6   1          9.06         15.99        11.13 o                         
  -9   6   1         55.88         51.86        10.83 o                         
  -8   6   1          0.03         -0.48         7.83 o                         
  -7   6   1        630.94        629.80        22.12 o                         
  -6   6   1          5.46          7.90         5.78 o                         
  -5   6   1        330.52        326.53        11.82 o                         
  -4   6   1        501.86        488.02        13.00 o                         
  -3   6   1          9.79         10.85         4.03 o                         
  -2   6   1       3363.61       3505.97        27.60 o                         
  -1   6   1         17.66         19.87         4.46 o                         
   0   6   1        467.37        411.53        12.13 o                         
   1   6   1        193.40        224.70        13.60 o                         
   2   6   1        784.44        764.06        16.47 o                         
   3   6   1         85.72         80.79         6.22 o                         
   4   6   1       1464.27       1502.61        22.65 o                         
   5   6   1        326.79        339.36        13.33 o                         
   6   6   1        119.52        124.09         8.79 o                         
   7   6   1         12.21          3.36         9.15 o                         
   8   6   1          3.32        -12.89        13.24 o                         
   9   6   1        115.03        130.99        15.24 o                         
  10   6   1          3.50          0.45         8.99 o                         
  11   6   1          6.81          6.56        11.01 o                         
  12   6   1         16.35         20.46        15.17 o                         
 -12   7   1         13.17          7.79        19.23 o                         
 -11   7   1          7.13         -3.32        10.91 o                         
 -10   7   1          4.94         16.00        11.77 o                         
  -9   7   1        103.28        126.75        14.37 o                         
  -8   7   1         88.84         86.00        10.68 o                         
  -7   7   1         16.50         21.64         6.70 o                         
  -6   7   1         29.55         17.75         6.38 o                         
  -5   7   1          0.33         -1.38         4.39 o                         
  -4   7   1        151.16        134.80         7.56 o                         
  -3   7   1        358.33        371.67        11.53 o                         
  -2   7   1         33.76         46.35         6.79 o                         
  -1   7   1        241.75        239.78        10.90 o                         
   0   7   1         50.92         51.29         5.43 o                         
   1   7   1        152.50        146.31        11.77 o                         
   2   7   1        284.63        287.11        10.89 o                         
   3   7   1         85.50        100.17         6.70 o                         
   4   7   1         23.19         18.14         4.69 o                         
   5   7   1         10.75          9.14         5.02 o                         
   6   7   1        854.39        918.96        25.39 o                         
   7   7   1        361.81        331.31        19.80 o                         
   8   7   1          1.63          8.79        10.30 o                         
   9   7   1          1.44         -1.88         7.64 o                         
  10   7   1         24.53         19.06         9.45 o                         
  11   7   1         38.51         38.43        10.80 o                         
  12   7   1         19.43         24.25        13.63 o                         
 -11   8   1          1.12          0.77         8.43 o                         
 -10   8   1          9.03         14.20         7.98 o                         
  -9   8   1         22.38         24.37         8.22 o                         
  -8   8   1        108.81        112.45        12.28 o                         
  -7   8   1         96.32         92.94        10.76 o                         
  -6   8   1         40.49         39.35         6.72 o                         
  -5   8   1          7.88          4.71         4.62 o                         
  -4   8   1        236.83        243.92        11.23 o                         
  -3   8   1        188.74        182.34         8.48 o                         
  -2   8   1        147.47        152.41        10.60 o                         
  -1   8   1       3923.11       4029.13        79.01 o                         
   0   8   1        296.59        311.97        11.93 o                         
   1   8   1       2840.41       2901.93        65.08 o                         
   2   8   1        917.92        938.94        30.45 o                         
   3   8   1        717.98        770.97        18.42 o                         
   4   8   1          1.28          1.44         4.41 o                         
   5   8   1        246.93        266.03        12.45 o                         
   6   8   1        766.46        794.51        22.12 o                         
   7   8   1          7.77         12.64         7.69 o                         
   8   8   1          1.07         -5.26         7.50 o                         
   9   8   1        126.85        156.28        16.36 o                         
  10   8   1         53.21         45.67        11.38 o                         
  11   8   1          5.32         10.52         8.54 o                         
 -11   9   1          0.37         -6.43        14.04 o                         
 -10   9   1          1.68         -7.42         6.88 o                         
  -9   9   1         20.46         19.39         7.63 o                         
  -8   9   1          4.07          1.15         7.29 o                         
  -7   9   1         65.08         69.91         9.67 o                         
  -6   9   1          7.16         14.11         6.62 o                         
  -5   9   1          0.03          3.74         4.58 o                         
  -4   9   1          3.26          2.84         3.62 o                         
  -3   9   1         31.18         36.63         6.79 o                         
  -2   9   1         10.76          7.13         4.92 o                         
  -1   9   1         99.80         94.73         7.91 o                         
   0   9   1        605.24        654.58        18.30 o                         
   1   9   1         12.11         12.07         4.25 o                         
   2   9   1        187.64        193.73        10.37 o                         
   3   9   1        191.47        203.54        12.10 o                         
   4   9   1        367.16        342.87        12.71 o                         
   5   9   1         83.50         96.82         8.39 o                         
   6   9   1          7.75          2.30         5.77 o                         
   7   9   1          0.02          4.67         7.02 o                         
   8   9   1          0.30          6.70         8.28 o                         
   9   9   1         17.28         15.91         8.83 o                         
  10   9   1          1.90         -2.21         6.65 o                         
  11   9   1          3.04          4.16         7.53 o                         
 -10  10   1          1.48         -2.07        10.48 o                         
  -9  10   1         76.18         81.01        13.88 o                         
  -8  10   1          1.56        -16.24        10.83 o                         
  -7  10   1        198.29        219.18        16.86 o                         
  -6  10   1          1.38         -1.01         5.71 o                         
  -5  10   1        596.62        605.25        18.58 o                         
  -4  10   1        469.13        428.46        21.99 o                         
  -3  10   1         92.63         86.40        10.76 o                         
  -2  10   1        465.46        522.73        20.71 o                         
  -1  10   1         57.10         55.44         9.96 o                         
   0  10   1       1390.60       1469.19        34.33 o                         
   1  10   1          9.84         11.41         5.76 o                         
   2  10   1       1534.23       1575.71        25.79 o                         
   3  10   1        245.87        272.66        17.16 o                         
   4  10   1        340.35        366.94        16.84 o                         
   5  10   1          2.49          5.00         5.09 o                         
   6  10   1          0.08         -0.12         5.63 o                         
   7  10   1        148.28        169.47        13.79 o                         
   8  10   1          7.85         11.35         7.52 o                         
   9  10   1         28.45         28.40         8.16 o                         
  10  10   1         15.64         22.37        10.45 o                         
  -9  11   1          2.01        -10.76        14.22 o                         
  -8  11   1          7.93          1.08        12.75 o                         
  -7  11   1          5.08        -10.65        16.85 o                         
  -6  11   1         91.59         78.91        17.36 o                         
  -5  11   1         27.98         16.06        12.35 o                         
  -4  11   1          0.18        -11.20        16.47 o                         
  -3  11   1         61.24         51.12         9.27 o                         
  -2  11   1          0.08          3.62         6.23 o                         
  -1  11   1        577.36        582.91        37.28 o                         
   0  11   1         10.46        -27.80        18.54 o                         
   1  11   1         23.51         -1.56        22.13 o                         
   2  11   1         47.47         36.46        13.17 o                         
   3  11   1        201.77        240.05        25.05 o                         
   4  11   1          0.21          3.09         3.58 o                         
   5  11   1          9.49         -9.76        18.84 o                         
   6  11   1          0.32        -19.11        21.19 o                         
   7  11   1          4.60         15.89        10.20 o                         
   8  11   1         28.29         15.98        10.04 o                         
   9  11   1         13.63          9.40        11.51 o                         
  -8  12   1         92.27        132.54        22.24 o                         
  -7  12   1         18.34         13.27        16.03 o                         
  -6  12   1         89.96        106.50        19.49 o                         
  -5  12   1          5.21        -15.43        14.13 o                         
  -4  12   1         32.17         41.69        14.66 o                         
  -3  12   1         16.64         26.44        15.54 o                         
  -2  12   1          1.10        -13.36        18.84 o                         
  -1  12   1         92.51         93.23        20.40 o                         
   0  12   1         58.67         48.45        21.46 o                         
   1  12   1         11.79          0.05        17.38 o                         
   2  12   1         47.18         26.51        12.51 o                         
   3  12   1         57.20         54.64        23.08 o                         
   4  12   1          1.50          0.17        13.24 o                         
   5  12   1          4.58         -1.59        13.03 o                         
   6  12   1         14.85          4.52        14.04 o                         
   7  12   1          1.64         -2.97        11.79 o                         
   8  12   1         30.73         40.73        24.61 o                         
  -7  13   1          6.45         -5.82        27.81 o                         
  -6  13   1         11.51          4.32        14.02 o                         
  -5  13   1         29.48         37.46        16.00 o                         
  -4  13   1         48.06         43.18        16.54 o                         
  -3  13   1         21.63         22.17        14.48 o                         
  -2  13   1          4.40        -26.14        17.43 o                         
  -1  13   1          4.33        -22.40        16.64 o                         
   0  13   1         50.63         19.38        15.40 o                         
   1  13   1          0.25        -25.65        17.10 o                         
   2  13   1          0.12        -32.08        22.11 o                         
   3  13   1         52.99          6.76        32.41 o                         
   4  13   1         43.77         24.68        17.69 o                         
   5  13   1          1.76        -13.18        23.03 o                         
   6  13   1         84.49         79.33        21.29 o                         
   7  13   1         13.17         -8.02        33.11 o                         
  -6  14   1          0.76         -9.69        29.09 o                         
  -5  14   1         88.74        111.52        21.38 o                         
  -4  14   1         80.93        101.49        24.27 o                         
  -3  14   1        129.43        126.74        31.50 o                         
  -2  14   1         15.82         -4.88        18.43 o                         
  -1  14   1          2.80        -30.81        20.54 o                         
   0  14   1        174.23        165.73        27.44 o                         
   1  14   1         33.57         16.44        16.23 o                         
   2  14   1        207.46        232.27        30.83 o                         
   3  14   1          0.14        -15.40        15.56 o                         
   4  14   1          3.85        -15.57        17.30 o                         
   5  14   1         41.47         25.22        16.72 o                         
   6  14   1         14.14        435.62       397.30 o                         
  -3  15   1         10.61         -8.24        18.27 o                         
  -2  15   1         52.51         36.75        19.75 o                         
  -1  15   1          1.49        -27.50        19.45 o                         
   0  15   1          0.17        -30.30        20.20 o                         
   1  15   1          1.48        -31.84        21.23 o                         
   2  15   1          2.62        -28.86        19.24 o                         
   3  15   1          2.38        -29.36        27.37 o                         
 -13   0   2          1.38          3.82         9.56 o                         
 -12   0   2          3.14          1.96        11.21 o                         
 -11   0   2          1.85          1.65        10.44 o                         
 -10   0   2         21.07         16.45        12.59 o                         
  -9   0   2        223.29        234.29        24.00 o                         
  -8   0   2        195.48        217.83        16.90 o                         
  -7   0   2        118.30         95.50        10.76 o                         
  -6   0   2          0.29         -4.25         7.04 o                         
  -5   0   2       3993.98       4140.36        42.82 o                         
  -4   0   2       1860.18       1985.61        75.76 o                         
  -3   0   2      17907.38      18296.75       147.43 o                         
  -2   0   2       6848.44       6863.01        54.25 o                         
  -1   0   2       1250.79       1229.68        20.67 o                         
   0   0   2        185.45        214.31        10.02 o                         
   1   0   2       9270.38       9245.67        80.48 o                         
   2   0   2     100083.39      98104.73       366.84 o                         
   3   0   2       2800.99       2825.02        34.14 o                         
   4   0   2       1084.62       1061.11        21.17 o                         
   5   0   2        169.36        173.91        20.23 o                         
   6   0   2        581.06        580.42        24.06 o                         
   7   0   2         90.51        101.31        10.33 o                         
   8   0   2        729.61        825.31        51.95 o                         
   9   0   2        218.04        243.45        54.51 o                         
  10   0   2         46.10         59.81        13.12 o                         
  11   0   2         69.40         73.51        25.11 o                         
  12   0   2         19.56         45.98        21.01 o                         
  13   0   2          0.78         -3.16        18.14 o                         
 -13   1   2         24.28         22.52         9.13 o                         
 -12   1   2          8.93          9.09         8.11 o                         
 -11   1   2         55.56         51.44        11.22 o                         
 -10   1   2         31.11         29.62         8.95 o                         
  -9   1   2         24.18         28.62        10.67 o                         
  -8   1   2         25.72         17.86         7.33 o                         
  -7   1   2         97.68        103.55         8.17 o                         
  -6   1   2        439.32        492.45        13.46 o                         
  -5   1   2        565.60        581.75        12.23 o                         
  -4   1   2        339.43        345.03        10.39 o                         
  -3   1   2       1268.42       1314.75        16.43 o                         
  -2   1   2         70.00         67.50         4.18 o                         
  -1   1   2       3783.26       3440.65        34.79 o                         
   0   1   2       1615.41       1567.10        20.47 o                         
   1   1   2       1050.53       1048.31        19.72 o                         
   2   1   2        138.28        107.68        15.26 o                         
   3   1   2       3962.99       4115.70        55.94 o                         
   4   1   2        538.83        551.32        18.89 o                         
   5   1   2        259.42        234.36        15.16 o                         
   6   1   2        180.46        175.93        12.55 o                         
   7   1   2          0.04         -6.93        15.08 o                         
   8   1   2          0.03         -3.04         8.38 o                         
   9   1   2        102.06         98.64        12.51 o                         
  10   1   2        148.49        143.73        16.26 o                         
  11   1   2          5.71          4.44         8.52 o                         
  12   1   2          3.86          9.54        12.38 o                         
  13   1   2          1.84         -4.59        12.17 o                         
 -13   2   2          0.24          0.67        11.98 o                         
 -12   2   2          3.00         13.62         8.26 o                         
 -11   2   2         68.76         65.84        13.56 o                         
 -10   2   2         23.81         27.89        11.06 o                         
  -9   2   2         31.69         20.15         9.81 o                         
  -8   2   2        393.58        410.92        19.65 o                         
  -7   2   2        456.35        456.22        11.43 o                         
  -6   2   2       1728.17       1683.31        27.24 o                         
  -5   2   2         57.36         52.03         5.28 o                         
  -4   2   2       1895.82       1783.85        21.38 o                         
  -3   2   2          5.04          5.28         2.58 o                         
  -2   2   2       1512.94       1531.19        13.09 o                         
  -1   2   2      20367.33      19710.35       112.06 o                         
   0   2   2         94.31         77.23         9.46 o                         
   1   2   2       1289.91       1324.33        25.33 o                         
   2   2   2       1593.25       1577.50        48.40 o                         
   3   2   2       5206.62       5177.18        94.17 o                         
   4   2   2         80.57         78.21         5.39 o                         
   5   2   2        574.32        592.44        16.52 o                         
   6   2   2          0.83         -0.28         8.13 o                         
   7   2   2          0.19         -3.34        11.31 o                         
   8   2   2        538.47        542.86        55.02 o                         
   9   2   2         35.91         32.27         9.89 o                         
  10   2   2         30.47         32.35         9.27 o                         
  11   2   2         78.44         97.11        13.49 o                         
  12   2   2          2.51          1.61        11.38 o                         
  13   2   2          5.57          4.41        13.41 o                         
 -13   3   2         12.90          7.34         9.67 o                         
 -12   3   2         24.96         41.66        15.98 o                         
 -11   3   2          1.58         -5.26        12.12 o                         
 -10   3   2        194.79        207.96        23.73 o                         
  -9   3   2         46.55         46.86         8.27 o                         
  -8   3   2        431.84        423.84        12.26 o                         
  -7   3   2        112.28        101.62         7.91 o                         
  -6   3   2        387.85        395.65        12.96 o                         
  -5   3   2        776.74        777.19        13.73 o                         
  -4   3   2        126.38        121.94         5.29 o                         
  -3   3   2       4991.57       5075.07        29.75 o                         
  -2   3   2         91.84         94.38         4.20 o                         
  -1   3   2       4450.44       4188.84        69.13 o                         
   0   3   2       1177.66       1118.67        15.79 o                         
   1   3   2       1059.57       1079.21        41.10 o                         
   2   3   2        632.49        615.56        22.96 o                         
   3   3   2        414.98        429.30        19.70 o                         
   4   3   2       1352.94       1294.29        19.96 o                         
   5   3   2        133.72        134.24         8.55 o                         
   6   3   2        639.54        683.15        13.52 o                         
   7   3   2         38.92         43.24         8.77 o                         
   8   3   2        665.22        641.70        28.06 o                         
   9   3   2        174.77        201.59        22.74 o                         
  10   3   2         88.72        111.58        18.49 o                         
  11   3   2         13.45         23.04        10.37 o                         
  12   3   2         64.41         63.18        18.66 o                         
  13   3   2         42.35         52.22        17.82 o                         
 -13   4   2          0.17         15.72        11.46 o                         
 -12   4   2          2.42          7.21        10.46 o                         
 -11   4   2          2.09          1.06        12.99 o                         
 -10   4   2         40.09         46.97        14.92 o                         
  -9   4   2        831.58        894.68        36.15 o                         
  -8   4   2        152.34        151.30        11.97 o                         
  -7   4   2       1329.56       1296.69        26.49 o                         
  -6   4   2          1.28          0.64         4.19 o                         
  -5   4   2         80.63         87.91         5.88 o                         
  -4   4   2          2.59         -0.71         3.19 o                         
  -3   4   2       3855.95       3819.22        35.42 o                         
  -2   4   2       3036.72       2951.72        24.64 o                         
  -1   4   2       3140.66       3163.48        29.47 o                         
   0   4   2       2395.21       2356.91        38.00 o                         
   1   4   2         50.98         51.28         8.89 o                         
   2   4   2       1629.90       1548.15        31.42 o                         
   3   4   2        616.36        642.38        31.05 o                         
   4   4   2         19.45          6.08         6.23 o                         
   5   4   2        205.14        213.29        11.03 o                         
   6   4   2         26.93         20.46         4.73 o                         
   7   4   2         20.40         16.86         3.99 o                         
   8   4   2         99.99        101.76        13.97 o                         
   9   4   2        103.37        107.41        14.32 o                         
  10   4   2         31.38         23.89        13.07 o                         
  11   4   2         30.72         30.98        14.33 o                         
  12   4   2         24.35         22.49        14.55 o                         
  13   4   2          2.88         -4.05        15.71 o                         
 -12   5   2         16.38         14.06        14.63 o                         
 -11   5   2          0.47          3.24        11.69 o                         
 -10   5   2         67.48         81.92        17.43 o                         
  -9   5   2         57.75         57.20        10.72 o                         
  -8   5   2        101.41         92.91        10.34 o                         
  -7   5   2        149.80        141.97         8.81 o                         
  -6   5   2         89.43         87.13         7.23 o                         
  -5   5   2         24.90         29.74         4.49 o                         
  -4   5   2        872.42        841.09        14.58 o                         
  -3   5   2       2066.69       2118.75        21.49 o                         
  -2   5   2        703.34        701.62        13.48 o                         
  -1   5   2         48.05         53.06         5.61 o                         
   0   5   2        230.41        226.82         9.82 o                         
   1   5   2         72.23         64.80         5.16 o                         
   2   5   2          1.37          4.13         4.96 o                         
   3   5   2        197.13        165.96        11.55 o                         
   4   5   2          0.00         -5.76         5.97 o                         
   5   5   2        857.08        838.05        22.93 o                         
   6   5   2         12.85          6.83         5.71 o                         
   7   5   2        220.68        223.88        11.23 o                         
   8   5   2        119.82        110.41         7.48 o                         
   9   5   2         42.58         34.67        11.12 o                         
  10   5   2          0.96         -2.52         8.57 o                         
  11   5   2          6.48         -0.71        13.01 o                         
  12   5   2          5.59          3.31        12.53 o                         
 -12   6   2         12.07         17.34        13.00 o                         
 -11   6   2          0.48         -1.45        11.28 o                         
 -10   6   2        104.32         95.28        17.07 o                         
  -9   6   2        225.18        204.12        21.92 o                         
  -8   6   2         68.38         53.18         7.46 o                         
  -7   6   2        311.26        276.94        13.71 o                         
  -6   6   2       1043.24       1096.91        24.20 o                         
  -5   6   2         70.60         74.39         6.53 o                         
  -4   6   2        310.42        285.57        10.08 o                         
  -3   6   2         25.66         11.47         4.31 o                         
  -2   6   2          6.79          2.71         3.72 o                         
  -1   6   2          8.64          0.99         3.52 o                         
   0   6   2          1.42          1.03         3.57 o                         
   1   6   2        869.99        917.39        17.05 o                         
   2   6   2        472.00        487.20        14.85 o                         
   3   6   2       1098.59       1151.25        28.32 o                         
   4   6   2        437.84        450.14        16.23 o                         
   5   6   2          7.66          3.71         6.66 o                         
   6   6   2        468.07        472.31        19.22 o                         
   7   6   2         80.25         71.09         8.00 o                         
   8   6   2        156.86        165.80        11.21 o                         
   9   6   2         48.49         50.27        11.58 o                         
  10   6   2         33.11         17.47         9.90 o                         
  11   6   2          1.23         -0.05        11.17 o                         
  12   6   2          2.02          7.04        11.83 o                         
 -12   7   2         20.09         22.51        11.12 o                         
 -11   7   2          0.09          4.16         8.06 o                         
 -10   7   2          0.53          8.30         9.38 o                         
  -9   7   2          5.17          3.40         6.22 o                         
  -8   7   2         55.60         65.82         9.21 o                         
  -7   7   2         40.73         37.94         7.09 o                         
  -6   7   2          8.39         -1.84         5.92 o                         
  -5   7   2        279.75        267.66        10.93 o                         
  -4   7   2         37.85         47.29         6.30 o                         
  -3   7   2        255.39        229.53        12.88 o                         
  -2   7   2         19.43          7.57         4.07 o                         
  -1   7   2          4.94          1.66         3.36 o                         
   0   7   2        185.03        177.73        10.81 o                         
   1   7   2        465.33        460.92        25.91 o                         
   2   7   2         23.93         18.77         8.13 o                         
   3   7   2        124.71        122.33         9.75 o                         
   4   7   2        320.19        309.49        12.98 o                         
   5   7   2        140.80        152.03        11.50 o                         
   6   7   2          8.63          1.12         9.48 o                         
   7   7   2         74.04         53.24        11.47 o                         
   8   7   2        129.81        142.12        11.45 o                         
   9   7   2         31.84         16.29        10.34 o                         
  10   7   2         12.50         12.92         8.88 o                         
  11   7   2          2.00          0.20         8.88 o                         
  12   7   2         23.66         12.28        12.79 o                         
 -11   8   2         12.34          7.67         9.46 o                         
 -10   8   2          2.27          3.76         8.06 o                         
  -9   8   2          0.25          3.47         6.41 o                         
  -8   8   2         15.77         14.50         6.46 o                         
  -7   8   2        157.43        167.01        11.54 o                         
  -6   8   2          1.01         -5.05         6.11 o                         
  -5   8   2         70.29         68.95         7.78 o                         
  -4   8   2         47.94         57.51         5.76 o                         
  -3   8   2         77.48         68.72         7.76 o                         
  -2   8   2         16.60         18.06         5.65 o                         
  -1   8   2          5.02          3.61         3.76 o                         
   0   8   2        794.10        798.55        20.66 o                         
   1   8   2        259.02        260.09        21.17 o                         
   2   8   2         41.05         44.95         6.63 o                         
   3   8   2         53.01         37.31         7.58 o                         
   4   8   2        599.87        654.85        19.90 o                         
   5   8   2          2.04         -5.20         6.75 o                         
   6   8   2          1.23        -12.23         9.31 o                         
   7   8   2          1.61         -5.61         8.46 o                         
   8   8   2          1.24         -0.56         8.81 o                         
   9   8   2          0.48         -5.37         8.29 o                         
  10   8   2          2.03         10.72         9.36 o                         
  11   8   2         52.23         62.70        13.16 o                         
 -11   9   2         57.87         64.45        18.04 o                         
 -10   9   2         17.18         36.51         8.35 o                         
  -9   9   2         45.80         46.42         8.97 o                         
  -8   9   2          0.18         -0.02         6.96 o                         
  -7   9   2          1.01          2.98         6.52 o                         
  -6   9   2        592.73        564.45        23.26 o                         
  -5   9   2        167.20        162.49        15.11 o                         
  -4   9   2        341.90        343.73        16.45 o                         
  -3   9   2        185.45        170.87        11.72 o                         
  -2   9   2        851.73        887.85        27.35 o                         
  -1   9   2         12.11         14.35         6.79 o                         
   0   9   2        110.27        122.41         9.88 o                         
   1   9   2       1128.78       1116.59        43.60 o                         
   2   9   2         80.25         64.82        14.77 o                         
   3   9   2         13.03          9.71         5.04 o                         
   4   9   2        317.97        349.20        15.26 o                         
   5   9   2        198.82        211.40        13.21 o                         
   6   9   2          6.36          4.59         7.51 o                         
   7   9   2        214.10        225.97        16.13 o                         
   8   9   2          1.73          4.61         6.92 o                         
   9   9   2        103.17         93.69        12.30 o                         
  10   9   2          1.84         -3.18         7.12 o                         
  11   9   2          1.10         -4.22         7.09 o                         
 -10  10   2          1.84        -28.30        25.40 o                         
  -9  10   2          6.02          7.11         8.84 o                         
  -8  10   2         20.27          8.38        13.06 o                         
  -7  10   2         90.38         82.98        11.26 o                         
  -6  10   2         18.21         19.10         6.27 o                         
  -5  10   2        133.38        124.55        18.25 o                         
  -4  10   2          4.05          1.00         7.28 o                         
  -3  10   2          2.26          2.85         7.85 o                         
  -2  10   2         21.82         21.76         8.07 o                         
  -1  10   2         84.66         71.26         9.81 o                         
   0  10   2          1.53        -28.15        18.77 o                         
   1  10   2        412.54        411.68        17.33 o                         
   2  10   2       1171.32       1200.13        48.43 o                         
   3  10   2          8.35         10.84         6.73 o                         
   4  10   2          0.01         -0.99         5.26 o                         
   5  10   2         37.57         30.55         7.10 o                         
   6  10   2         42.48         52.42         8.47 o                         
   7  10   2          0.00         -0.97         7.64 o                         
   8  10   2         49.86         85.05        12.63 o                         
   9  10   2          0.91         -6.85         7.26 o                         
  10  10   2          0.15          4.52        10.63 o                         
  -9  11   2         12.82         34.05        24.86 o                         
  -8  11   2          3.17          5.39        12.71 o                         
  -7  11   2         34.30         17.50        14.35 o                         
  -6  11   2          9.23         -5.39        22.58 o                         
  -5  11   2         27.75         31.57        12.96 o                         
  -4  11   2          0.53        -16.57        16.25 o                         
  -3  11   2        146.16        173.62        14.45 o                         
  -2  11   2        239.61        244.96        15.84 o                         
  -1  11   2         10.98          1.38         5.95 o                         
   0  11   2        518.00        512.70        19.18 o                         
   1  11   2          0.09        -17.20        39.90 o                         
   2  11   2         73.60         65.79         9.13 o                         
   3  11   2        202.14        198.50        12.41 o                         
   4  11   2         41.94         44.75         8.45 o                         
   5  11   2         78.98         84.74         8.95 o                         
   6  11   2          2.51          1.66         7.61 o                         
   7  11   2         76.25         78.57        13.30 o                         
   8  11   2          1.97          8.14        15.86 o                         
   9  11   2          0.12        -11.96        10.59 o                         
  -8  12   2          0.33          0.73        21.16 o                         
  -7  12   2          1.42        -10.88        24.10 o                         
  -6  12   2          0.20         -8.57        19.17 o                         
  -5  12   2          2.69         -9.15        20.19 o                         
  -4  12   2          2.38         -0.63        12.18 o                         
  -3  12   2          9.36         -9.25        14.03 o                         
  -2  12   2         33.29         -3.72        16.39 o                         
  -1  12   2         19.76          3.73        14.40 o                         
   0  12   2          3.54        -19.77        25.97 o                         
   1  12   2          3.96         -5.00        26.35 o                         
   2  12   2         42.67         29.86        13.97 o                         
   3  12   2          3.97         -7.37        16.62 o                         
   4  12   2          0.27        -16.61        27.23 o                         
   5  12   2         17.20          3.75        13.31 o                         
   6  12   2         13.51          7.14        18.67 o                         
   7  12   2         33.65          4.30        27.42 o                         
   8  12   2          5.56         -3.60        13.48 o                         
  -7  13   2         38.01         43.95        24.41 o                         
  -6  13   2         49.45         53.82        21.73 o                         
  -5  13   2          0.85        -10.06        20.68 o                         
  -4  13   2         62.90         83.65        18.16 o                         
  -3  13   2         12.01         22.57        14.25 o                         
  -2  13   2        237.70        216.53        26.52 o                         
  -1  13   2         18.16         14.37        19.54 o                         
   0  13   2        119.42        110.94        22.66 o                         
   1  13   2          2.32        -27.38        18.26 o                         
   2  13   2         28.58         32.36        14.84 o                         
   3  13   2          1.18        -22.75        19.01 o                         
   4  13   2         48.18         51.93        17.20 o                         
   5  13   2         38.46         35.49        18.03 o                         
   6  13   2         35.58         23.94        15.38 o                         
   7  13   2          0.01        -17.40        14.95 o                         
  -5  14   2          0.13        -18.70        14.02 o                         
  -4  14   2          8.68          0.56        13.63 o                         
  -3  14   2         38.08         36.28        25.84 o                         
  -2  14   2         16.46         -0.85        21.66 o                         
  -1  14   2         62.77         38.02        17.80 o                         
   0  14   2          9.28        -29.11        19.51 o                         
   1  14   2         19.62        -12.50        18.58 o                         
   2  14   2         32.71         21.84        15.20 o                         
   3  14   2          3.19        -13.83        13.89 o                         
   4  14   2         81.34         73.31        20.16 o                         
   5  14   2          0.63        -17.01        14.93 o                         
  -3  15   2         79.38         43.63        17.41 o                         
  -2  15   2         11.25          8.53        16.41 o                         
  -1  15   2          1.79        -24.33        16.22 o                         
   0  15   2          0.23        -32.52        21.68 o                         
   1  15   2          5.18        -16.30        16.31 o                         
   2  15   2          2.77        -21.21        17.88 o                         
   3  15   2         15.04        -38.70        30.41 o                         
 -13   1   3          0.41         -0.81         8.38 o                         
 -12   1   3         29.06         28.93        10.21 o                         
 -11   1   3          3.37         -0.67         8.06 o                         
 -10   1   3        280.84        262.54        21.75 o                         
  -9   1   3        134.61        169.99        17.11 o                         
  -8   1   3          0.10         -3.98         7.34 o                         
  -7   1   3         11.62          8.18         4.99 o                         
  -6   1   3        374.38        414.66        12.56 o                         
  -5   1   3         22.67         11.04         4.11 o                         
  -4   1   3       4965.58       5129.05        38.01 o                         
  -3   1   3       2230.12       2177.03        33.11 o                         
  -2   1   3        182.85        162.85         8.45 o                         
  -1   1   3        145.33        148.01         6.99 o                         
   0   1   3      10030.90      10325.07        48.61 o                         
   1   1   3       9671.21       9628.74        68.02 o                         
   2   1   3       2126.73       2199.28        28.08 o                         
   3   1   3       2202.33       2200.73        33.66 o                         
   4   1   3        181.50        161.94         7.32 o                         
   5   1   3         23.12         12.01        10.06 o                         
   6   1   3        631.43        632.48        18.63 o                         
   7   1   3        375.47        404.39        37.72 o                         
   8   1   3         31.40         16.40        11.41 o                         
   9   1   3        143.64        152.48        16.11 o                         
  10   1   3         31.94         25.52         8.41 o                         
  11   1   3          0.11         -1.69         9.21 o                         
  12   1   3          7.16          5.63        11.63 o                         
  13   1   3          1.61          3.75        11.48 o                         
 -13   2   3         27.77         27.77        12.39 o                         
 -12   2   3         16.73         25.94         9.70 o                         
 -11   2   3          0.45          5.68         9.71 o                         
 -10   2   3          6.20          4.76         7.99 o                         
  -9   2   3         41.89         32.05        10.38 o                         
  -8   2   3         84.67         94.66         8.20 o                         
  -7   2   3        117.12        115.54         6.92 o                         
  -6   2   3        116.02        105.14         7.42 o                         
  -5   2   3       2104.46       2071.86        31.09 o                         
  -4   2   3         84.88         78.52         5.88 o                         
  -3   2   3        345.85        361.90         9.44 o                         
  -2   2   3        538.84        515.00        13.67 o                         
  -1   2   3         11.43         10.13         3.69 o                         
   0   2   3       2160.57       2203.69        33.81 o                         
   1   2   3       8035.32       8205.92       167.33 o                         
   2   2   3          3.98          0.69         6.21 o                         
   3   2   3       2894.59       2966.89        42.74 o                         
   4   2   3        249.14        254.21        15.82 o                         
   5   2   3         14.18          2.56         6.01 o                         
   6   2   3         54.86         57.33         9.44 o                         
   7   2   3        116.84         95.02        13.72 o                         
   8   2   3         93.19         74.16        15.89 o                         
   9   2   3         15.81         11.94         3.69 o                         
  10   2   3          1.07          5.89         7.34 o                         
  11   2   3          3.00          2.89         7.35 o                         
  12   2   3          2.06          3.59        12.47 o                         
  13   2   3         11.77         11.26        14.07 o                         
 -13   3   3          1.42          3.55         9.11 o                         
 -12   3   3         14.13         16.11        12.92 o                         
 -11   3   3         98.12        101.09        18.99 o                         
 -10   3   3         67.07         92.55        14.56 o                         
  -9   3   3          4.69          1.17         4.72 o                         
  -8   3   3          0.01         -5.39         4.67 o                         
  -7   3   3        108.66        101.26         8.06 o                         
  -6   3   3        218.45        237.06        10.60 o                         
  -5   3   3        196.21        199.86         8.96 o                         
  -4   3   3        996.47        934.42        14.08 o                         
  -3   3   3        287.06        259.59         6.53 o                         
  -2   3   3          9.67          6.71         2.41 o                         
  -1   3   3       1409.19       1435.93        18.61 o                         
   0   3   3       1576.12       1657.12        20.86 o                         
   1   3   3       1630.97       1641.98        34.50 o                         
   2   3   3        101.38        111.56        18.40 o                         
   3   3   3         16.35         13.76         5.87 o                         
   4   3   3        285.57        268.58        12.98 o                         
   5   3   3        121.67        107.53         6.84 o                         
   6   3   3        662.42        639.74        19.34 o                         
   7   3   3         35.24         32.90        16.05 o                         
   8   3   3        179.69        205.76        17.87 o                         
   9   3   3         13.29         21.49        11.41 o                         
  10   3   3          0.81          4.10         7.84 o                         
  11   3   3          3.54          4.31        10.61 o                         
  12   3   3          5.16          3.59        14.02 o                         
  13   3   3          5.92         17.42        13.94 o                         
 -13   4   3          0.95         10.20        11.10 o                         
 -12   4   3          4.46         10.30        12.67 o                         
 -11   4   3          5.39          9.09        11.01 o                         
 -10   4   3        239.92        249.53        25.25 o                         
  -9   4   3        625.60        614.04        19.35 o                         
  -8   4   3        217.21        202.38        13.43 o                         
  -7   4   3          1.08          0.70         5.46 o                         
  -6   4   3        134.24        115.13         8.63 o                         
  -5   4   3        797.12        827.04        16.07 o                         
  -4   4   3         26.61         18.06         3.46 o                         
  -3   4   3       2022.25       2202.35        21.91 o                         
  -2   4   3        808.46        791.12        12.18 o                         
  -1   4   3        326.67        348.40        10.12 o                         
   0   4   3         88.77         88.37         7.17 o                         
   1   4   3       2142.71       2306.21        40.21 o                         
   2   4   3        576.15        561.40        20.89 o                         
   3   4   3        425.36        414.45        15.73 o                         
   4   4   3        271.64        263.46        12.22 o                         
   5   4   3          5.51         -1.27         5.38 o                         
   6   4   3         71.78         66.00         6.59 o                         
   7   4   3        131.96        146.42        12.92 o                         
   8   4   3          0.53          0.70         9.81 o                         
   9   4   3         48.32         55.73        14.18 o                         
  10   4   3         12.18         13.76         9.99 o                         
  11   4   3         43.35         54.09        15.55 o                         
  12   4   3          9.14         11.64        13.95 o                         
  13   4   3          0.01          7.42        13.44 o                         
 -12   5   3         38.62         50.13        15.76 o                         
 -11   5   3          6.61         15.48        11.54 o                         
 -10   5   3         37.77         55.46        14.99 o                         
  -9   5   3        852.01        838.54        32.02 o                         
  -8   5   3        803.77        825.88        25.99 o                         
  -7   5   3        285.39        280.05        13.15 o                         
  -6   5   3        146.39        140.06         8.37 o                         
  -5   5   3         87.85         79.36         5.25 o                         
  -4   5   3       1290.20       1302.56        19.51 o                         
  -3   5   3          2.65          0.43         4.01 o                         
  -2   5   3       4920.90       5362.77        60.84 o                         
  -1   5   3       3230.49       3375.58        74.58 o                         
   0   5   3          3.22          4.58         4.48 o                         
   1   5   3        141.52        161.24         7.88 o                         
   2   5   3        309.83        317.35        13.49 o                         
   3   5   3        815.35        839.99        24.47 o                         
   4   5   3        124.73        114.73        12.89 o                         
   5   5   3        182.34        185.58        10.50 o                         
   6   5   3          1.92          5.48         5.47 o                         
   7   5   3        504.92        541.99        21.35 o                         
   8   5   3         69.65         61.87        10.12 o                         
   9   5   3          5.45        -10.97        12.32 o                         
  10   5   3          0.25          1.20         8.77 o                         
  11   5   3          1.76         -1.22        10.57 o                         
  12   5   3          0.14        -14.98        12.49 o                         
 -12   6   3          0.46         -4.12        11.57 o                         
 -11   6   3          5.90         11.13        11.09 o                         
 -10   6   3        243.05        252.74        25.54 o                         
  -9   6   3          0.05          3.89         8.65 o                         
  -8   6   3         26.52         25.64         8.12 o                         
  -7   6   3        222.83        230.97        10.30 o                         
  -6   6   3        114.42        114.09         8.12 o                         
  -5   6   3       2319.17       2273.16        31.21 o                         
  -4   6   3         27.81         28.70         3.91 o                         
  -3   6   3        663.13        692.43        15.17 o                         
  -2   6   3        975.12        958.29        14.22 o                         
  -1   6   3         28.14         20.20         4.25 o                         
   0   6   3       2461.47       2639.35        60.71 o                         
   1   6   3          0.64          2.71         2.93 o                         
   2   6   3         66.69         65.67         6.82 o                         
   3   6   3        286.26        285.89        18.94 o                         
   4   6   3         28.20         25.20         7.58 o                         
   5   6   3          3.14          8.40         9.06 o                         
   6   6   3        599.39        632.15        18.67 o                         
   7   6   3         48.07         49.01         8.81 o                         
   8   6   3        157.43        161.48        12.75 o                         
   9   6   3          6.03          5.21         9.73 o                         
  10   6   3         27.15         41.72        11.62 o                         
  11   6   3          0.21         -1.28         8.78 o                         
  12   6   3          0.26         -6.90        15.45 o                         
 -12   7   3         13.99          1.75        13.06 o                         
 -11   7   3         11.65          8.66        10.81 o                         
 -10   7   3          1.27         -1.21         8.74 o                         
  -9   7   3          3.93          1.66         8.56 o                         
  -8   7   3         16.38         10.27         5.70 o                         
  -7   7   3         23.54         20.31         5.63 o                         
  -6   7   3        426.96        387.33        20.65 o                         
  -5   7   3          3.32         -0.85         4.48 o                         
  -4   7   3         34.28         41.56         8.23 o                         
  -3   7   3         10.02          9.00         4.79 o                         
  -2   7   3         48.35         43.13         5.67 o                         
  -1   7   3        493.93        499.47        15.67 o                         
   0   7   3          6.91          3.95         5.76 o                         
   1   7   3        598.09        611.24        14.55 o                         
   2   7   3        273.37        293.02        14.21 o                         
   3   7   3       1160.28       1238.94        27.16 o                         
   4   7   3        685.40        699.67        25.24 o                         
   5   7   3          2.13          4.15         7.93 o                         
   6   7   3        103.18        104.73        12.69 o                         
   7   7   3          6.14         -1.50         7.09 o                         
   8   7   3        140.99        151.93        16.98 o                         
   9   7   3        146.66        131.94        16.28 o                         
  10   7   3         11.97         13.96         9.56 o                         
  11   7   3         20.43         14.67         8.81 o                         
  12   7   3          0.37         -3.04        10.25 o                         
 -11   8   3          1.69          3.03         9.29 o                         
 -10   8   3          4.27         -2.32         8.39 o                         
  -9   8   3          0.02          1.90         6.14 o                         
  -8   8   3        194.47        215.56        16.53 o                         
  -7   8   3          5.66        -11.29         9.20 o                         
  -6   8   3        235.19        266.25        20.99 o                         
  -5   8   3          0.19          2.21         8.11 o                         
  -4   8   3        568.30        587.17        19.73 o                         
  -3   8   3        121.04        118.95         9.33 o                         
  -2   8   3        168.20        149.56        10.11 o                         
  -1   8   3        268.74        252.65        11.56 o                         
   0   8   3          6.71         -1.41        18.27 o                         
   1   8   3       3333.32       3429.71       108.50 o                         
   2   8   3         94.59         87.18         8.77 o                         
   3   8   3       2769.22       2955.83        56.24 o                         
   4   8   3         12.37         13.50         7.92 o                         
   5   8   3        259.08        272.52        18.13 o                         
   6   8   3         10.06          6.61         7.87 o                         
   7   8   3         43.12         29.82         7.77 o                         
   8   8   3        273.87        248.19        20.07 o                         
   9   8   3          5.67          3.43         9.01 o                         
  10   8   3          6.05          8.11         8.12 o                         
  11   8   3         22.71         15.99         9.68 o                         
 -11   9   3          9.37         -6.75        21.75 o                         
 -10   9   3         21.24         21.44        20.80 o                         
  -9   9   3          0.71         -3.86         7.36 o                         
  -8   9   3          0.79         -3.23         6.19 o                         
  -7   9   3         46.54         40.36         8.78 o                         
  -6   9   3          4.42         12.18        12.05 o                         
  -5   9   3          4.31         -8.74         8.94 o                         
  -4   9   3         54.98         40.34         7.28 o                         
  -3   9   3         76.52         90.87         9.13 o                         
  -2   9   3         78.50         67.06         8.69 o                         
  -1   9   3         72.42         63.26         7.96 o                         
   0   9   3        410.59        382.47        22.09 o                         
   1   9   3        997.72       1026.18        41.70 o                         
   2   9   3        494.05        501.95        17.79 o                         
   3   9   3         19.36         17.15         7.03 o                         
   4   9   3         79.67         72.04         8.65 o                         
   5   9   3        172.64        178.99        12.78 o                         
   6   9   3        251.66        243.89        15.76 o                         
   7   9   3         38.90         26.84         9.06 o                         
   8   9   3          0.01        -13.81         9.21 o                         
   9   9   3         10.90         10.77         8.86 o                         
  10   9   3          1.20         -2.82         8.57 o                         
  11   9   3          0.07         -4.46         7.80 o                         
 -10  10   3          0.00          2.56        23.02 o                         
  -9  10   3          9.95         13.78        16.99 o                         
  -8  10   3          1.55        -18.27        12.18 o                         
  -7  10   3        227.03        235.60        23.66 o                         
  -6  10   3          1.83         -6.96        11.63 o                         
  -5  10   3        335.19        368.18        27.12 o                         
  -4  10   3         70.57         53.60        10.15 o                         
  -3  10   3        147.98        166.53        11.83 o                         
  -2  10   3        288.49        269.00        14.48 o                         
  -1  10   3          2.07        -11.20        21.63 o                         
   0  10   3        277.26        276.43        19.21 o                         
   1  10   3          4.46         -1.45        10.81 o                         
   2  10   3        616.33        686.40        37.39 o                         
   3  10   3        262.05        256.94        15.60 o                         
   4  10   3         35.15         39.56         7.15 o                         
   5  10   3         17.31          9.80         6.72 o                         
   6  10   3          9.09          5.63         7.12 o                         
   7  10   3          3.72         -7.33         8.16 o                         
   8  10   3         36.31         20.48        10.14 o                         
   9  10   3         26.70         25.40         8.78 o                         
  10  10   3          8.49         17.48        19.63 o                         
  -9  11   3          0.03        -12.43        21.00 o                         
  -8  11   3          0.76        -17.02        20.34 o                         
  -7  11   3          1.77        -18.12        17.75 o                         
  -6  11   3          1.50         -4.19        12.50 o                         
  -5  11   3          6.26        -17.02        22.93 o                         
  -4  11   3         56.57         18.31        11.50 o                         
  -3  11   3          0.03        -11.36         7.57 o                         
  -2  11   3        138.17        135.82        12.32 o                         
  -1  11   3        289.35        281.43        17.64 o                         
   0  11   3         26.24         23.73         7.83 o                         
   1  11   3        501.31        489.54        20.88 o                         
   2  11   3         16.52          6.68        17.36 o                         
   3  11   3        128.11        141.40        12.82 o                         
   4  11   3         41.68         35.95         9.77 o                         
   5  11   3         46.90         42.57         9.44 o                         
   6  11   3         50.15         36.47         8.90 o                         
   7  11   3         33.33         44.03        12.78 o                         
   8  11   3         11.67         16.06        10.67 o                         
   9  11   3          0.16         -2.24         9.64 o                         
  -8  12   3        106.39        186.91        40.09 o                         
  -7  12   3         26.40         31.94        22.66 o                         
  -6  12   3        112.03        104.48        18.52 o                         
  -5  12   3          7.01         -9.21        18.94 o                         
  -4  12   3        186.20        208.11        23.65 o                         
  -3  12   3        122.09        103.25        18.46 o                         
  -2  12   3        325.76        308.58        29.76 o                         
  -1  12   3        195.68        219.77        25.77 o                         
   0  12   3          1.84        -29.14        32.84 o                         
   1  12   3         11.20         -0.97        22.84 o                         
   2  12   3          9.62        -13.98        27.70 o                         
   3  12   3         38.58         54.09        16.56 o                         
   4  12   3        194.80        207.86        25.71 o                         
   5  12   3        128.72        160.53        23.58 o                         
   6  12   3          2.32        -10.58        25.65 o                         
   7  12   3          5.99        -13.08        15.59 o                         
   8  12   3          0.74        -12.76        23.65 o                         
  -7  13   3         32.82         27.41        24.22 o                         
  -6  13   3          0.00          4.19        15.55 o                         
  -5  13   3         67.61         82.42        17.32 o                         
  -4  13   3          0.10         -1.65        12.76 o                         
  -3  13   3         99.86        111.15        21.63 o                         
  -2  13   3         74.49         65.06        18.40 o                         
  -1  13   3          7.44          3.63        14.83 o                         
   0  13   3         69.73         57.97        17.30 o                         
   1  13   3         50.27         34.23        22.42 o                         
   2  13   3         77.53         82.75        26.18 o                         
   3  13   3          0.30        -25.19        26.74 o                         
   4  13   3         33.63         94.64        49.10 o                         
   5  13   3         99.15         85.85        19.22 o                         
   6  13   3         24.10         21.17        16.02 o                         
   7  13   3         32.07          7.37        32.84 o                         
  -5  14   3         89.55        127.16        35.77 o                         
  -4  14   3         10.11          6.22        17.12 o                         
  -3  14   3         36.99         31.76        23.21 o                         
  -2  14   3         33.06         36.33        15.70 o                         
  -1  14   3         81.64         87.44        20.04 o                         
   0  14   3         66.22         71.25        21.08 o                         
   1  14   3          0.48        -32.84        21.90 o                         
   2  14   3         68.48         76.08        29.69 o                         
   3  14   3          0.04        -17.13        14.29 o                         
   4  14   3         55.15         64.45        19.56 o                         
   5  14   3          0.01        -26.69        33.66 o                         
  -3  15   3          5.04          1.24        30.42 o                         
  -2  15   3          0.58         47.06        96.19 o                         
  -1  15   3         37.50         26.35        15.20 o                         
   0  15   3         71.20         54.38        20.19 o                         
   1  15   3          8.23         -6.20        16.67 o                         
   2  15   3          8.40        -28.57        19.05 o                         
   3  15   3          8.31        -36.41        28.52 o                         
 -13   0   4        103.59        112.90        21.63 o                         
 -12   0   4        202.21        189.39        26.65 o                         
 -11   0   4         13.11         15.98        13.63 o                         
 -10   0   4          1.88        -10.64        12.66 o                         
  -9   0   4        190.83        198.45        24.07 o                         
  -8   0   4          1.10          0.96         7.23 o                         
  -7   0   4       1542.06       1477.98        33.04 o                         
  -6   0   4        448.08        486.74        34.33 o                         
  -5   0   4         10.03         29.17        12.97 o                         
  -4   0   4         35.93         30.87         9.21 o                         
  -3   0   4       1069.78       1030.89        38.97 o                         
  -2   0   4        842.35        827.85        22.55 o                         
  -1   0   4          8.06          8.42         4.74 o                         
   0   0   4         72.29         65.66         6.69 o                         
   1   0   4       8269.20       8289.52        94.82 o                         
   2   0   4       3208.16       3035.30        64.63 o                         
   3   0   4       3892.43       3894.08        81.50 o                         
   4   0   4       7853.42       7904.49       126.97 o                         
   5   0   4       1535.34       1607.86        45.68 o                         
   6   0   4         77.15        124.39        21.38 o                         
   7   0   4          5.26         14.51        26.17 o                         
   8   0   4         36.89        -26.81        34.07 o                         
  10   0   4        161.21        144.87        34.31 o                         
  11   0   4         30.05         28.72        20.54 o                         
  12   0   4         14.50          7.06        17.35 o                         
  13   0   4         12.41         28.04        17.27 o                         
 -13   1   4         12.88         13.82        10.60 o                         
 -12   1   4          4.55          5.54         9.51 o                         
 -11   1   4         32.99         32.45        10.03 o                         
 -10   1   4         19.71         27.91        10.80 o                         
  -9   1   4         11.50          7.03         8.55 o                         
  -8   1   4          1.97         -4.02         5.93 o                         
  -7   1   4         47.63         40.66         6.29 o                         
  -6   1   4         90.06         95.67         7.31 o                         
  -5   1   4       1008.00       1033.48        19.48 o                         
  -4   1   4        557.68        636.32        24.26 o                         
  -3   1   4       1467.36       1474.18        44.07 o                         
  -2   1   4       2320.15       2281.12        36.64 o                         
  -1   1   4        733.62        697.13        10.91 o                         
   0   1   4       4339.86       4298.43        65.68 o                         
   1   1   4       4153.73       4005.34        32.80 o                         
   2   1   4      10928.43      10965.63       124.44 o                         
   3   1   4       1240.62       1295.33        25.01 o                         
   4   1   4        411.45        374.08        12.75 o                         
   5   1   4       1433.07       1513.48        27.72 o                         
   6   1   4        343.35        375.16        12.74 o                         
   7   1   4        451.47        473.19        15.93 o                         
   8   1   4         59.16         53.43        14.30 o                         
   9   1   4         14.96        -19.05        30.67 o                         
  10   1   4          0.06        -19.21        43.62 o                         
  11   1   4         28.29         24.07        14.24 o                         
  12   1   4         34.51         42.56        15.26 o                         
  13   1   4          0.32          0.60        12.05 o                         
 -13   2   4         40.58         48.90        11.94 o                         
 -12   2   4          2.12          0.33         9.08 o                         
 -11   2   4          6.89          9.91        11.01 o                         
 -10   2   4         18.43         10.43         9.11 o                         
  -9   2   4         74.50         76.69         8.13 o                         
  -8   2   4          9.05          3.13         5.81 o                         
  -7   2   4        168.15        157.56        10.06 o                         
  -6   2   4       1786.94       1859.52        27.48 o                         
  -5   2   4        344.87        308.48        11.99 o                         
  -4   2   4       3947.95       3894.94        50.70 o                         
  -3   2   4         36.93         35.53         3.86 o                         
  -2   2   4       3182.83       3161.42        42.62 o                         
  -1   2   4       2652.41       2653.62        36.79 o                         
   0   2   4       5571.00       5758.63        62.38 o                         
   1   2   4      14847.02      14873.08       101.59 o                         
   2   2   4        867.60        901.07        14.96 o                         
   3   2   4          2.37          0.94         5.07 o                         
   4   2   4         11.13        -19.89        14.74 o                         
   5   2   4       3449.97       3487.85        65.74 o                         
   6   2   4          0.38         -5.47        10.66 o                         
   7   2   4         82.10         68.17        11.25 o                         
   8   2   4          0.35          2.89         4.85 o                         
   9   2   4         76.75         77.50        21.70 o                         
  10   2   4         54.97         67.77        11.08 o                         
  11   2   4          1.74          4.92        10.71 o                         
  12   2   4         10.43         -2.70        13.91 o                         
  13   2   4         30.90         29.44        14.32 o                         
 -13   3   4          7.84          0.58         9.88 o                         
 -12   3   4         11.70          3.43        11.89 o                         
 -11   3   4         35.61         32.60        11.40 o                         
 -10   3   4         43.81         41.60        12.94 o                         
  -9   3   4        205.10        207.56        12.05 o                         
  -8   3   4          9.42          7.25         5.11 o                         
  -7   3   4        218.69        212.14        10.89 o                         
  -6   3   4        546.37        544.49        14.33 o                         
  -5   3   4       1777.06       1728.01        32.79 o                         
  -4   3   4          1.12          0.03         5.14 o                         
  -3   3   4         24.24         16.97         3.31 o                         
  -2   3   4        379.02        414.93        11.90 o                         
  -1   3   4       1068.75        946.95        18.04 o                         
   0   3   4       1280.91       1310.59        17.29 o                         
   1   3   4        591.19        510.73        16.90 o                         
   2   3   4         39.74         25.08         7.51 o                         
   3   3   4        109.85        112.90         9.22 o                         
   4   3   4       1129.14       1180.39        27.16 o                         
   5   3   4        270.01        254.55        15.04 o                         
   6   3   4         64.63         51.16         7.03 o                         
   7   3   4         43.92         38.53        12.41 o                         
   8   3   4         44.71         22.13        15.60 o                         
   9   3   4         15.57          4.69         6.25 o                         
  10   3   4         27.68         17.63         9.57 o                         
  11   3   4          1.37         13.44        13.42 o                         
  12   3   4         12.76         15.87        14.46 o                         
  13   3   4         20.48         22.11        15.89 o                         
 -12   4   4         44.30         64.93        18.41 o                         
 -11   4   4         19.08         17.55        14.38 o                         
 -10   4   4          1.88          2.16         9.56 o                         
  -9   4   4        168.60        189.12        11.32 o                         
  -8   4   4        144.54        152.76        11.36 o                         
  -7   4   4       1485.86       1521.44        27.21 o                         
  -6   4   4         12.41          9.03         4.95 o                         
  -5   4   4       1929.78       1883.59        25.19 o                         
  -4   4   4        357.42        386.04         9.46 o                         
  -3   4   4        916.10        942.68        14.97 o                         
  -2   4   4       1029.59       1025.74        12.15 o                         
  -1   4   4       1398.50       1486.66        31.58 o                         
   0   4   4        318.92        315.94        10.13 o                         
   1   4   4         94.72         96.62        24.24 o                         
   2   4   4       1100.57       1120.25        33.28 o                         
   3   4   4        242.90        283.30        14.31 o                         
   4   4   4        185.55        151.11        11.54 o                         
   5   4   4        204.18        245.06        11.84 o                         
   6   4   4        105.14        124.05         8.64 o                         
   7   4   4         40.81         29.02         9.28 o                         
   8   4   4          1.09         -2.89        10.86 o                         
   9   4   4          3.21        -10.97        11.39 o                         
  10   4   4         14.41          4.70         9.99 o                         
  11   4   4         35.27         39.60        15.17 o                         
  12   4   4          3.30         18.65        14.10 o                         
 -12   5   4         17.07         19.74        15.02 o                         
 -11   5   4         14.43          6.24        11.45 o                         
 -10   5   4         12.88          3.44        11.01 o                         
  -9   5   4         75.16         75.74        16.32 o                         
  -8   5   4         42.75         42.20         7.70 o                         
  -7   5   4        812.29        771.35        19.65 o                         
  -6   5   4          1.49         -0.78         5.82 o                         
  -5   5   4         67.82         68.88         5.55 o                         
  -4   5   4        364.28        338.57         9.48 o                         
  -3   5   4        112.19        138.46         6.73 o                         
  -2   5   4       2372.49       2392.68        24.41 o                         
  -1   5   4         43.70         35.18         4.69 o                         
   0   5   4       2943.18       3108.05        46.70 o                         
   1   5   4        235.96        231.65        15.46 o                         
   2   5   4        754.48        773.55        29.22 o                         
   3   5   4        260.98        243.64        14.07 o                         
   4   5   4          6.91         -1.15         6.53 o                         
   5   5   4         54.71         35.25         8.12 o                         
   6   5   4         54.64         38.45         6.76 o                         
   7   5   4        326.48        330.14        13.92 o                         
   8   5   4          2.82         -0.92         7.10 o                         
   9   5   4         73.61         94.57        19.80 o                         
  10   5   4          2.27         -6.21        10.35 o                         
  11   5   4          2.96         10.30         9.07 o                         
  12   5   4          1.06         25.18        15.12 o                         
 -12   6   4         12.33          5.46         9.25 o                         
 -11   6   4          0.99         -0.33        10.21 o                         
 -10   6   4          1.86        -10.80         9.84 o                         
  -9   6   4         51.62         47.50        11.42 o                         
  -8   6   4        182.08        180.85        13.89 o                         
  -7   6   4        206.13        199.02        12.68 o                         
  -6   6   4          0.67         -3.74         4.54 o                         
  -5   6   4        464.52        440.90        12.70 o                         
  -4   6   4        712.06        726.56        16.88 o                         
  -3   6   4         23.44         27.51         3.88 o                         
  -2   6   4         11.04         11.74         2.74 o                         
  -1   6   4         14.01         22.56         4.28 o                         
   0   6   4         31.88         33.98         6.60 o                         
   1   6   4        153.38        135.48         9.38 o                         
   2   6   4          0.28          0.03         5.18 o                         
   3   6   4        242.38        233.63        12.90 o                         
   4   6   4         12.79          4.18         7.08 o                         
   5   6   4        310.09        293.18        17.41 o                         
   6   6   4         29.22         25.98         9.45 o                         
   7   6   4         94.40         96.98         9.58 o                         
   8   6   4         12.72          6.24         5.20 o                         
   9   6   4          9.99          3.59        11.97 o                         
  10   6   4         13.63         10.77        10.68 o                         
  11   6   4         44.26         50.43        12.53 o                         
  12   6   4          1.29         -0.85        10.66 o                         
 -11   7   4         15.49         12.87         9.71 o                         
 -10   7   4        171.63        182.07        19.22 o                         
  -9   7   4          0.48         -1.57         9.60 o                         
  -8   7   4         30.29         23.87        11.03 o                         
  -7   7   4         14.08         13.30         4.75 o                         
  -6   7   4         29.69         28.17         7.18 o                         
  -5   7   4         95.51         96.43         9.37 o                         
  -4   7   4         44.27         46.52         5.25 o                         
  -3   7   4        228.49        226.25         8.66 o                         
  -2   7   4         51.04         59.48         3.79 o                         
  -1   7   4        417.44        379.74        14.69 o                         
   0   7   4        169.53        183.01         6.96 o                         
   1   7   4        521.56        507.77        14.38 o                         
   2   7   4         64.17         67.47         8.69 o                         
   3   7   4        172.09        176.00        15.89 o                         
   4   7   4         42.05         39.85         9.10 o                         
   5   7   4          1.22          3.71         8.13 o                         
   6   7   4        595.70        577.57        21.21 o                         
   7   7   4         22.82         22.00         7.75 o                         
   8   7   4         46.51         51.87        17.21 o                         
   9   7   4          1.65        -18.49        12.33 o                         
  10   7   4         41.36         44.79        11.71 o                         
  11   7   4         16.04         14.82         9.44 o                         
 -11   8   4          3.69         -0.33        10.58 o                         
 -10   8   4        168.31        124.70        86.70 o                         
  -9   8   4          1.25         -1.27         7.49 o                         
  -8   8   4         58.84         72.53        10.26 o                         
  -7   8   4          0.08          1.31         5.46 o                         
  -6   8   4         13.14          2.12         9.79 o                         
  -5   8   4         76.24         61.35         9.20 o                         
  -4   8   4          4.05          5.73         5.13 o                         
  -3   8   4        150.94        155.37        10.30 o                         
  -2   8   4         27.36         29.71         5.92 o                         
  -1   8   4         28.07         22.71         8.53 o                         
   0   8   4          9.06         -5.65        24.47 o                         
   1   8   4         17.93         20.94         9.03 o                         
   2   8   4        296.27        312.42        17.03 o                         
   3   8   4         75.46         65.81         9.77 o                         
   4   8   4         91.91         96.53        11.79 o                         
   5   8   4          3.01          1.49         6.43 o                         
   6   8   4        220.27        219.04        14.67 o                         
   7   8   4         77.17         58.94         9.78 o                         
   8   8   4        109.35        121.14        15.95 o                         
   9   8   4         36.66         22.04        11.44 o                         
  10   8   4          3.28          6.00         9.07 o                         
  11   8   4          3.10          4.86         9.51 o                         
 -10   9   4         51.43         40.36        26.72 o                         
  -9   9   4        119.51        177.59        35.87 o                         
  -8   9   4          0.00          1.34         7.41 o                         
  -7   9   4         84.66         89.71        16.30 o                         
  -6   9   4          3.59         -5.80        12.02 o                         
  -5   9   4         38.96         29.45         7.76 o                         
  -4   9   4       1074.42        980.57        26.19 o                         
  -3   9   4         43.85         44.04         7.13 o                         
  -2   9   4        764.59        822.43        23.22 o                         
  -1   9   4        158.63        135.11        10.56 o                         
   0   9   4        177.55        153.61        33.73 o                         
   1   9   4        548.15        595.21        32.01 o                         
   2   9   4        359.80        349.96        15.25 o                         
   3   9   4        702.16        715.90        26.71 o                         
   4   9   4        188.18        176.75        14.89 o                         
   5   9   4         25.99         29.52         8.08 o                         
   6   9   4        317.65        320.14        19.99 o                         
   7   9   4          1.43          3.40         7.62 o                         
   8   9   4         80.53         74.32        12.35 o                         
   9   9   4          4.82        -17.98        11.98 o                         
  10   9   4          3.42         -8.41         9.23 o                         
 -10  10   4          9.02          3.34        21.97 o                         
  -9  10   4          8.24         17.33        19.44 o                         
  -8  10   4          1.10          8.85        17.66 o                         
  -7  10   4          4.48        -12.93        12.44 o                         
  -6  10   4          7.73          2.12        11.76 o                         
  -5  10   4        142.89        111.13        17.71 o                         
  -4  10   4         12.79          9.89         6.86 o                         
  -3  10   4        108.52         73.47         8.65 o                         
  -2  10   4          6.18          2.82         5.10 o                         
  -1  10   4         44.72         28.60         8.54 o                         
   0  10   4          9.59          6.96        11.16 o                         
   1  10   4         24.41         21.50        12.13 o                         
   2  10   4          0.92          3.02        11.98 o                         
   3  10   4        682.34        698.03        24.24 o                         
   4  10   4        208.43        218.96        16.03 o                         
   5  10   4         15.27         13.44         7.36 o                         
   6  10   4          9.01         13.05         8.00 o                         
   7  10   4          2.88         -8.31         8.05 o                         
   8  10   4          0.01        -16.10        10.97 o                         
   9  10   4          4.29         -4.38         7.95 o                         
  10  10   4         17.80          7.12        17.31 o                         
  -9  11   4          0.15          7.23        19.20 o                         
  -8  11   4        104.98        130.36        32.38 o                         
  -7  11   4         23.59         33.64        19.99 o                         
  -6  11   4         38.69         25.32        12.62 o                         
  -5  11   4          3.67         -8.79        19.24 o                         
  -4  11   4          0.50        -14.89        16.59 o                         
  -3  11   4          3.96          7.91        11.28 o                         
  -2  11   4        118.64        112.76        17.93 o                         
  -1  11   4         38.74         35.21         9.31 o                         
   0  11   4         88.87         89.85        11.76 o                         
   1  11   4         97.60        104.63        12.01 o                         
   2  11   4         47.35         34.62        14.22 o                         
   3  11   4         23.98         13.91        19.38 o                         
   4  11   4         54.24         44.25         7.70 o                         
   5  11   4        175.43        199.45        13.77 o                         
   6  11   4         22.14         10.33        10.22 o                         
   7  11   4          5.25         -5.66         7.68 o                         
   8  11   4         26.74         30.92        11.71 o                         
   9  11   4          0.04         -4.93         9.79 o                         
  -8  12   4          5.45         -1.91        16.27 o                         
  -7  12   4         76.76         90.13        28.97 o                         
  -6  12   4          4.41         12.04        20.61 o                         
  -5  12   4         21.48         17.88        13.54 o                         
  -4  12   4          9.36          4.35        11.60 o                         
  -3  12   4          2.24        -22.60        15.07 o                         
  -2  12   4         26.09          7.18        14.35 o                         
  -1  12   4        163.21        157.13        34.65 o                         
   0  12   4        133.61        140.23        24.11 o                         
   1  12   4          3.89        -49.06        32.71 o                         
   2  12   4          0.00         -9.95        17.31 o                         
   3  12   4          5.38          1.27        13.00 o                         
   4  12   4          4.95          5.05        13.32 o                         
   5  12   4          6.74         -6.93        25.85 o                         
   6  12   4          0.66        -12.33        16.82 o                         
   7  12   4         19.00          7.02        14.87 o                         
   8  12   4          0.29         -4.03        13.33 o                         
  -7  13   4         50.84         44.42        25.49 o                         
  -6  13   4          0.93         -4.63        19.57 o                         
  -5  13   4         21.25          1.90        16.99 o                         
  -4  13   4         25.04         37.56        14.50 o                         
  -3  13   4         12.69         -2.71        14.36 o                         
  -2  13   4        141.70        168.98        24.13 o                         
  -1  13   4          3.69        -23.56        15.71 o                         
   0  13   4        161.38        167.07        25.71 o                         
   1  13   4         87.32         74.56        20.31 o                         
   2  13   4          5.16        -16.46        29.47 o                         
   3  13   4          4.27         -2.70        12.25 o                         
   4  13   4         26.80         38.84        24.87 o                         
   5  13   4          2.17        -15.94        29.48 o                         
   6  13   4         14.66          3.80        14.75 o                         
   7  13   4          7.88         -2.09        17.40 o                         
  -5  14   4          0.46          3.75        21.83 o                         
  -4  14   4         53.46         10.63        30.15 o                         
  -3  14   4         10.65        -50.77        35.51 o                         
  -2  14   4          0.02        -25.88        17.25 o                         
  -1  14   4          1.80        -10.72        17.28 o                         
   0  14   4          0.03        -18.41        16.63 o                         
   1  14   4         27.44          5.76        26.55 o                         
   2  14   4         10.54        -19.90        28.72 o                         
   3  14   4         11.14         12.47        13.56 o                         
   4  14   4         11.06         12.53        14.58 o                         
   5  14   4          4.39         -2.62        22.80 o                         
  -2  15   4         93.32        106.82        38.93 o                         
  -1  15   4          2.39        -52.93        35.29 o                         
   0  15   4         48.22         35.54        17.81 o                         
   1  15   4         12.16        -11.04        16.91 o                         
   2  15   4         17.27         18.19        15.95 o                         
 -13   1   5          0.02          2.94         9.17 o                         
 -12   1   5         10.67          6.24         9.40 o                         
 -11   1   5        126.16        115.69        15.46 o                         
 -10   1   5         48.91         59.47        14.09 o                         
  -9   1   5         14.34         13.82         7.01 o                         
  -8   1   5        838.86        829.49        30.29 o                         
  -7   1   5         34.59         29.66         6.00 o                         
  -6   1   5         16.20         14.47         4.40 o                         
  -5   1   5        140.66        162.69        15.76 o                         
  -4   1   5        928.65        984.98        24.74 o                         
  -3   1   5        768.73        763.08        24.73 o                         
  -2   1   5       1804.98       1822.37        19.15 o                         
  -1   1   5       2432.17       2383.15        37.36 o                         
   0   1   5       1277.20       1242.48        27.00 o                         
   1   1   5        224.39        222.93         8.93 o                         
   2   1   5         11.81          8.56         5.06 o                         
   3   1   5          2.47         -1.95         5.36 o                         
   4   1   5        547.86        530.39        12.43 o                         
   5   1   5        188.36        212.74        14.67 o                         
   6   1   5         89.46        108.06         8.99 o                         
   7   1   5        150.98        135.53        16.75 o                         
   8   1   5        167.46        160.59        25.14 o                         
  10   1   5        125.87        106.38        23.95 o                         
  11   1   5         18.03         -2.24        58.64 o                         
  12   1   5          1.03          9.18        11.83 o                         
  13   1   5          0.03         -8.79        15.57 o                         
 -13   2   5          2.55          4.00         9.54 o                         
 -12   2   5          0.03          1.87         8.37 o                         
 -11   2   5         38.77         27.95        11.24 o                         
 -10   2   5         20.76         17.78        10.77 o                         
  -9   2   5         63.04         52.15         7.68 o                         
  -8   2   5        102.14         89.99         9.37 o                         
  -7   2   5        131.29        130.35         9.77 o                         
  -6   2   5        355.97        358.74        15.71 o                         
  -5   2   5         21.71         11.21         5.73 o                         
  -4   2   5         15.81         12.79         3.84 o                         
  -3   2   5        955.67        957.33        14.08 o                         
  -2   2   5          0.31          1.16         3.63 o                         
  -1   2   5        145.01        147.82        10.60 o                         
   0   2   5        939.07        981.28        16.00 o                         
   1   2   5        544.04        521.42        16.44 o                         
   2   2   5         79.42         82.38         8.55 o                         
   3   2   5       1622.41       1664.66        27.82 o                         
   4   2   5        114.26        112.35        12.11 o                         
   5   2   5        110.42        115.05        13.44 o                         
   6   2   5         83.68         67.62        15.82 o                         
   7   2   5         19.87          6.02        12.39 o                         
   8   2   5          2.06          1.40        11.75 o                         
   9   2   5         13.49        -33.88        22.59 o                         
  10   2   5         46.64          5.50        20.27 o                         
  11   2   5         37.48         22.05        17.76 o                         
  12   2   5          0.32          6.88        13.71 o                         
  13   2   5          3.63          0.31        13.43 o                         
 -12   3   5          0.01         -8.01         9.38 o                         
 -11   3   5         40.73         42.65        12.82 o                         
 -10   3   5         54.60         62.33         9.29 o                         
  -9   3   5        201.98        206.88        12.81 o                         
  -8   3   5         45.03         47.15         7.60 o                         
  -7   3   5        110.04         98.20         9.36 o                         
  -6   3   5         10.12          5.22         4.49 o                         
  -5   3   5        214.12        236.80        11.19 o                         
  -4   3   5        262.10        266.10         9.95 o                         
  -3   3   5         11.46          3.35         4.66 o                         
  -2   3   5        297.55        311.79        14.47 o                         
  -1   3   5        534.37        483.37        15.76 o                         
   0   3   5          7.96          0.53         2.88 o                         
   1   3   5        451.87        428.59        13.38 o                         
   2   3   5        147.89        137.44         8.20 o                         
   3   3   5       4014.42       4355.76        49.68 o                         
   4   3   5        431.17        507.37        23.41 o                         
   5   3   5        287.00        321.73        30.30 o                         
   6   3   5        247.17        242.46        15.86 o                         
   7   3   5        136.63         92.45        16.36 o                         
   8   3   5        125.34        125.46        16.80 o                         
   9   3   5          0.92        -12.23        19.77 o                         
  10   3   5         81.17         84.22        43.61 o                         
  11   3   5          0.85        -33.06        40.02 o                         
  12   3   5          5.17         21.16        13.98 o                         
 -12   4   5         11.14          9.50        13.87 o                         
 -11   4   5         12.50          4.25        10.89 o                         
 -10   4   5          0.02          3.08        10.14 o                         
  -9   4   5         23.15         14.34         5.18 o                         
  -8   4   5        677.40        652.76        19.87 o                         
  -7   4   5        928.29        865.92        24.59 o                         
  -6   4   5        733.54        730.65        19.31 o                         
  -5   4   5         22.69         19.62         4.64 o                         
  -4   4   5        905.48        859.97        17.68 o                         
  -3   4   5         29.51         29.43         5.10 o                         
  -2   4   5        478.31        473.13         9.66 o                         
  -1   4   5       1971.04       2260.04        35.73 o                         
   0   4   5        120.87        119.45         6.65 o                         
   1   4   5         72.67         79.00         8.92 o                         
   2   4   5        178.13        175.63        25.59 o                         
   3   4   5        469.52        481.77        19.19 o                         
   4   4   5        163.66        141.73        12.09 o                         
   5   4   5        102.90        108.71        12.30 o                         
   6   4   5         15.24          8.15         6.71 o                         
   7   4   5         39.21         25.92         8.77 o                         
   8   4   5         42.28         20.24        11.44 o                         
   9   4   5         25.45         15.29        12.80 o                         
  10   4   5         19.88         18.81        12.38 o                         
  11   4   5         93.43        127.67        41.24 o                         
  12   4   5          0.01         -3.98        18.21 o                         
 -12   5   5          0.71          3.34        10.01 o                         
 -11   5   5         23.86         20.53        10.68 o                         
 -10   5   5        138.14        133.24        17.38 o                         
  -9   5   5         10.23          5.34        11.48 o                         
  -8   5   5          1.53         -8.03         7.82 o                         
  -7   5   5       3694.11       3663.39        78.78 o                         
  -6   5   5          2.02          5.02         5.19 o                         
  -5   5   5          0.13         -5.72         4.36 o                         
  -4   5   5         66.62         62.43         6.78 o                         
  -3   5   5          2.06          1.42         2.25 o                         
  -2   5   5       2288.78       2326.67        21.64 o                         
  -1   5   5         36.14         35.75         6.91 o                         
   0   5   5       7000.78       7626.55        75.27 o                         
   1   5   5         84.16         92.32         7.92 o                         
   2   5   5        215.92        218.69        17.77 o                         
   3   5   5         13.91         22.34         8.53 o                         
   4   5   5          5.66         -5.19         6.98 o                         
   5   5   5        587.18        584.38        20.21 o                         
   6   5   5          0.97          0.61         6.86 o                         
   7   5   5         24.24         21.46         9.16 o                         
   8   5   5          4.94         -5.22         6.28 o                         
   9   5   5         32.50         20.46        11.17 o                         
  10   5   5          2.82         -0.99         8.44 o                         
  11   5   5          7.42          3.88        10.65 o                         
  12   5   5         17.57         22.84        15.49 o                         
 -12   6   5         17.80         19.10        12.00 o                         
 -11   6   5          2.69          0.08         8.73 o                         
 -10   6   5         23.85          8.23        11.09 o                         
  -9   6   5          0.98         -1.26         9.66 o                         
  -8   6   5        818.47        777.62        29.03 o                         
  -7   6   5         52.34         48.61         8.60 o                         
  -6   6   5         16.73         25.41         8.03 o                         
  -5   6   5        386.94        390.21        15.04 o                         
  -4   6   5          0.38         -4.48         4.91 o                         
  -3   6   5        866.47        854.39        14.27 o                         
  -2   6   5         46.03         48.27         3.81 o                         
  -1   6   5        616.10        668.09        22.45 o                         
   0   6   5        877.68        959.22        22.83 o                         
   1   6   5         65.33         60.81         7.61 o                         
   2   6   5        352.29        373.60        14.51 o                         
   3   6   5         12.44          5.79         7.39 o                         
   4   6   5         57.46         57.26         9.82 o                         
   5   6   5        291.50        286.16        18.00 o                         
   6   6   5          1.64        -18.53        15.63 o                         
   7   6   5         85.68         83.06         9.65 o                         
   8   6   5         20.81         10.10         7.68 o                         
   9   6   5         15.45          6.43        10.74 o                         
  10   6   5          6.21         -3.57        11.91 o                         
  11   6   5         15.87          6.76        11.43 o                         
  12   6   5          1.51          4.89        10.11 o                         
 -11   7   5          4.18         12.97        10.84 o                         
 -10   7   5         49.17        137.20        70.54 o                         
  -9   7   5          8.58         10.24        21.14 o                         
  -8   7   5         24.86         36.25        21.10 o                         
  -7   7   5        177.92        146.14        12.39 o                         
  -6   7   5         10.45          8.99         5.58 o                         
  -5   7   5        175.58        173.47        11.34 o                         
  -4   7   5        201.58        191.27         8.75 o                         
  -3   7   5         11.49         11.02         3.40 o                         
  -2   7   5          2.76         -4.02         3.42 o                         
  -1   7   5        384.35        347.31        13.09 o                         
   0   7   5        292.28        299.84        16.21 o                         
   1   7   5        380.40        376.59        15.96 o                         
   2   7   5        122.50        116.77        10.80 o                         
   3   7   5        360.56        371.79        18.67 o                         
   4   7   5         71.84         58.49        10.75 o                         
   5   7   5        296.34        283.71        18.12 o                         
   6   7   5        107.46        111.49        13.26 o                         
   7   7   5          1.89         -7.73         7.75 o                         
   8   7   5         94.67        106.56        14.98 o                         
   9   7   5          0.23        -13.46        11.27 o                         
  10   7   5          4.48          1.56         9.66 o                         
  11   7   5          3.17         -1.99         9.46 o                         
 -11   8   5         74.30         77.06        29.39 o                         
 -10   8   5          1.48          4.89        21.30 o                         
  -9   8   5         20.45         18.08        19.79 o                         
  -8   8   5         20.25         25.47        18.82 o                         
  -7   8   5         12.18         13.13         7.20 o                         
  -6   8   5        360.96        401.00        22.22 o                         
  -5   8   5          1.13          1.91         4.33 o                         
  -4   8   5        409.18        446.64        14.04 o                         
  -3   8   5         22.29         11.32         3.49 o                         
  -2   8   5        414.44        433.55        15.73 o                         
  -1   8   5          1.81        -37.58        25.05 o                         
   0   8   5         24.21         26.16         6.96 o                         
   1   8   5        298.52        316.10        15.24 o                         
   2   8   5          8.20          6.39         7.53 o                         
   3   8   5       1605.77       1774.39        38.67 o                         
   4   8   5        379.61        398.93        20.91 o                         
   5   8   5        163.46        159.35        15.14 o                         
   6   8   5        117.50        123.95        13.52 o                         
   7   8   5          1.78        -25.13        16.75 o                         
   8   8   5          2.23         -0.84        10.59 o                         
   9   8   5          5.65        -12.37        14.23 o                         
  10   8   5         30.94         15.46        11.96 o                         
  11   8   5          4.82          6.21         9.86 o                         
 -10   9   5         22.11          9.72        21.07 o                         
  -9   9   5          1.51          4.35        16.38 o                         
  -8   9   5         20.03         23.61        18.36 o                         
  -7   9   5         23.36         13.43         7.36 o                         
  -6   9   5         56.82         34.48        13.69 o                         
  -5   9   5          8.42          6.19         5.62 o                         
  -4   9   5        192.25        200.40        13.73 o                         
  -3   9   5        130.74        128.20        10.11 o                         
  -2   9   5        295.87        269.07        13.02 o                         
  -1   9   5         45.14         52.49         9.87 o                         
   0   9   5         29.33          2.19        24.33 o                         
   1   9   5        122.25        124.45         7.77 o                         
   2   9   5        524.80        581.88        32.63 o                         
   3   9   5        815.32        914.98        27.94 o                         
   4   9   5        156.30        151.98        14.33 o                         
   5   9   5         98.94        102.02        13.30 o                         
   6   9   5          0.87         -7.92         8.18 o                         
   7   9   5         80.39         91.24        12.34 o                         
   8   9   5         31.96          4.83        11.54 o                         
   9   9   5          0.58        -13.98        19.90 o                         
  10   9   5          2.07        -19.01        12.67 o                         
  -9  10   5         39.94         68.75        28.16 o                         
  -8  10   5          8.52          4.06        15.34 o                         
  -7  10   5         53.74         53.82        23.40 o                         
  -6  10   5         28.52         22.31        10.03 o                         
  -5  10   5        218.89        273.36        31.42 o                         
  -4  10   5          2.05         -4.07         8.26 o                         
  -3  10   5        315.98        347.97        16.30 o                         
  -2  10   5          1.89        -11.81         9.62 o                         
  -1  10   5        117.25        109.87        12.79 o                         
   0  10   5        184.04        132.33        32.72 o                         
   1  10   5        248.62        250.43        47.63 o                         
   2  10   5         97.20         79.89         7.55 o                         
   3  10   5        131.91        133.23        11.94 o                         
   4  10   5        327.29        373.56        23.10 o                         
   5  10   5         22.20         17.76         9.70 o                         
   6  10   5         60.79         73.25        13.69 o                         
   7  10   5          0.83        -14.44        11.07 o                         
   8  10   5          2.92          0.76         8.92 o                         
   9  10   5          8.41        -13.53         9.02 o                         
  -9  11   5         23.68         31.97        25.85 o                         
  -8  11   5         12.25         10.22        17.28 o                         
  -7  11   5         26.27         28.61        22.25 o                         
  -6  11   5         62.40         80.33        26.61 o                         
  -5  11   5         38.23         32.52        10.67 o                         
  -4  11   5         43.01         59.37        13.67 o                         
  -3  11   5        142.47        120.41        19.47 o                         
  -2  11   5          0.05        -28.15        32.38 o                         
  -1  11   5         24.28          8.12         8.66 o                         
   0  11   5        369.24        397.74        22.41 o                         
   1  11   5        426.48        450.27        31.18 o                         
   2  11   5        191.37        210.66        23.46 o                         
   3  11   5         33.22         17.32        10.17 o                         
   4  11   5        203.87        235.42        16.73 o                         
   5  11   5        152.45        189.32        13.79 o                         
   6  11   5          2.53        -10.48         8.97 o                         
   7  11   5          0.22        -10.24         9.20 o                         
   8  11   5         27.88         45.53        13.54 o                         
   9  11   5         28.82         19.20        18.65 o                         
  -7  12   5          1.13        -19.91        21.29 o                         
  -6  12   5        255.01        367.21        50.62 o                         
  -5  12   5          2.59          3.63        18.67 o                         
  -4  12   5        232.12        243.25        22.98 o                         
  -3  12   5          0.27        -22.13        14.76 o                         
  -2  12   5         64.19         55.77        16.41 o                         
  -1  12   5         19.93         -0.87        13.09 o                         
   0  12   5        272.33        259.09        27.78 o                         
   1  12   5        488.19        505.07        57.13 o                         
   2  12   5         27.74         38.53        13.73 o                         
   3  12   5         17.93         14.12        13.47 o                         
   4  12   5         14.75         18.12        19.15 o                         
   5  12   5         21.09          2.20        19.93 o                         
   6  12   5         10.04         -1.46        21.65 o                         
   7  12   5         18.58         17.22        15.54 o                         
  -6  13   5          4.89          5.99        20.97 o                         
  -5  13   5         24.02         17.63        22.42 o                         
  -4  13   5          7.07        -10.47        24.52 o                         
  -3  13   5        102.24         89.30        39.30 o                         
  -2  13   5         30.22         22.98        19.44 o                         
  -1  13   5        203.99        254.98        28.19 o                         
   0  13   5         24.08         10.38        13.72 o                         
   1  13   5          1.18        -10.15        16.07 o                         
   2  13   5         51.50         48.26        14.90 o                         
   3  13   5          0.35        -11.38        15.56 o                         
   4  13   5          0.23        -15.15        33.55 o                         
   5  13   5         27.79         25.45        15.56 o                         
   6  13   5          7.90          2.14        18.26 o                         
  -4  14   5         45.85         36.07        34.79 o                         
  -3  14   5         11.41        -54.57        36.38 o                         
  -2  14   5          0.87        -52.42        34.94 o                         
  -1  14   5          1.38        -25.45        16.97 o                         
   0  14   5          0.00        -27.57        18.38 o                         
   1  14   5          6.26        -11.32        14.95 o                         
   2  14   5         21.40        -25.58        28.83 o                         
   3  14   5          4.64        -16.36        14.23 o                         
   4  14   5         13.06         13.79        24.17 o                         
  -1  15   5          3.41        -33.59        26.87 o                         
   0  15   5          3.13        -17.72        24.80 o                         
 -12   0   6         39.22         46.82        19.18 o                         
 -11   0   6         28.97         38.46        17.19 o                         
 -10   0   6       1057.58        991.09        54.32 o                         
  -9   0   6          5.01         30.11        13.88 o                         
  -8   0   6          6.08          3.47         7.30 o                         
  -7   0   6        278.44        255.61        27.30 o                         
  -6   0   6         92.25        114.55        20.40 o                         
  -5   0   6       2700.48       2576.00        75.39 o                         
  -4   0   6        110.99         95.11        10.24 o                         
  -3   0   6        198.65        295.58        15.16 o                         
  -2   0   6       1207.93       1188.56        24.05 o                         
  -1   0   6        906.66        948.17        21.18 o                         
   0   0   6       1164.17       1173.81        27.32 o                         
   1   0   6        258.20        248.69        14.99 o                         
   2   0   6        716.30        687.75        25.78 o                         
   3   0   6       1704.50       1709.04        31.20 o                         
   4   0   6       1593.33       1532.31        61.35 o                         
   5   0   6       2536.05       2636.69        51.63 o                         
   6   0   6        589.33        659.01        53.63 o                         
   7   0   6         20.43         19.07         8.88 o                         
   8   0   6         38.33         18.45        23.74 o                         
   9   0   6        102.73         80.35        30.61 o                         
  10   0   6          0.23        -44.04        29.36 o                         
  11   0   6          3.40        -39.58        29.27 o                         
  12   0   6         19.68         41.39        22.00 o                         
 -12   1   6          3.41          1.31         8.96 o                         
 -11   1   6          2.12         -0.50         8.82 o                         
 -10   1   6          4.97          0.07         9.66 o                         
  -9   1   6         39.69         46.45         7.87 o                         
  -8   1   6         79.32         77.72         9.56 o                         
  -7   1   6          0.70          1.05         4.97 o                         
  -6   1   6         50.61         57.02         6.68 o                         
  -5   1   6        360.91        395.91        15.58 o                         
  -4   1   6        147.63        119.77        12.31 o                         
  -3   1   6       3663.69       3889.53        36.18 o                         
  -2   1   6          4.83          1.76         3.40 o                         
  -1   1   6       1450.88       1403.03        19.63 o                         
   0   1   6        767.15        722.12        15.24 o                         
   1   1   6       2559.16       2593.19        27.96 o                         
   2   1   6       1520.30       1453.33        19.67 o                         
   3   1   6       1145.00       1171.83        24.31 o                         
   4   1   6       4842.50       5004.05        58.59 o                         
   5   1   6        345.46        328.14        16.94 o                         
   6   1   6         91.14        108.48        12.11 o                         
   7   1   6        173.43        179.06        16.37 o                         
   8   1   6        113.56        106.03        16.23 o                         
   9   1   6        140.85        153.58        13.52 o                         
  10   1   6          9.99        -10.61        19.33 o                         
  11   1   6          2.15        -14.68        19.30 o                         
  12   1   6          1.24        -17.72        39.02 o                         
 -12   2   6         17.41         15.13         9.99 o                         
 -11   2   6          0.03         -2.36        10.90 o                         
 -10   2   6         25.69         10.17         7.60 o                         
  -9   2   6         37.67         35.30         7.90 o                         
  -8   2   6          6.93          2.66         8.24 o                         
  -7   2   6        224.05        215.95        15.02 o                         
  -6   2   6          4.77          4.79         4.98 o                         
  -5   2   6         54.48         51.60         6.50 o                         
  -4   2   6       2357.46       2357.25        37.96 o                         
  -3   2   6          4.65          4.25         2.56 o                         
  -2   2   6       4345.61       4382.97        56.37 o                         
  -1   2   6        162.66        150.88         6.05 o                         
   0   2   6         82.01         87.61         5.01 o                         
   1   2   6         34.71         27.26         4.40 o                         
   2   2   6       1139.57       1257.77        28.49 o                         
   3   2   6       1476.76       1584.94        33.12 o                         
   4   2   6        674.96        677.46        27.61 o                         
   5   2   6         10.30         13.02         7.11 o                         
   6   2   6         80.32         86.34        17.08 o                         
   7   2   6        151.65        129.24        17.28 o                         
   8   2   6        351.09        371.80        25.04 o                         
   9   2   6         14.50          8.49        11.49 o                         
  10   2   6          0.04        -39.61        26.41 o                         
  11   2   6         26.08         10.46        19.79 o                         
  12   2   6          0.28         -6.03        14.20 o                         
 -12   3   6          1.07         11.66        10.83 o                         
 -11   3   6          1.71          9.66        12.40 o                         
 -10   3   6          8.64          2.30         7.98 o                         
  -9   3   6          6.76          4.28         6.79 o                         
  -8   3   6        362.82        386.20        17.80 o                         
  -7   3   6         42.43         14.62         7.87 o                         
  -6   3   6        178.67        193.91        10.54 o                         
  -5   3   6         65.26         53.88         5.58 o                         
  -4   3   6        193.62        200.72        16.75 o                         
  -3   3   6        689.15        717.97        20.10 o                         
  -2   3   6        156.64        169.12        10.09 o                         
  -1   3   6       2628.52       2747.68        43.96 o                         
   0   3   6          8.61         21.84         4.76 o                         
   1   3   6       1937.32       1925.27        29.62 o                         
   2   3   6        350.47        363.16        12.30 o                         
   3   3   6        491.63        466.58        13.53 o                         
   4   3   6        252.26        237.61        14.92 o                         
   5   3   6          1.40          1.14         3.47 o                         
   6   3   6        375.60        391.21        29.10 o                         
   7   3   6         14.31        -17.14        30.05 o                         
   8   3   6         25.45         22.80        20.77 o                         
   9   3   6         84.48         72.35        15.79 o                         
  10   3   6          1.66         -6.17        14.81 o                         
  11   3   6         30.15         30.81        15.45 o                         
  12   3   6          0.06          7.69        19.25 o                         
 -12   4   6         36.11         46.08        14.95 o                         
 -11   4   6          1.10          0.25        10.91 o                         
 -10   4   6         84.74        108.98        11.94 o                         
  -9   4   6          3.27         -3.97         7.73 o                         
  -8   4   6        148.10        149.70        17.97 o                         
  -7   4   6        241.70        259.73        16.06 o                         
  -6   4   6        321.88        309.08        12.58 o                         
  -5   4   6       1860.28       1819.49        28.44 o                         
  -4   4   6        166.22        161.62        10.97 o                         
  -3   4   6        241.63        201.97        11.47 o                         
  -2   4   6        460.50        489.61        16.08 o                         
  -1   4   6         63.44         55.46         4.43 o                         
   0   4   6        408.85        395.82         9.70 o                         
   1   4   6        119.67        146.87         8.46 o                         
   2   4   6         72.27         74.08         7.41 o                         
   3   4   6        714.57        731.22        19.94 o                         
   4   4   6        213.10        219.95        11.44 o                         
   5   4   6          0.51         -2.73         7.94 o                         
   6   4   6         41.20         11.30        15.42 o                         
   7   4   6          2.32         -5.42         7.00 o                         
   8   4   6         15.34        -11.93        14.57 o                         
   9   4   6          5.49        -27.04        25.06 o                         
  10   4   6         25.26         18.17        15.54 o                         
  11   4   6          1.29        -16.76        39.86 o                         
  12   4   6          2.14        -16.15        15.45 o                         
 -12   5   6          0.34         -2.32        14.85 o                         
 -11   5   6         97.54         93.76        28.09 o                         
 -10   5   6          0.53         -3.61        14.67 o                         
  -9   5   6         82.35         89.90        24.84 o                         
  -8   5   6          6.42         -0.33         7.32 o                         
  -7   5   6         78.30         89.98        11.65 o                         
  -6   5   6         29.32         26.90         6.39 o                         
  -5   5   6        699.44        722.14        48.57 o                         
  -4   5   6        369.59        378.95        16.32 o                         
  -3   5   6        274.84        274.15         8.63 o                         
  -2   5   6       1611.26       1527.82        25.25 o                         
  -1   5   6         59.77         64.38         5.27 o                         
   0   5   6        747.34        697.98        16.40 o                         
   1   5   6         14.16         18.59         4.57 o                         
   2   5   6        734.30        672.90        20.04 o                         
   3   5   6         67.76         63.73        23.36 o                         
   4   5   6        395.93        393.97        17.10 o                         
   5   5   6        136.03        109.59        17.98 o                         
   6   5   6         24.88         18.59         9.84 o                         
   7   5   6         55.44         63.68        10.34 o                         
   8   5   6          6.48        -21.62        16.33 o                         
   9   5   6        153.47        160.29        18.95 o                         
  10   5   6         10.25          4.69         9.83 o                         
  11   5   6          0.30        -12.77        12.05 o                         
  12   5   6          0.11        -14.79        19.05 o                         
 -11   6   6          0.15        -14.41        19.37 o                         
 -10   6   6          0.06         -0.59        16.89 o                         
  -9   6   6         59.86         34.42        20.94 o                         
  -8   6   6        380.38        419.49        45.80 o                         
  -7   6   6         30.78         30.18         6.73 o                         
  -6   6   6        320.62        386.30        24.65 o                         
  -5   6   6        292.25        309.91        35.10 o                         
  -4   6   6         80.23         91.42         7.79 o                         
  -3   6   6         65.15         80.39         6.25 o                         
  -2   6   6       1104.73       1155.15        18.08 o                         
  -1   6   6        349.91        362.14        17.28 o                         
   0   6   6         27.56         20.56         4.55 o                         
   1   6   6          0.38         -0.30         3.63 o                         
   2   6   6          2.78          3.26         6.26 o                         
   3   6   6          7.92          8.53         8.82 o                         
   4   6   6         14.20         13.59         9.48 o                         
   5   6   6          0.18        -15.22        10.32 o                         
   6   6   6         64.18         61.55        11.43 o                         
   7   6   6          9.68          4.97         5.46 o                         
   8   6   6         14.45        -10.33        13.50 o                         
   9   6   6          1.38          1.60        10.29 o                         
  10   6   6         23.04         15.76        12.15 o                         
  11   6   6          0.18         -9.13        12.17 o                         
 -11   7   6          8.49          3.34        20.50 o                         
 -10   7   6          0.02         -8.88        19.70 o                         
  -9   7   6        164.46        168.83        33.84 o                         
  -8   7   6        257.80        317.72        42.73 o                         
  -7   7   6          1.22          2.85         7.18 o                         
  -6   7   6          6.33         21.35        15.87 o                         
  -5   7   6        265.31        291.06        14.65 o                         
  -4   7   6          4.76          8.26         3.27 o                         
  -3   7   6         21.53         19.81         3.37 o                         
  -2   7   6        278.07        283.60        10.61 o                         
  -1   7   6        377.80        367.60        17.97 o                         
   0   7   6        227.45        209.95        14.54 o                         
   1   7   6        703.04        750.58        31.28 o                         
   2   7   6        264.94        258.85        19.03 o                         
   3   7   6        393.29        397.26        20.21 o                         
   4   7   6         80.20         66.04        11.27 o                         
   5   7   6         66.80         61.21        11.05 o                         
   6   7   6        182.70        187.10        16.59 o                         
   7   7   6          0.05         -6.88         7.26 o                         
   8   7   6        149.62        177.15        24.59 o                         
   9   7   6          0.09         -6.82        11.70 o                         
  10   7   6         22.88         20.05        11.75 o                         
  11   7   6          1.19          2.06        11.64 o                         
 -10   8   6          2.31          0.31        19.23 o                         
  -9   8   6         65.96         60.50        25.05 o                         
  -8   8   6         34.17         67.90        26.51 o                         
  -7   8   6         35.79         19.20        17.75 o                         
  -6   8   6         75.71         60.59        10.77 o                         
  -5   8   6          6.31         10.15         4.25 o                         
  -4   8   6        132.70        115.65         7.30 o                         
  -3   8   6         12.19          6.43         3.49 o                         
  -2   8   6        221.82        228.17        12.00 o                         
  -1   8   6          7.46         -2.94        10.56 o                         
   0   8   6        204.51        187.79        13.93 o                         
   1   8   6         48.31         48.22         7.43 o                         
   2   8   6          5.22         -7.01        37.30 o                         
   3   8   6         30.01         37.53         9.40 o                         
   4   8   6        204.44        252.41        17.66 o                         
   5   8   6         90.17         80.47        17.36 o                         
   6   8   6          1.56        -19.25        38.64 o                         
   7   8   6         12.10         -2.76        15.70 o                         
   8   8   6          4.41          9.96        11.93 o                         
   9   8   6          0.05        -25.16        18.46 o                         
  10   8   6          3.20        -16.39        13.94 o                         
 -10   9   6          3.67          2.49        20.05 o                         
  -9   9   6         40.13         83.12        30.34 o                         
  -8   9   6         45.50         34.55        24.71 o                         
  -7   9   6        187.40        226.48        38.02 o                         
  -6   9   6         21.08         20.78         7.37 o                         
  -5   9   6         51.18         39.84        12.49 o                         
  -4   9   6          0.23          2.95         3.15 o                         
  -3   9   6        153.31        124.24        13.72 o                         
  -2   9   6        593.78        598.29        24.14 o                         
  -1   9   6        260.81        276.25        22.68 o                         
   0   9   6        152.57        155.45        33.93 o                         
   1   9   6         85.09         95.11        20.21 o                         
   2   9   6        166.43        183.11        12.57 o                         
   3   9   6        101.75        127.69        12.62 o                         
   4   9   6        452.18        481.83        23.31 o                         
   5   9   6         84.27         96.20        13.46 o                         
   6   9   6          0.15         -0.22        10.91 o                         
   7   9   6          0.01         -3.57        10.82 o                         
   8   9   6         73.86         56.10        17.88 o                         
   9   9   6          6.98          1.85        11.64 o                         
  10   9   6         12.23        -16.75        19.74 o                         
  -9  10   6          3.91         23.55        22.72 o                         
  -8  10   6         19.75          9.58        21.02 o                         
  -7  10   6          1.70         18.76        21.60 o                         
  -6  10   6         17.52         12.96        17.19 o                         
  -5  10   6         33.99         18.83         9.07 o                         
  -4  10   6          6.96          6.70        11.58 o                         
  -3  10   6         99.87         84.02         9.20 o                         
  -2  10   6          0.02        -36.80        24.53 o                         
  -1  10   6         29.88         17.45        10.31 o                         
   0  10   6         39.30         26.67        23.36 o                         
   1  10   6        102.00         96.66        15.81 o                         
   2  10   6          1.38          0.73         4.08 o                         
   3  10   6          3.75          3.38         6.14 o                         
   4  10   6          0.14         -0.76         7.41 o                         
   5  10   6        302.53        309.42        20.73 o                         
   6  10   6         49.46         31.67         9.66 o                         
   7  10   6          0.29        -15.06        13.89 o                         
   8  10   6          0.06        -17.25        11.50 o                         
   9  10   6          0.94        -13.72        13.95 o                         
  -8  11   6         23.86         35.48        25.55 o                         
  -7  11   6          7.90         -7.23        20.11 o                         
  -6  11   6        103.70        113.42        30.52 o                         
  -5  11   6          4.22          3.22        18.51 o                         
  -4  11   6         24.78         10.26        16.98 o                         
  -3  11   6         13.18          2.49        11.66 o                         
  -2  11   6         44.54         21.09        11.21 o                         
  -1  11   6        228.33        231.19        30.32 o                         
   0  11   6          6.61        -18.96        14.53 o                         
   1  11   6         22.52         28.02        12.67 o                         
   2  11   6        164.45        174.00        21.43 o                         
   3  11   6          6.00          3.86        13.74 o                         
   4  11   6          9.64          4.74        12.65 o                         
   5  11   6        137.65        132.43        21.77 o                         
   6  11   6         44.82         39.29        12.85 o                         
   7  11   6          7.10        -17.80        11.87 o                         
   8  11   6         10.10         -3.34        24.34 o                         
  -7  12   6         47.96         65.53        28.03 o                         
  -6  12   6         16.88         14.89        19.32 o                         
  -5  12   6        118.40        179.85        37.53 o                         
  -4  12   6         79.55         57.45        18.79 o                         
  -3  12   6         43.78         28.99        28.15 o                         
  -2  12   6          0.06        -15.61        21.69 o                         
  -1  12   6        102.52        100.39        18.10 o                         
   0  12   6         13.77          6.68        14.06 o                         
   1  12   6          9.44        -15.28        29.14 o                         
   2  12   6         10.86          6.56        12.19 o                         
   3  12   6          5.77          6.96        12.65 o                         
   4  12   6          1.45         -0.30        11.23 o                         
   5  12   6          2.28         -3.87        20.83 o                         
   6  12   6          1.29        -17.60        35.04 o                         
   7  12   6         21.98         -2.50        23.56 o                         
  -6  13   6         18.87          9.45        22.15 o                         
  -5  13   6         41.83         22.53        18.02 o                         
  -4  13   6          1.52        -33.73        32.12 o                         
  -3  13   6          0.64        -47.96        35.59 o                         
  -2  13   6         10.07        -53.23        35.49 o                         
  -1  13   6        234.12        255.25        27.69 o                         
   0  13   6          7.00          4.41        13.43 o                         
   1  13   6         25.41         11.54        28.52 o                         
   2  13   6         95.88         95.51        19.60 o                         
   3  13   6         27.88         19.20        12.91 o                         
   4  13   6          0.11        -13.08        16.12 o                         
   5  13   6          7.15         10.01        14.10 o                         
   6  13   6         27.64         30.33        25.25 o                         
  -4  14   6          8.05          1.49        34.43 o                         
  -3  14   6          3.15        -37.08        35.81 o                         
  -2  14   6        101.79         93.27        35.47 o                         
  -1  14   6        121.87         60.86        30.62 o                         
   0  14   6         15.64        -17.39        27.33 o                         
   1  14   6          8.14        -30.66        24.31 o                         
   2  14   6          0.01        -27.90        24.54 o                         
   3  14   6          5.81         -3.55        12.55 o                         
   4  14   6         18.48          6.47        24.03 o                         
 -12   1   7          0.04         -5.93        11.07 o                         
 -11   1   7          7.25          3.73        14.74 o                         
 -10   1   7         53.48         74.69        29.37 o                         
  -9   1   7        320.66        342.39        26.79 o                         
  -8   1   7         38.10         47.80         9.74 o                         
  -7   1   7        349.74        354.24        14.87 o                         
  -6   1   7        401.81        421.92        15.83 o                         
  -5   1   7          3.44          5.79         4.04 o                         
  -4   1   7        181.19        196.87         9.28 o                         
  -3   1   7        166.55        170.90         7.47 o                         
  -2   1   7       1988.56       2021.49        34.58 o                         
  -1   1   7        734.49        750.35        13.70 o                         
   0   1   7          6.13         -9.57         6.38 o                         
   1   1   7       2858.47       2909.24        31.68 o                         
   2   1   7        184.45        191.67         9.16 o                         
   3   1   7        105.34        103.14        10.38 o                         
   4   1   7         39.33         33.37         6.72 o                         
   5   1   7        184.44        171.35        11.78 o                         
   6   1   7          8.60         18.45         9.06 o                         
   7   1   7        121.36        146.15        20.39 o                         
   8   1   7         50.81         45.36        10.85 o                         
   9   1   7         82.55         89.72        21.94 o                         
  10   1   7          6.99        -40.50        27.05 o                         
  11   1   7          0.56        -45.73        39.26 o                         
  12   1   7         20.22        -29.63        21.60 o                         
 -12   2   7         18.77          7.97        18.56 o                         
 -11   2   7          2.42        -26.82        20.02 o                         
 -10   2   7          2.27         -8.26        10.67 o                         
  -9   2   7         32.78         27.64        12.26 o                         
  -8   2   7         51.28         43.49         8.24 o                         
  -7   2   7         29.33         22.10         7.24 o                         
  -6   2   7          5.74          3.58         5.33 o                         
  -5   2   7          0.25         -2.46         4.22 o                         
  -4   2   7        857.21        841.00        13.31 o                         
  -3   2   7        287.34        272.33         9.39 o                         
  -2   2   7         49.64         48.36         6.90 o                         
  -1   2   7        109.30        106.41         5.25 o                         
   0   2   7        136.81        110.30         5.81 o                         
   1   2   7        404.00        388.20        12.03 o                         
   2   2   7       1021.65       1061.46        26.43 o                         
   3   2   7        906.89        923.61        28.66 o                         
   4   2   7         55.21         39.83         7.66 o                         
   5   2   7         66.20         52.29         9.83 o                         
   6   2   7        129.35        126.49        55.11 o                         
   7   2   7          2.95         -4.19        15.69 o                         
   8   2   7          7.22          2.02        18.37 o                         
   9   2   7          0.95        -10.65        10.62 o                         
  10   2   7         12.06        -11.05        19.94 o                         
  11   2   7          7.31        -36.77        24.52 o                         
  12   2   7          0.05        -23.95        36.30 o                         
 -12   3   7          4.96         -1.66        12.58 o                         
 -11   3   7          0.36         -4.19        11.94 o                         
 -10   3   7          8.77         12.57         8.46 o                         
  -9   3   7         50.09         46.54        11.24 o                         
  -8   3   7        166.94        157.95        12.17 o                         
  -7   3   7        602.87        640.26        24.09 o                         
  -6   3   7         62.93         58.92         9.85 o                         
  -5   3   7          0.02         -4.62         3.33 o                         
  -4   3   7        358.21        369.07        11.23 o                         
  -3   3   7          5.04          1.50         6.09 o                         
  -2   3   7         13.74         13.31         5.09 o                         
  -1   3   7        343.14        312.82        10.12 o                         
   0   3   7         17.35         23.45         5.25 o                         
   1   3   7       2401.88       2560.43        77.93 o                         
   2   3   7        415.44        393.17        18.62 o                         
   3   3   7        261.13        209.62        28.18 o                         
   4   3   7        280.84        269.75        18.12 o                         
   5   3   7        341.94        344.16        35.17 o                         
   6   3   7         14.39         10.01         7.54 o                         
   7   3   7         68.42         41.56        17.74 o                         
   8   3   7        160.76        141.24        33.92 o                         
   9   3   7         42.45         36.49        19.11 o                         
  10   3   7          0.37        -37.23        27.06 o                         
  11   3   7         13.77         -7.54        20.24 o                         
  12   3   7          1.65         -8.84        29.11 o                         
 -12   4   7          4.04          8.59        17.29 o                         
 -11   4   7         12.26          7.20        13.52 o                         
 -10   4   7          1.42         -0.09         9.31 o                         
  -9   4   7         40.49         44.29        11.51 o                         
  -8   4   7         30.72         26.10        13.66 o                         
  -7   4   7         37.25         38.23         7.57 o                         
  -6   4   7       3096.27       3013.54        40.00 o                         
  -5   4   7         21.10         24.30         8.15 o                         
  -4   4   7        742.83        760.10        28.75 o                         
  -3   4   7        141.88        153.24         9.94 o                         
  -2   4   7         55.97         55.50         7.09 o                         
  -1   4   7         52.38         48.12         8.07 o                         
   0   4   7        322.38        336.15         9.06 o                         
   1   4   7       1402.18       1471.80        23.97 o                         
   2   4   7        280.45        298.04        13.79 o                         
   3   4   7          7.25          1.75         6.63 o                         
   4   4   7        184.75        187.70        12.73 o                         
   5   4   7         52.84         44.43         7.09 o                         
   6   4   7         11.10          9.94        11.68 o                         
   7   4   7         25.44          9.70         6.51 o                         
   8   4   7         24.05         -2.96        14.69 o                         
   9   4   7         72.94         59.83        15.98 o                         
  10   4   7         19.17        -20.25        18.73 o                         
  11   4   7          7.13         -4.68        15.47 o                         
  12   4   7          2.89          2.00        15.02 o                         
 -11   5   7          5.24         15.86        18.89 o                         
 -10   5   7          0.02          8.97        17.09 o                         
  -9   5   7         88.20         98.36        25.59 o                         
  -8   5   7         68.97         92.47        24.21 o                         
  -7   5   7         21.06         16.52         6.08 o                         
  -6   5   7          3.75         -1.24         7.85 o                         
  -5   5   7       2661.15       2704.34        61.25 o                         
  -4   5   7          0.90          2.15         2.27 o                         
  -3   5   7          5.36          5.10         4.25 o                         
  -2   5   7        336.87        349.53        16.98 o                         
  -1   5   7        195.64        198.06         8.39 o                         
   0   5   7       1137.69       1103.73        18.97 o                         
   1   5   7        599.73        645.78        15.09 o                         
   2   5   7       2163.78       2342.20        35.26 o                         
   3   5   7          1.94         -3.78         6.00 o                         
   4   5   7        124.45        133.53        10.37 o                         
   5   5   7         11.88         11.09         5.48 o                         
   6   5   7         55.13         51.73         8.40 o                         
   7   5   7         35.18         38.11         8.10 o                         
   8   5   7          5.10        -25.33        16.89 o                         
   9   5   7          1.98        -19.28        12.85 o                         
  10   5   7          0.79         -7.07        11.89 o                         
  11   5   7         13.32          5.27        11.50 o                         
 -11   6   7          4.01         -3.01        17.84 o                         
 -10   6   7         60.31         54.26        24.64 o                         
  -9   6   7          0.34          8.17        17.77 o                         
  -8   6   7         32.53         39.97        20.31 o                         
  -7   6   7         50.86         31.24        19.87 o                         
  -6   6   7        348.00        335.23        23.92 o                         
  -5   6   7          4.33          2.20         4.56 o                         
  -4   6   7        165.90        177.16         8.79 o                         
  -3   6   7        914.21        942.53        33.26 o                         
  -2   6   7          0.23        -11.65        24.25 o                         
  -1   6   7        133.23        114.99         8.59 o                         
   0   6   7        265.70        265.12        13.34 o                         
   1   6   7         38.58         45.02         6.29 o                         
   2   6   7        201.95        192.40        14.95 o                         
   3   6   7        209.48        218.46        13.48 o                         
   4   6   7         44.85         34.53         8.31 o                         
   5   6   7         11.49         23.47        10.09 o                         
   6   6   7         11.64          2.50         8.44 o                         
   7   6   7         96.64         96.12        13.46 o                         
   8   6   7         14.75         -7.56        13.83 o                         
   9   6   7          4.49        -10.17        14.77 o                         
  10   6   7          0.08         -3.83         9.84 o                         
  11   6   7          9.56          7.26        11.38 o                         
 -11   7   7          0.49         19.25        19.64 o                         
 -10   7   7         10.96         25.95        20.96 o                         
  -9   7   7          8.85          7.75        19.10 o                         
  -8   7   7         42.64         83.61        24.77 o                         
  -7   7   7         44.56         46.45        20.98 o                         
  -6   7   7         30.05         33.64         6.01 o                         
  -5   7   7          7.92         12.38         4.50 o                         
  -4   7   7        521.13        514.55        16.26 o                         
  -3   7   7        189.07        167.99        14.86 o                         
  -2   7   7        309.88        312.22        21.93 o                         
  -1   7   7         32.69          3.45        27.35 o                         
   0   7   7          0.28         -0.42         4.70 o                         
   1   7   7        788.80        821.31        27.09 o                         
   2   7   7        686.79        806.64        33.12 o                         
   3   7   7        272.50        304.77        23.24 o                         
   4   7   7         58.22         48.86        14.68 o                         
   5   7   7        175.16        211.83        25.80 o                         
   6   7   7         53.83         54.83        11.78 o                         
   7   7   7         79.52         50.31        18.45 o                         
   8   7   7          5.26        -21.09        14.06 o                         
   9   7   7         22.30          4.77        12.50 o                         
  10   7   7          1.49         -9.49         9.55 o                         
  11   7   7          7.64         -0.75        14.67 o                         
 -10   8   7         25.75         28.61        22.08 o                         
  -9   8   7        114.55        123.84        31.63 o                         
  -8   8   7          0.94         -1.65        17.29 o                         
  -7   8   7         16.40          3.39        15.68 o                         
  -6   8   7         86.37         99.49        25.11 o                         
  -5   8   7          3.55          5.13         4.00 o                         
  -4   8   7        179.67        192.47        10.82 o                         
  -3   8   7         18.54         26.71         7.08 o                         
  -2   8   7        112.24        118.41         8.68 o                         
  -1   8   7         13.82          4.15         5.10 o                         
   0   8   7        142.25         95.33        31.79 o                         
   1   8   7        108.94        109.03        15.85 o                         
   2   8   7        720.76        785.81        34.69 o                         
   3   8   7         68.46         64.12        10.33 o                         
   4   8   7        325.09        371.57        21.11 o                         
   5   8   7        224.75        234.15        23.60 o                         
   6   8   7        177.09        187.58        30.57 o                         
   7   8   7          0.08         -3.49        11.33 o                         
   8   8   7        114.21        108.46        16.70 o                         
   9   8   7         25.95         28.95        13.63 o                         
  10   8   7         16.26          3.71        11.66 o                         
  -9   9   7         45.32         37.11        24.98 o                         
  -8   9   7          1.21          1.45        17.91 o                         
  -7   9   7         58.49         80.84        26.57 o                         
  -6   9   7          0.19         -1.35        16.92 o                         
  -5   9   7          6.74         -4.58        14.46 o                         
  -4   9   7          9.37          6.54         4.46 o                         
  -3   9   7          0.14          0.39         3.36 o                         
  -2   9   7        176.18        171.70        11.52 o                         
  -1   9   7        377.45        400.25        13.57 o                         
   0   9   7        400.26        448.14        26.87 o                         
   1   9   7         10.63          9.23        13.60 o                         
   2   9   7          8.23          7.89         6.72 o                         
   3   9   7         73.45         81.28        12.02 o                         
   4   9   7        146.35        163.39        15.34 o                         
   5   9   7        142.89        167.07        24.50 o                         
   6   9   7          0.68         -7.11         9.40 o                         
   7   9   7         50.05         44.43        12.56 o                         
   8   9   7         16.89         -0.78        10.66 o                         
   9   9   7         42.13         40.16        16.12 o                         
  -9  10   7          2.12        -18.17        20.12 o                         
  -8  10   7         21.75         38.46        22.14 o                         
  -7  10   7        107.19        117.18        33.62 o                         
  -6  10   7         21.34          8.59        15.61 o                         
  -5  10   7        159.34        182.52        34.29 o                         
  -4  10   7         39.30         53.41        16.71 o                         
  -3  10   7        183.02        195.78        16.43 o                         
  -2  10   7         45.60         36.82        10.93 o                         
  -1  10   7          6.48          5.07        10.85 o                         
   0  10   7         39.30          9.36        19.63 o                         
   1  10   7         29.84         21.32         5.24 o                         
   2  10   7        432.61        451.03        18.85 o                         
   3  10   7          0.72          4.65         6.62 o                         
   4  10   7          1.50          0.07         7.40 o                         
   5  10   7         79.89         90.07        15.58 o                         
   6  10   7         22.57         17.76        10.64 o                         
   7  10   7         36.70         29.06        10.41 o                         
   8  10   7         13.45        -12.26        15.04 o                         
   9  10   7         11.44          2.40         9.02 o                         
  -8  11   7          0.94         16.16        23.58 o                         
  -7  11   7         28.24         47.69        24.10 o                         
  -6  11   7         37.71         72.78        28.22 o                         
  -5  11   7         47.89         72.41        27.96 o                         
  -4  11   7         97.49        101.48        21.61 o                         
  -3  11   7         84.97         58.99        34.48 o                         
  -2  11   7         75.61         87.59        15.40 o                         
  -1  11   7        265.20        266.48        23.76 o                         
   0  11   7         75.51         86.15        17.47 o                         
   1  11   7         65.58         67.97        32.32 o                         
   2  11   7        213.57        236.52        30.68 o                         
   3  11   7         78.62         72.35        16.40 o                         
   4  11   7         61.00         72.75        17.59 o                         
   5  11   7          5.22         -7.99        20.27 o                         
   6  11   7         81.75         80.57        15.61 o                         
   7  11   7         15.82          6.51        12.42 o                         
   8  11   7          6.48        -15.34        22.88 o                         
  -7  12   7          0.03         -1.92        18.53 o                         
  -6  12   7         15.07         25.64        21.29 o                         
  -5  12   7          4.49        -16.37        30.47 o                         
  -4  12   7        168.86        276.25        50.46 o                         
  -3  12   7         34.03         -2.91        22.93 o                         
  -2  12   7        143.42         94.51        32.49 o                         
  -1  12   7          0.06        -18.66        12.44 o                         
   0  12   7         34.19         18.65        13.26 o                         
   1  12   7          7.84        -17.06        28.62 o                         
   2  12   7          0.65         -5.86        10.30 o                         
   3  12   7         38.69         61.00        15.88 o                         
   4  12   7         26.53         15.26         9.81 o                         
   5  12   7          0.04          0.57        11.94 o                         
   6  12   7          3.93         -2.04        21.25 o                         
   7  12   7          7.82         -8.43        17.13 o                         
  -5  13   7          4.08        -44.25        38.07 o                         
  -4  13   7         63.12         60.25        37.89 o                         
  -3  13   7        152.06        165.11        43.47 o                         
  -2  13   7          0.30        -54.28        36.51 o                         
  -1  13   7         69.39         17.99        29.99 o                         
   0  13   7          8.70        -18.35        33.86 o                         
   1  13   7         76.88         99.60        31.63 o                         
   2  13   7          2.02        -59.79        39.86 o                         
   3  13   7         21.67          6.55        11.76 o                         
   4  13   7        112.82        122.21        25.32 o                         
   5  13   7          9.73         -8.81        16.73 o                         
  -3  14   7         45.21         12.56        35.08 o                         
  -2  14   7         22.86         17.16        26.87 o                         
  -1  14   7          0.27        -36.85        33.60 o                         
   0  14   7          7.68          4.58        31.21 o                         
   1  14   7         72.12         52.76        30.67 o                         
   2  14   7         15.49        -40.59        34.08 o                         
   3  14   7          0.66        -44.87        30.22 o                         
 -12   0   8         56.40         62.97        29.29 o                         
 -11   0   8         32.69         36.38        28.12 o                         
 -10   0   8          9.73         36.94        23.16 o                         
  -9   0   8        241.47        214.83        23.52 o                         
  -8   0   8        661.82        604.63        24.14 o                         
  -7   0   8         63.94         59.06        11.75 o                         
  -6   0   8          0.01         -1.83         6.90 o                         
  -5   0   8        210.45        210.47        20.10 o                         
  -4   0   8        295.26        284.33        12.50 o                         
  -3   0   8       1446.14       1443.59        27.85 o                         
  -2   0   8        474.45        523.65        27.64 o                         
  -1   0   8          0.10         -6.33        12.36 o                         
   0   0   8        606.85        608.01        23.14 o                         
   1   0   8        146.31        167.76        14.12 o                         
   2   0   8         65.50         50.62        25.65 o                         
   3   0   8       1062.08       1009.03        45.31 o                         
   4   0   8        187.31        157.39        17.23 o                         
   5   0   8          0.33          1.06        12.06 o                         
   6   0   8        882.69        883.29        57.10 o                         
   7   0   8        856.75        937.63        60.37 o                         
   8   0   8          7.33         20.89        17.32 o                         
   9   0   8         29.02         29.08        23.46 o                         
  10   0   8         11.54        -13.81        25.35 o                         
  11   0   8         23.63          0.46        22.29 o                         
  12   0   8          0.61        -46.88        31.25 o                         
 -12   1   8          4.78         -3.18        15.65 o                         
 -11   1   8          1.84         -0.78        16.77 o                         
 -10   1   8         30.81         31.35        10.85 o                         
  -9   1   8          0.29          5.04         8.13 o                         
  -8   1   8         17.13         12.01         5.45 o                         
  -7   1   8         76.75         87.29         8.62 o                         
  -6   1   8        100.66        100.36         8.88 o                         
  -5   1   8        292.76        274.84        12.89 o                         
  -4   1   8         66.97         59.95         5.10 o                         
  -3   1   8        300.23        292.30        11.28 o                         
  -2   1   8        446.69        422.64        13.92 o                         
  -1   1   8        747.73        758.51        14.90 o                         
   0   1   8         38.45         19.57         4.25 o                         
   1   1   8         58.02         42.55         5.65 o                         
   2   1   8        105.50        101.85         8.36 o                         
   3   1   8        517.03        508.21        22.59 o                         
   4   1   8        164.09        154.72        11.74 o                         
   5   1   8        132.27        116.72        18.51 o                         
   6   1   8        953.46        942.63        60.18 o                         
   7   1   8         60.33         72.90        11.91 o                         
   8   1   8          4.92         -5.00         8.03 o                         
   9   1   8          0.01        -14.29         9.53 o                         
  10   1   8          6.86        -27.35        19.03 o                         
  11   1   8         10.15        -10.26        17.40 o                         
  12   1   8          4.82        -30.25        20.16 o                         
 -12   2   8         60.44         64.23        15.77 o                         
 -11   2   8        170.55        166.16        24.20 o                         
 -10   2   8          5.61          4.62         8.47 o                         
  -9   2   8         43.27         50.56        11.48 o                         
  -8   2   8          0.91         -9.73         6.49 o                         
  -7   2   8        111.34         94.07         9.03 o                         
  -6   2   8          0.84         -6.02         4.20 o                         
  -5   2   8         52.50         49.93         4.82 o                         
  -4   2   8         25.13         18.32         2.19 o                         
  -3   2   8        316.22        312.05        15.09 o                         
  -2   2   8        897.63        867.78        16.88 o                         
  -1   2   8        448.51        420.59        10.79 o                         
   0   2   8        248.68        254.58         9.02 o                         
   1   2   8        373.73        337.51        12.06 o                         
   2   2   8        573.08        614.87        21.53 o                         
   3   2   8          0.13        -18.14        12.09 o                         
   4   2   8         89.34         88.06        14.84 o                         
   5   2   8         18.64         -4.46        24.79 o                         
   6   2   8        925.11       1064.05        66.71 o                         
   7   2   8         17.23         20.37         9.19 o                         
   8   2   8          1.67         -4.54        12.34 o                         
   9   2   8         22.58          8.67        15.12 o                         
  10   2   8         86.31         80.74        23.25 o                         
  11   2   8          9.91        -29.95        23.15 o                         
  12   2   8          1.53        -37.67        25.11 o                         
 -12   3   8         19.47         24.56        14.76 o                         
 -11   3   8          2.54         -0.28        10.82 o                         
 -10   3   8          2.96         -0.35         8.34 o                         
  -9   3   8          2.68         -0.92         8.28 o                         
  -8   3   8        147.40        134.31        15.57 o                         
  -7   3   8        205.54        202.28        12.17 o                         
  -6   3   8        592.38        621.07        43.31 o                         
  -5   3   8         15.82         22.00         4.49 o                         
  -4   3   8        487.93        514.89        20.46 o                         
  -3   3   8        294.16        295.15        15.69 o                         
  -2   3   8       1313.86       1311.70        33.86 o                         
  -1   3   8       1497.60       1482.87        24.24 o                         
   0   3   8       2383.45       2535.74        46.20 o                         
   1   3   8       4089.19       4210.88        49.20 o                         
   2   3   8         80.51         77.17        10.88 o                         
   3   3   8        825.66        862.98        29.59 o                         
   4   3   8        101.31         83.80        15.43 o                         
   5   3   8        219.39        183.27        31.30 o                         
   6   3   8         75.99         74.55        27.06 o                         
   7   3   8          7.34        -32.41        21.60 o                         
   8   3   8        160.80        181.76        26.13 o                         
   9   3   8         58.32         31.69        13.65 o                         
  10   3   8          1.49        -43.97        30.10 o                         
  11   3   8         29.13         12.71        16.92 o                         
  12   3   8          0.50        -10.83        25.82 o                         
 -11   4   8         83.24         82.91        20.27 o                         
 -10   4   8         13.79         14.12         9.13 o                         
  -9   4   8         25.83         31.49         9.86 o                         
  -8   4   8         15.21         16.72         9.12 o                         
  -7   4   8          6.92          1.48         4.05 o                         
  -6   4   8        441.86        447.11        31.36 o                         
  -5   4   8        132.17        128.50        14.26 o                         
  -4   4   8        786.18        773.91        28.81 o                         
  -3   4   8        333.66        353.56        17.00 o                         
  -2   4   8        545.54        557.49        20.91 o                         
  -1   4   8         42.43         37.25         4.22 o                         
   0   4   8        214.93        215.54         8.53 o                         
   1   4   8        115.47        128.41         8.51 o                         
   2   4   8         12.03          4.55         6.17 o                         
   3   4   8          9.92        -35.20        23.47 o                         
   4   4   8         74.50         79.05        14.87 o                         
   5   4   8         38.02         16.68        24.21 o                         
   6   4   8         98.16         97.42        26.58 o                         
   7   4   8         36.10         41.36         8.76 o                         
   8   4   8          1.36        -24.14        16.09 o                         
   9   4   8          0.08        -28.87        28.02 o                         
  10   4   8          0.75        -32.22        27.09 o                         
  11   4   8          2.46        -15.35        10.75 o                         
 -11   5   8          2.64         -7.94        15.91 o                         
 -10   5   8         19.33          5.89        14.42 o                         
  -9   5   8        110.16        152.47        20.22 o                         
  -8   5   8         43.76         47.79        15.33 o                         
  -7   5   8         48.54         60.87        16.08 o                         
  -6   5   8          7.57         12.32         9.63 o                         
  -5   5   8        483.39        497.26        13.11 o                         
  -4   5   8         20.02         15.50         8.62 o                         
  -3   5   8          8.18          4.27         6.38 o                         
  -2   5   8         89.41         79.90        24.40 o                         
  -1   5   8          0.04         -4.32         2.88 o                         
   0   5   8        723.14        719.43        14.44 o                         
   1   5   8          3.30         -3.23         4.89 o                         
   2   5   8        443.06        466.10        18.56 o                         
   3   5   8         15.63         15.39         7.26 o                         
   4   5   8         96.01        100.40        13.81 o                         
   5   5   8         12.49          8.71         4.90 o                         
   6   5   8         51.93         40.29        10.88 o                         
   7   5   8         25.40         15.92        10.77 o                         
   8   5   8          8.28        -12.38        15.30 o                         
   9   5   8          0.66        -19.00        17.29 o                         
  10   5   8          0.10        -16.86        13.17 o                         
  11   5   8         24.11         21.74        12.56 o                         
 -11   6   8        120.99        160.03        33.76 o                         
 -10   6   8          1.80          3.58        13.61 o                         
  -9   6   8          0.08          2.19        14.77 o                         
  -8   6   8          8.31         -2.89        17.52 o                         
  -7   6   8         12.10          9.46        15.31 o                         
  -6   6   8        556.19        604.49        42.86 o                         
  -5   6   8         82.02         73.35         9.07 o                         
  -4   6   8        817.74        863.88        57.00 o                         
  -3   6   8         30.93         18.29         6.39 o                         
  -2   6   8        192.66        162.66        30.85 o                         
  -1   6   8        324.67        292.30        13.30 o                         
   0   6   8         14.62          8.38         3.72 o                         
   1   6   8          0.04         -0.13         3.85 o                         
   2   6   8         36.47         22.35        15.18 o                         
   3   6   8          0.49         -1.77         5.22 o                         
   4   6   8         24.05         15.34         6.86 o                         
   5   6   8         11.86          9.62         6.77 o                         
   6   6   8          2.45         -0.35         6.53 o                         
   7   6   8          0.32        -24.47        16.32 o                         
   8   6   8         15.78         -3.38        14.51 o                         
   9   6   8          1.63        -23.74        15.82 o                         
  10   6   8          1.29        -17.24        13.46 o                         
  11   6   8          3.66          0.59        11.03 o                         
 -10   7   8         26.00         49.15        25.85 o                         
  -9   7   8          0.24         -1.87        15.21 o                         
  -8   7   8         97.35         94.29        26.93 o                         
  -7   7   8        176.46        127.51        29.14 o                         
  -6   7   8        136.06        153.04        29.66 o                         
  -5   7   8         90.11         91.89         6.29 o                         
  -4   7   8         20.66         21.34        14.93 o                         
  -3   7   8        759.02        748.45        27.79 o                         
  -2   7   8        272.56        290.91        30.44 o                         
  -1   7   8         34.86         30.02         8.48 o                         
   0   7   8        462.04        455.48        17.82 o                         
   1   7   8         14.95         20.71         5.23 o                         
   2   7   8          1.31         -6.01         8.94 o                         
   3   7   8        291.95        288.74        18.88 o                         
   4   7   8        179.78        177.40        15.85 o                         
   5   7   8         96.33         92.70        12.43 o                         
   6   7   8          6.30        -29.77        24.60 o                         
   7   7   8          7.26        -30.57        20.38 o                         
   8   7   8         43.98         28.09        13.32 o                         
   9   7   8          2.05        -21.69        14.46 o                         
  10   7   8         23.42          3.02        13.02 o                         
 -10   8   8         10.89         10.08        17.55 o                         
  -9   8   8          0.22          0.20        19.97 o                         
  -8   8   8          3.24         -4.21        12.50 o                         
  -7   8   8        112.65        124.65        29.38 o                         
  -6   8   8          8.35          6.70        15.34 o                         
  -5   8   8        176.15        201.82        34.65 o                         
  -4   8   8          3.14          9.10         6.80 o                         
  -3   8   8         63.01         55.52        24.75 o                         
  -2   8   8        322.76        295.40         8.36 o                         
  -1   8   8        114.73        103.93         9.51 o                         
   0   8   8          0.28         -1.33         7.73 o                         
   1   8   8         35.29         24.79         6.99 o                         
   2   8   8        130.12        127.13        30.28 o                         
   3   8   8         39.77         34.01         6.72 o                         
   4   8   8          1.90          8.37         5.85 o                         
   5   8   8         80.82         79.68        11.92 o                         
   6   8   8          9.60          3.84        14.56 o                         
   7   8   8          4.90         -8.06        16.63 o                         
   8   8   8          0.68        -11.57        13.97 o                         
   9   8   8          9.56        -10.40        12.87 o                         
  10   8   8          0.01        -14.74        12.91 o                         
  -9   9   8        152.85        213.20        40.60 o                         
  -8   9   8          1.52         -1.24        17.86 o                         
  -7   9   8         72.14         94.79        29.11 o                         
  -6   9   8         38.38         30.62        22.33 o                         
  -5   9   8        152.46        199.40        34.88 o                         
  -4   9   8         38.84         24.30        31.28 o                         
  -3   9   8          1.41        -44.32        29.55 o                         
  -2   9   8         13.16         13.84         7.65 o                         
  -1   9   8         39.37         37.60         8.74 o                         
   0   9   8        749.50        796.91        65.45 o                         
   1   9   8          9.71          8.86        12.68 o                         
   2   9   8         73.99         92.10        28.05 o                         
   3   9   8         67.94         60.02        10.32 o                         
   4   9   8         13.42          8.28         9.01 o                         
   5   9   8          2.85          1.91         8.38 o                         
   6   9   8         28.62         16.66        10.80 o                         
   7   9   8        171.50        234.64        30.32 o                         
   8   9   8         23.22         13.04        11.32 o                         
   9   9   8         10.93        -12.76        16.11 o                         
  -8  10   8        104.00         85.23        29.49 o                         
  -7  10   8         25.03          5.33        16.85 o                         
  -6  10   8         25.96         29.19        22.39 o                         
  -5  10   8          0.01         -4.96        16.55 o                         
  -4  10   8         11.22          7.21        15.09 o                         
  -3  10   8         14.89        -49.19        32.79 o                         
  -2  10   8         54.05         52.29         9.93 o                         
  -1  10   8          4.80        -15.94        23.45 o                         
   0  10   8         37.11         14.05        26.61 o                         
   1  10   8          1.17        -11.44        28.46 o                         
   2  10   8         38.72         38.21         8.38 o                         
   3  10   8         47.49         40.60        10.03 o                         
   4  10   8         18.52          8.30         7.26 o                         
   5  10   8         18.26         11.24         8.74 o                         
   6  10   8          1.45        -11.08         8.55 o                         
   7  10   8        119.43        125.38        14.34 o                         
   8  10   8          0.03        -13.22        10.45 o                         
  -7  11   8         24.00         49.65        25.77 o                         
  -6  11   8         49.17         50.37        20.95 o                         
  -5  11   8         21.52         15.63        19.56 o                         
  -4  11   8         65.13         42.78        32.18 o                         
  -3  11   8          0.02        -34.66        26.39 o                         
  -2  11   8          0.17        -26.01        22.54 o                         
  -1  11   8          0.08        -41.78        29.74 o                         
   0  11   8          7.82        -16.95        29.90 o                         
   1  11   8         73.61         32.43        30.49 o                         
   2  11   8          0.03        -10.37        24.31 o                         
   3  11   8        102.63        119.08        18.75 o                         
   4  11   8          4.74          7.10        13.96 o                         
   5  11   8          0.48        -19.49        22.14 o                         
   6  11   8         61.85         58.06        17.71 o                         
   7  11   8          0.32        -19.43        12.95 o                         
  -6  12   8         14.45        -12.65        17.56 o                         
  -5  12   8         43.36         28.94        28.64 o                         
  -4  12   8         70.20        101.05        35.64 o                         
  -3  12   8         15.20        -23.99        35.12 o                         
  -2  12   8         38.19          5.86        27.50 o                         
  -1  12   8         19.94        -11.10        29.30 o                         
   0  12   8          9.55        -19.77        32.04 o                         
   1  12   8         23.60          3.68        25.40 o                         
   2  12   8         12.38          9.70        20.37 o                         
   3  12   8         18.13         15.88        27.84 o                         
   4  12   8         16.68         -1.34        28.78 o                         
   5  12   8         23.82         14.30        16.39 o                         
   6  12   8          8.42          2.52        28.70 o                         
  -4  13   8         38.41         13.65        29.24 o                         
  -3  13   8          0.12        -17.47        27.39 o                         
  -2  13   8         18.21        -18.55        33.47 o                         
  -1  13   8         27.41         62.78        34.93 o                         
   0  13   8         18.70         -8.13        33.74 o                         
   1  13   8        173.62        248.18        49.29 o                         
   2  13   8          0.43        -32.70        25.95 o                         
   3  13   8         34.25         15.41        30.70 o                         
   4  13   8         10.79        -23.69        28.27 o                         
   0  14   8          7.45        -53.51        37.62 o                         
 -11   1   9          5.64         13.72        10.98 o                         
 -10   1   9          0.50          0.51         6.08 o                         
  -9   1   9        174.66        165.54        13.76 o                         
  -8   1   9         34.51         30.59         7.28 o                         
  -7   1   9        379.11        384.45        13.92 o                         
  -6   1   9        176.39        174.55        11.05 o                         
  -5   1   9        488.95        503.45        14.46 o                         
  -4   1   9         35.48         39.56         4.57 o                         
  -3   1   9         16.40          9.27         5.86 o                         
  -2   1   9        193.08        198.24         9.99 o                         
  -1   1   9        383.12        385.23        11.62 o                         
   0   1   9        655.18        629.30        14.66 o                         
   1   1   9        256.09        229.62        11.17 o                         
   2   1   9        288.87        289.63        12.64 o                         
   3   1   9          7.84          6.11         4.29 o                         
   4   1   9        800.18        827.26        25.18 o                         
   5   1   9         11.65          0.54         8.65 o                         
   6   1   9        267.99        314.87        36.49 o                         
   7   1   9         15.21         11.75         9.28 o                         
   8   1   9          7.04        -34.61        26.01 o                         
   9   1   9        142.84        152.37        26.86 o                         
  10   1   9          4.10        -21.69        19.09 o                         
  11   1   9         48.63         34.60        19.21 o                         
 -11   2   9          3.98         -7.08        12.74 o                         
 -10   2   9         46.38         41.09        11.12 o                         
  -9   2   9          0.01          6.03         9.06 o                         
  -8   2   9          7.00          2.82         5.71 o                         
  -7   2   9         55.67         41.34         5.89 o                         
  -6   2   9          8.65          4.11         3.93 o                         
  -5   2   9        333.12        358.30         8.88 o                         
  -4   2   9         17.97         10.29         3.29 o                         
  -3   2   9         58.69         50.94         4.67 o                         
  -2   2   9        415.88        428.22        12.12 o                         
  -1   2   9        568.77        588.84        11.88 o                         
   0   2   9         83.40         87.22         7.13 o                         
   1   2   9          0.37         -0.98         5.18 o                         
   2   2   9         39.97         36.19         6.59 o                         
   3   2   9          0.03         -7.43         6.54 o                         
   4   2   9         39.58         32.36        10.82 o                         
   5   2   9        135.00        132.89        17.42 o                         
   6   2   9          0.01        -23.79        36.62 o                         
   7   2   9          7.14          5.68        17.23 o                         
   8   2   9         56.78         49.17        17.92 o                         
   9   2   9         19.04         19.88         9.27 o                         
  10   2   9          3.18        -34.04        35.65 o                         
  11   2   9          0.09        -23.67        22.42 o                         
 -11   3   9          5.96         -0.25        11.42 o                         
 -10   3   9         14.25          7.35         9.35 o                         
  -9   3   9         10.34          0.33         8.70 o                         
  -8   3   9         32.31         28.98        10.25 o                         
  -7   3   9          6.00         -0.44         3.41 o                         
  -6   3   9       1046.92       1132.15        28.45 o                         
  -5   3   9        339.80        337.60        11.96 o                         
  -4   3   9        188.24        185.77        12.31 o                         
  -3   3   9         32.33         28.21        10.35 o                         
  -2   3   9        726.57        749.19        23.77 o                         
  -1   3   9        155.51        158.23         8.36 o                         
   0   3   9          2.87         26.17         7.56 o                         
   1   3   9        371.55        397.23        14.90 o                         
   2   3   9         85.22         79.37         9.65 o                         
   3   3   9        169.30        218.38        43.28 o                         
   4   3   9          0.16        -24.80        16.94 o                         
   5   3   9         84.75         95.88        27.18 o                         
   6   3   9         63.59         42.08        25.14 o                         
   7   3   9          3.42        -28.27        18.85 o                         
   8   3   9         21.62         21.39        25.31 o                         
   9   3   9          8.11         13.53        15.66 o                         
  10   3   9         17.92         -3.59        16.18 o                         
  11   3   9          2.45        -29.23        19.49 o                         
 -11   4   9         46.82         52.93        16.78 o                         
 -10   4   9          4.28         -1.63         9.34 o                         
  -9   4   9         31.79         32.06        10.79 o                         
  -8   4   9         24.38         22.46        10.17 o                         
  -7   4   9         17.39         12.58        11.26 o                         
  -6   4   9         15.65         15.83         4.30 o                         
  -5   4   9       1271.79       1281.35        50.64 o                         
  -4   4   9       1729.02       1739.42        38.60 o                         
  -3   4   9         12.05          6.95         5.35 o                         
  -2   4   9        104.72         96.72        10.92 o                         
  -1   4   9        218.21        237.58        17.00 o                         
   0   4   9         55.42         52.32         9.73 o                         
   1   4   9         31.02         19.62         5.70 o                         
   2   4   9         87.81         92.27        11.74 o                         
   3   4   9         36.47         48.63        23.39 o                         
   4   4   9          1.43         -9.32        14.22 o                         
   5   4   9         36.25        -50.26        33.51 o                         
   6   4   9        173.69        153.66        35.66 o                         
   7   4   9          2.57        -14.90        18.27 o                         
   8   4   9          1.52        -36.43        24.29 o                         
   9   4   9         26.30         -5.16        22.37 o                         
  10   4   9          0.71        -17.00        12.52 o                         
  11   4   9         14.42          5.72        12.38 o                         
 -11   5   9         13.60         27.24        18.91 o                         
 -10   5   9          4.43          1.31        14.43 o                         
  -9   5   9         28.43         42.30        12.21 o                         
  -8   5   9         47.52         56.54        15.83 o                         
  -7   5   9          7.33          6.77        10.37 o                         
  -6   5   9        177.90        196.81        23.02 o                         
  -5   5   9         49.77         48.52        13.83 o                         
  -4   5   9          2.63          5.45         8.47 o                         
  -3   5   9       1424.64       1425.89        47.69 o                         
  -2   5   9        109.72         82.67        24.73 o                         
   0   5   9        196.49        207.27        10.92 o                         
   1   5   9         49.17         30.80        12.73 o                         
   2   5   9        219.31        206.10        18.61 o                         
   3   5   9        326.09        275.85        23.31 o                         
   4   5   9        556.73        567.08        34.28 o                         
   5   5   9          3.40        -10.80        29.33 o                         
   6   5   9         45.89         16.64        16.20 o                         
   7   5   9         26.15         12.01        16.33 o                         
   8   5   9          5.64        -19.02        17.22 o                         
   9   5   9          0.28        -18.11        12.07 o                         
  10   5   9          3.43          5.05        23.30 o                         
  11   5   9         11.64          2.93        11.43 o                         
 -10   6   9         30.30         32.86        20.97 o                         
  -9   6   9         15.21          5.43        15.21 o                         
  -8   6   9         13.56          4.88        14.78 o                         
  -7   6   9         15.56         17.47        15.63 o                         
  -6   6   9          1.35         -5.18        14.74 o                         
  -5   6   9          3.98         -3.31         8.31 o                         
  -4   6   9        267.40        246.45        18.07 o                         
  -3   6   9         22.23         10.58        18.84 o                         
  -2   6   9        672.90        649.39        54.81 o                         
  -1   6   9        217.63        194.69        34.63 o                         
   0   6   9        119.44        110.35        10.74 o                         
   1   6   9         13.14         12.37         5.78 o                         
   2   6   9         22.91          1.71         9.23 o                         
   3   6   9         14.57         18.49         9.20 o                         
   4   6   9         19.80          0.16        26.58 o                         
   5   6   9        236.55        258.70        17.84 o                         
   6   6   9          7.15        -37.07        24.71 o                         
   7   6   9          2.76        -24.50        22.31 o                         
   8   6   9          7.80         -5.84        16.03 o                         
   9   6   9         15.53        -17.70        15.27 o                         
  10   6   9          0.40        -17.74        15.47 o                         
 -10   7   9          2.69         10.88        18.13 o                         
  -9   7   9          7.95         12.91        17.25 o                         
  -8   7   9         61.52         75.74        27.06 o                         
  -7   7   9        170.27        180.46        32.70 o                         
  -6   7   9        477.64        505.92        50.42 o                         
  -5   7   9          0.40         -5.50         8.38 o                         
  -4   7   9        164.11        168.50        15.83 o                         
  -3   7   9          7.69        -44.54        29.69 o                         
  -2   7   9        546.53        509.93        53.51 o                         
  -1   7   9        530.00        553.55        13.19 o                         
   0   7   9        403.25        406.12        24.94 o                         
   1   7   9        267.94        285.60        14.57 o                         
   2   7   9         10.05         11.10         6.27 o                         
   3   7   9        357.03        343.86        21.42 o                         
   4   7   9        205.52        230.37        17.79 o                         
   5   7   9         29.79         12.01        14.00 o                         
   6   7   9        105.58        110.61        20.91 o                         
   7   7   9          6.39        -29.04        21.29 o                         
   8   7   9          6.65        -25.35        17.79 o                         
   9   7   9          5.15        -22.68        15.12 o                         
  10   7   9          2.76        -14.43        11.51 o                         
  -9   8   9         69.83         86.77        29.95 o                         
  -8   8   9          0.38         -8.45        18.18 o                         
  -7   8   9        243.41        274.65        40.42 o                         
  -6   8   9         34.59         30.31        21.53 o                         
  -5   8   9          1.49         -5.05        14.93 o                         
  -4   8   9         54.11         48.90        16.34 o                         
  -3   8   9          3.35         -4.34        25.28 o                         
  -2   8   9         46.43         40.95        22.86 o                         
  -1   8   9         24.07         22.43         4.44 o                         
   0   8   9          2.11        -16.11        34.22 o                         
   1   8   9         72.08         72.96         8.41 o                         
   2   8   9         40.21         36.59        18.05 o                         
   3   8   9         75.73         88.27         9.78 o                         
   4   8   9        167.67        191.99        16.75 o                         
   5   8   9          7.85         -9.46        14.40 o                         
   6   8   9        188.52        223.44        28.73 o                         
   7   8   9          3.48        -28.72        19.15 o                         
   8   8   9         65.23         65.58        15.90 o                         
   9   8   9          2.63         -8.23        21.78 o                         
  -8   9   9          5.52         21.56        20.69 o                         
  -7   9   9         34.21         60.40        25.01 o                         
  -6   9   9          0.34         11.83        17.94 o                         
  -5   9   9        128.79        113.33        21.25 o                         
  -4   9   9         87.71         81.43        31.19 o                         
  -3   9   9         63.35         60.72        29.84 o                         
  -2   9   9         18.37        -10.47        22.35 o                         
  -1   9   9          8.89        -13.11        23.19 o                         
   0   9   9         14.52        -17.42        29.51 o                         
   1   9   9        119.69        141.94        15.81 o                         
   2   9   9        100.72        105.93        33.11 o                         
   3   9   9          0.24         -0.90         7.59 o                         
   4   9   9         10.01          1.77        10.13 o                         
   5   9   9         55.86         61.37        12.19 o                         
   6   9   9         11.51         -6.42        12.36 o                         
   7   9   9          3.59        -29.66        19.77 o                         
   8   9   9          3.19        -11.79        15.49 o                         
  -8  10   9          7.93          5.20        19.93 o                         
  -7  10   9         27.33         32.07        23.60 o                         
  -6  10   9          9.87          4.19        18.50 o                         
  -5  10   9         21.87         29.74        17.54 o                         
  -4  10   9          0.49        -27.88        23.61 o                         
  -3  10   9        101.19         88.46        33.29 o                         
  -2  10   9         93.13         84.02        32.90 o                         
  -1  10   9         64.50         63.88        26.71 o                         
   0  10   9         23.57         38.52        28.90 o                         
   1  10   9          1.36        -49.33        32.88 o                         
   2  10   9         19.22         12.15         7.14 o                         
   3  10   9         50.04         52.03        10.17 o                         
   4  10   9          3.88         -7.84        11.63 o                         
   5  10   9         26.11         26.31         9.99 o                         
   6  10   9          0.88          5.36         9.36 o                         
   7  10   9         10.42         17.04        11.17 o                         
   8  10   9          9.34         -0.62        17.03 o                         
  -7  11   9         14.34         16.40        21.82 o                         
  -6  11   9          2.42        -12.99        35.91 o                         
  -5  11   9         24.58         24.51        25.12 o                         
  -4  11   9         76.75         93.16        35.94 o                         
  -3  11   9         71.70         65.34        31.62 o                         
  -2  11   9        140.42        150.30        41.30 o                         
  -1  11   9         90.30         76.50        34.56 o                         
   0  11   9         15.77         -4.30        27.41 o                         
   1  11   9         53.11         -8.25        34.04 o                         
   2  11   9         26.02         19.27        23.49 o                         
   3  11   9          5.65          2.79         9.79 o                         
   4  11   9         14.33         17.92        17.19 o                         
   5  11   9          0.15        -19.17        36.95 o                         
   6  11   9         23.61          8.27        13.34 o                         
  -5  12   9          9.57        -55.54        37.03 o                         
  -4  12   9          0.00        -48.99        34.74 o                         
  -3  12   9         75.18         49.89        28.90 o                         
  -2  12   9         33.30         11.08        29.90 o                         
  -1  12   9        122.30        102.59        38.23 o                         
   0  12   9          0.57        -56.59        37.72 o                         
   1  12   9         78.50         64.00        31.86 o                         
   2  12   9          5.87         -5.91        27.45 o                         
   3  12   9         18.87         10.66        26.58 o                         
   4  12   9          0.08         -5.17        26.73 o                         
   5  12   9         21.86         24.33        24.64 o                         
  -3  13   9          0.05        -37.22        35.36 o                         
  -2  13   9         16.23        -17.14        32.43 o                         
  -1  13   9        155.23        121.56        41.61 o                         
   0  13   9         48.36          8.00        31.16 o                         
   1  13   9        154.99        134.33        43.73 o                         
   2  13   9         43.45         24.40        31.17 o                         
   3  13   9         41.61         57.88        31.26 o                         
 -11   0  10         63.08         49.18        28.62 o                         
 -10   0  10          0.33         -3.14        10.81 o                         
  -9   0  10         64.88         79.73        13.06 o                         
  -8   0  10         76.51         82.14        14.06 o                         
  -7   0  10        310.61        331.26        23.63 o                         
  -6   0  10         61.78         39.17         8.12 o                         
  -5   0  10         97.87         78.21         9.68 o                         
  -4   0  10         53.82         41.71        10.61 o                         
  -3   0  10         38.51         21.13        10.95 o                         
  -2   0  10        530.38        523.36        18.27 o                         
  -1   0  10          1.85         -4.34         5.14 o                         
   0   0  10          2.09         -5.91         6.51 o                         
   1   0  10        271.00        248.34        28.51 o                         
   2   0  10        105.20         82.88        11.76 o                         
   3   0  10         27.88          9.32         5.59 o                         
   4   0  10         11.74         11.83         4.03 o                         
   5   0  10        937.19       1081.34        42.42 o                         
   6   0  10        149.87        162.74        18.44 o                         
   7   0  10         46.73         65.44        14.10 o                         
   8   0  10         19.89          4.69        11.91 o                         
   9   0  10        266.25        323.12        49.86 o                         
  10   0  10         16.20         27.05        23.82 o                         
  11   0  10          2.96        -36.12        30.49 o                         
 -11   1  10          3.06          2.26         9.59 o                         
 -10   1  10          6.11         11.05         8.37 o                         
  -9   1  10          8.41          7.45         6.79 o                         
  -8   1  10        281.35        267.15        14.91 o                         
  -7   1  10         58.23         82.94         9.29 o                         
  -6   1  10          0.02         -7.37         4.91 o                         
  -5   1  10         80.48         90.85         6.44 o                         
  -4   1  10          4.64         -9.99         6.66 o                         
  -3   1  10        609.09        597.22        18.45 o                         
  -2   1  10         15.71         10.38         5.07 o                         
  -1   1  10        299.47        286.21         9.80 o                         
   0   1  10        503.62        502.84        13.11 o                         
   1   1  10        233.01        249.49        12.20 o                         
   2   1  10        117.58        125.92         9.56 o                         
   3   1  10          4.37         -0.56         5.17 o                         
   4   1  10         16.78         19.59         9.20 o                         
   5   1  10          1.14         -7.64         9.55 o                         
   6   1  10          0.01          7.29         9.63 o                         
   7   1  10          0.52          4.73         7.17 o                         
   8   1  10        157.15        153.15        13.98 o                         
   9   1  10          0.21         -1.02        10.16 o                         
  10   1  10          4.24        -28.04        19.88 o                         
  11   1  10          0.00        -37.48        24.99 o                         
 -11   2  10         67.69         71.81        18.64 o                         
 -10   2  10         14.76         18.59         9.09 o                         
  -9   2  10        189.51        217.10        20.23 o                         
  -8   2  10        123.02        138.99        12.27 o                         
  -7   2  10          5.90          7.58         4.25 o                         
  -6   2  10          2.10          0.76         3.09 o                         
  -5   2  10        161.10        142.79         5.49 o                         
  -4   2  10        122.81        123.76        13.33 o                         
  -3   2  10        142.18        129.48         7.43 o                         
  -2   2  10         15.98          8.65         3.88 o                         
  -1   2  10       1125.19       1127.26        22.91 o                         
   0   2  10        409.56        428.50        13.56 o                         
   1   2  10        437.69        453.71        14.31 o                         
   2   2  10         37.02         32.35         6.11 o                         
   3   2  10        656.01        664.09        22.91 o                         
   4   2  10        458.11        496.34        30.43 o                         
   5   2  10         18.36         -3.41        43.93 o                         
   6   2  10          7.32        -10.02        32.71 o                         
   7   2  10         35.30         25.81        10.88 o                         
   8   2  10        118.49        113.74        21.54 o                         
   9   2  10          0.10         -7.19         8.72 o                         
  10   2  10          1.16        -35.34        23.56 o                         
  11   2  10          0.88        -26.18        21.65 o                         
 -11   3  10          0.30         -4.94        12.32 o                         
 -10   3  10         79.03         82.03        14.45 o                         
  -9   3  10          1.27          6.45         9.89 o                         
  -8   3  10          3.95         -5.92         9.47 o                         
  -7   3  10         59.41         46.65         7.40 o                         
  -6   3  10        218.12        255.01        20.03 o                         
  -5   3  10        905.66        931.46        29.86 o                         
  -4   3  10        853.68        891.85        28.32 o                         
  -3   3  10        429.98        439.90        25.03 o                         
  -2   3  10        234.88        230.25        14.61 o                         
  -1   3  10        113.36         96.25        10.51 o                         
   0   3  10        104.80        113.83         6.53 o                         
   1   3  10        118.31        129.37         9.71 o                         
   2   3  10        642.70        640.62        43.10 o                         
   3   3  10       1345.29       1373.76        38.54 o                         
   4   3  10         89.84         97.54        17.81 o                         
   5   3  10        172.85        179.90        36.88 o                         
   6   3  10          7.02          2.67        11.86 o                         
   7   3  10         41.44          8.79        15.80 o                         
   8   3  10          0.33         -9.74        23.50 o                         
   9   3  10          3.91        -33.21        34.34 o                         
  10   3  10          0.16        -18.89        13.11 o                         
  11   3  10          7.41        -34.69        23.12 o                         
 -10   4  10         10.54          5.62        13.19 o                         
  -9   4  10         48.73         75.69        13.80 o                         
  -8   4  10         97.77        102.34        15.47 o                         
  -7   4  10         15.27         12.38        11.38 o                         
  -6   4  10         69.97         75.24        15.63 o                         
  -5   4  10          8.93          1.10         9.25 o                         
  -4   4  10        493.79        511.92        26.30 o                         
  -3   4  10        411.09        450.92        21.11 o                         
  -2   4  10        135.73        124.78        13.03 o                         
  -1   4  10         98.05        100.59        12.74 o                         
   0   4  10        460.59        460.22        17.02 o                         
   1   4  10         14.93          7.93         7.15 o                         
   2   4  10         16.58         13.98        15.59 o                         
   3   4  10         48.98         39.88        10.18 o                         
   4   4  10          7.13        -26.42        39.35 o                         
   5   4  10         91.88         62.73        29.28 o                         
   6   4  10          0.04        -37.30        24.87 o                         
   7   4  10          5.54        -32.79        21.86 o                         
   8   4  10          7.65        -19.80        17.99 o                         
   9   4  10          3.24        -13.38        14.18 o                         
  10   4  10          0.02        -19.40        12.93 o                         
 -10   5  10          4.35         -4.93        16.11 o                         
  -9   5  10          8.49         14.95        10.47 o                         
  -8   5  10          0.47          7.15        10.85 o                         
  -7   5  10        237.66        270.01        35.57 o                         
  -6   5  10         95.33         75.12        16.70 o                         
  -5   5  10          3.23         -3.63         9.25 o                         
  -4   5  10         12.31         14.72        10.71 o                         
  -3   5  10        432.47        462.90        29.51 o                         
  -2   5  10         22.60         -3.50        23.93 o                         
  -1   5  10         28.25         20.02        18.79 o                         
   0   5  10        333.27        348.70        23.82 o                         
   1   5  10          1.47        -13.78        25.27 o                         
   2   5  10        170.89        171.07        34.22 o                         
   3   5  10         34.88        -21.62        41.05 o                         
   4   5  10        142.63        128.23        31.39 o                         
   5   5  10          6.84         -0.94        25.08 o                         
   6   5  10          8.79         -7.09        15.79 o                         
   7   5  10          0.04        -37.10        27.03 o                         
   8   5  10          1.94        -23.00        18.01 o                         
   9   5  10          7.63        -10.55        13.18 o                         
  10   5  10          1.53        -13.35        13.61 o                         
 -10   6  10         30.64         22.92        15.25 o                         
  -9   6  10         36.03         14.98        16.28 o                         
  -8   6  10         25.04          5.76        13.88 o                         
  -7   6  10          0.73         -0.68        15.13 o                         
  -6   6  10         11.07         13.99        16.33 o                         
  -5   6  10          3.57        -14.08        26.01 o                         
  -4   6  10         62.94         58.49        22.63 o                         
  -3   6  10       1113.75       1062.01        47.66 o                         
  -2   6  10          5.58         -6.50        25.31 o                         
  -1   6  10        273.52        217.64        36.57 o                         
   0   6  10         60.41         47.03        20.03 o                         
   1   6  10        296.01        304.00        19.98 o                         
   2   6  10        193.94        157.46        34.83 o                         
   3   6  10         53.95         25.83        14.61 o                         
   4   6  10         55.87          7.10        28.53 o                         
   5   6  10          0.40        -47.87        31.91 o                         
   6   6  10         46.68         15.27        17.54 o                         
   7   6  10         27.06         14.39        15.70 o                         
   8   6  10         15.27        -26.42        30.40 o                         
   9   6  10          3.76        -23.72        15.81 o                         
  10   6  10          9.41        -10.97        11.77 o                         
  -9   7  10         20.08         16.74        18.99 o                         
  -8   7  10         84.51         90.34        26.19 o                         
  -7   7  10          2.20         -1.46        16.11 o                         
  -6   7  10        399.53        512.30        51.29 o                         
  -5   7  10         53.99         37.59        26.97 o                         
  -4   7  10        119.76         95.92        30.84 o                         
  -3   7  10         78.17         59.46        12.79 o                         
  -2   7  10          0.04        -13.76        20.94 o                         
  -1   7  10        320.96        361.88        45.13 o                         
   0   7  10         84.82         77.89        10.39 o                         
   1   7  10         50.01         52.42        13.63 o                         
   2   7  10        104.49        100.87        12.00 o                         
   3   7  10          2.66         -7.24         6.72 o                         
   4   7  10         64.40         38.91        27.07 o                         
   5   7  10          0.03        -37.39        33.84 o                         
   6   7  10         18.18          7.34        14.58 o                         
   7   7  10          8.85        -27.87        18.65 o                         
   8   7  10          0.94        -28.48        18.99 o                         
   9   7  10          0.20        -23.60        15.73 o                         
  -9   8  10         45.77         20.56        18.62 o                         
  -8   8  10          3.04         -0.77        13.75 o                         
  -7   8  10          1.75         13.07        19.59 o                         
  -6   8  10          1.16        -18.06        20.23 o                         
  -5   8  10        105.58        107.34        45.92 o                         
  -4   8  10         58.07         51.89        25.32 o                         
  -3   8  10          2.07        -41.45        27.63 o                         
  -2   8  10         62.09         63.59        27.28 o                         
  -1   8  10          1.24         -9.90        26.47 o                         
   0   8  10        192.01        157.72        35.69 o                         
   1   8  10         46.85         47.37        15.72 o                         
   2   8  10          1.13        -10.92        35.39 o                         
   3   8  10         13.22         10.24        10.19 o                         
   4   8  10         35.61         24.22        10.69 o                         
   5   8  10          1.66        -29.35        23.98 o                         
   6   8  10          6.45        -30.61        20.40 o                         
   7   8  10         39.58         14.64        16.77 o                         
   8   8  10          0.01        -30.99        23.56 o                         
   9   8  10          2.96        -21.89        14.60 o                         
  -8   9  10        120.43        137.77        32.67 o                         
  -7   9  10        122.88        150.51        34.41 o                         
  -6   9  10          0.45        -20.67        32.63 o                         
  -5   9  10         74.67        100.06        22.30 o                         
  -4   9  10         34.11         17.34        20.86 o                         
  -3   9  10         26.71         34.36        24.87 o                         
  -2   9  10          6.65        -28.87        22.95 o                         
  -1   9  10          0.78        -46.64        31.10 o                         
   0   9  10         12.78         16.24        21.52 o                         
   1   9  10         62.89         57.90        14.94 o                         
   2   9  10        189.87        177.91        40.56 o                         
   3   9  10          9.32         -2.18         6.86 o                         
   4   9  10        172.05        190.98        17.20 o                         
   5   9  10         15.26         13.88         9.97 o                         
   6   9  10         32.84         27.24        12.15 o                         
   7   9  10         16.01        -16.54        26.84 o                         
   8   9  10         26.11          9.06        13.52 o                         
  -7  10  10         33.33         26.73        18.77 o                         
  -6  10  10         94.81        145.48        26.68 o                         
  -5  10  10         33.68         12.68        27.74 o                         
  -4  10  10         60.81         37.36        25.07 o                         
  -3  10  10         16.46        -37.61        30.72 o                         
  -2  10  10         17.97        -36.52        31.71 o                         
  -1  10  10          0.72        -47.40        31.91 o                         
   0  10  10         54.43         70.44        29.17 o                         
   1  10  10          3.51        -50.57        33.71 o                         
   2  10  10         20.24          0.10        23.65 o                         
   3  10  10         10.59          8.06         9.67 o                         
   4  10  10         22.35         17.31        17.58 o                         
   5  10  10         16.25         13.48        15.82 o                         
   6  10  10          1.92         -6.74        34.68 o                         
   7  10  10          1.47        -21.44        29.62 o                         
  -6  11  10         11.03        -15.00        29.48 o                         
  -5  11  10         51.91         60.89        29.09 o                         
  -4  11  10         39.29         95.69        33.17 o                         
  -3  11  10         22.78        -53.26        35.51 o                         
  -2  11  10         10.29          0.82        24.63 o                         
  -1  11  10          3.89         -9.43        23.25 o                         
   0  11  10          4.56        -36.51        29.47 o                         
   1  11  10         14.76        -46.34        33.20 o                         
   2  11  10          1.58        -17.93        28.49 o                         
   3  11  10          8.29        -52.91        35.27 o                         
   4  11  10         26.87         13.13        23.33 o                         
   5  11  10          4.10        -58.80        39.20 o                         
   6  11  10          2.11        -41.63        27.76 o                         
  -4  12  10          0.00        -36.75        31.31 o                         
  -3  12  10         70.77         49.24        36.16 o                         
  -2  12  10         10.66          8.66        24.21 o                         
  -1  12  10          9.71        -51.36        34.24 o                         
   0  12  10          4.33        -27.71        34.57 o                         
   1  12  10          0.88        -53.68        35.79 o                         
   2  12  10          6.96        -17.68        26.96 o                         
   3  12  10          0.35        -49.58        33.60 o                         
   4  12  10          0.01        -17.25        32.51 o                         
  -1  13  10          5.48        -15.75        33.26 o                         
   0  13  10          2.76        -30.50        31.48 o                         
   1  13  10         26.70         39.04        28.26 o                         
 -10   1  11         40.25         64.89        16.21 o                         
  -9   1  11         22.43         26.06         9.15 o                         
  -8   1  11        159.90        166.66        12.30 o                         
  -7   1  11         50.82         41.65         5.87 o                         
  -6   1  11        220.11        207.14         9.46 o                         
  -5   1  11        200.05        206.28        10.22 o                         
  -4   1  11        202.21        215.64        11.82 o                         
  -3   1  11        327.31        321.47        13.89 o                         
  -2   1  11          0.39         -3.98         5.08 o                         
  -1   1  11          5.66          0.67         5.85 o                         
   0   1  11         29.09         28.84         4.48 o                         
   1   1  11          6.14        -12.35         8.23 o                         
   2   1  11        131.35        143.83         9.60 o                         
   3   1  11        558.08        587.52        18.63 o                         
   4   1  11         15.34         14.72         5.71 o                         
   5   1  11          7.16          0.42         7.61 o                         
   6   1  11        319.53        328.58        23.59 o                         
   7   1  11         14.11         18.47         8.96 o                         
   8   1  11         64.89         81.78        11.98 o                         
   9   1  11          0.44        -29.18        19.45 o                         
  10   1  11         12.88         -0.56        20.72 o                         
 -10   2  11          0.55         -1.69         9.57 o                         
  -9   2  11         16.43          0.43         9.97 o                         
  -8   2  11        121.47        127.90        14.25 o                         
  -7   2  11         77.24         63.57         7.91 o                         
  -6   2  11          6.79          3.85         7.09 o                         
  -5   2  11         94.73         83.64        10.17 o                         
  -4   2  11          0.01        -14.63         9.75 o                         
  -3   2  11         57.99         52.72         5.48 o                         
  -2   2  11         10.25          6.09         3.49 o                         
  -1   2  11        129.95        130.61         6.35 o                         
   0   2  11          1.18          5.21         3.15 o                         
   1   2  11        894.30        879.77        20.16 o                         
   2   2  11          5.07          0.01         5.54 o                         
   3   2  11          5.06         -2.44         7.51 o                         
   4   2  11         47.89         35.00        14.92 o                         
   5   2  11          0.86        -17.99        21.72 o                         
   6   2  11          4.39        -23.30        18.13 o                         
   7   2  11         36.70         44.54        13.05 o                         
   8   2  11          1.32          5.63         6.81 o                         
   9   2  11          4.52         -6.89        13.77 o                         
  10   2  11          0.34        -30.47        20.31 o                         
 -10   3  11          6.47         12.18         9.99 o                         
  -9   3  11         54.80         49.44        14.34 o                         
  -8   3  11         38.18         42.84        11.94 o                         
  -7   3  11          5.78         -0.86         7.58 o                         
  -6   3  11         76.44         75.12        10.54 o                         
  -5   3  11          0.08         -5.81         7.31 o                         
  -4   3  11        779.43        804.80        33.94 o                         
  -3   3  11        223.77        239.91        20.26 o                         
  -2   3  11        230.19        263.28        16.03 o                         
  -1   3  11         87.45         81.42        10.36 o                         
   0   3  11         69.13         61.60         5.58 o                         
   1   3  11         34.55         17.10         6.73 o                         
   2   3  11        195.00        171.66        21.84 o                         
   3   3  11        137.48        139.51        15.75 o                         
   4   3  11         51.12         40.03        19.75 o                         
   5   3  11          0.93        -14.64        26.10 o                         
   6   3  11         16.62          0.02        35.62 o                         
   7   3  11          6.64        -45.88        30.59 o                         
   8   3  11         24.74          4.01        33.95 o                         
   9   3  11          0.01        -25.86        17.73 o                         
  10   3  11          0.15        -23.95        15.97 o                         
 -10   4  11          2.58          6.71        10.97 o                         
  -9   4  11         24.34         25.19        10.75 o                         
  -8   4  11         86.41         97.55        15.32 o                         
  -7   4  11         16.59         10.10         9.93 o                         
  -6   4  11          0.05        -18.01        12.00 o                         
  -5   4  11          0.06         -6.85         9.44 o                         
  -4   4  11         13.97          2.93        11.08 o                         
  -3   4  11       1358.16       1434.34        45.30 o                         
  -2   4  11        695.39        786.32        33.32 o                         
  -1   4  11        139.25        136.11        16.21 o                         
   0   4  11        226.81        208.78        14.31 o                         
   1   4  11        713.51        715.72        35.76 o                         
   2   4  11        196.87        205.76        31.42 o                         
   3   4  11         42.04         38.07        11.01 o                         
   4   4  11        111.72        138.03        20.98 o                         
   5   4  11          2.15        -46.61        31.07 o                         
   6   4  11          1.30        -12.05        21.82 o                         
   7   4  11         12.28         -7.72        18.56 o                         
   8   4  11         29.20         -1.58        20.28 o                         
   9   4  11          5.04        -11.66        15.08 o                         
  10   4  11          0.68        -15.59        14.23 o                         
 -10   5  11         66.86         70.91        24.38 o                         
  -9   5  11          0.00          4.15         9.40 o                         
  -8   5  11          0.00         -1.31         9.70 o                         
  -7   5  11         60.16         76.26        17.54 o                         
  -6   5  11          2.72          6.78        11.26 o                         
  -5   5  11        275.60        284.61        22.21 o                         
  -4   5  11         41.76         38.16        30.96 o                         
  -3   5  11         24.62          1.97        21.85 o                         
  -2   5  11         46.40         20.94        19.85 o                         
  -1   5  11        155.60        112.14        29.41 o                         
   0   5  11        213.92        214.34        15.51 o                         
   1   5  11        215.78        188.80        45.19 o                         
   2   5  11        605.53        588.74        55.43 o                         
   3   5  11         99.75         77.92        15.65 o                         
   4   5  11         72.57          5.54        29.97 o                         
   5   5  11        127.44        102.67        32.69 o                         
   6   5  11         78.48         76.04        26.73 o                         
   7   5  11          6.29        -27.77        21.57 o                         
   8   5  11          7.72        -28.58        19.05 o                         
   9   5  11          2.69        -19.73        13.15 o                         
  -9   6  11         15.76         10.06        12.58 o                         
  -8   6  11         76.76         77.92        25.09 o                         
  -7   6  11          0.20          4.29        13.93 o                         
  -6   6  11          7.75         -9.00        29.77 o                         
  -5   6  11         21.06         -2.53        32.69 o                         
  -4   6  11          1.83        -45.64        30.43 o                         
  -3   6  11         58.74         60.21        23.64 o                         
  -2   6  11         37.69          8.87        21.38 o                         
  -1   6  11          0.55        -13.21        22.13 o                         
   0   6  11        253.68        269.45        40.50 o                         
   1   6  11         19.55         13.90         4.71 o                         
   2   6  11        280.52        271.73        40.38 o                         
   3   6  11         56.57         43.70        12.29 o                         
   4   6  11         18.44         18.39        21.15 o                         
   5   6  11          7.46        -46.63        31.09 o                         
   6   6  11          5.55        -31.05        20.70 o                         
   7   6  11         91.19         67.31        20.20 o                         
   8   6  11          0.93        -13.09        16.02 o                         
   9   6  11         13.09         -6.65        17.12 o                         
  -9   7  11         25.96         17.93        18.62 o                         
  -8   7  11          1.50         -5.20        14.22 o                         
  -7   7  11          2.71          2.63        13.44 o                         
  -6   7  11         22.60          6.52        13.59 o                         
  -5   7  11         57.07         19.47        26.68 o                         
  -4   7  11        279.21        226.36        41.35 o                         
  -3   7  11          0.03        -45.21        30.14 o                         
  -2   7  11        270.91        251.19        39.79 o                         
  -1   7  11         36.69         19.06        19.86 o                         
   0   7  11         81.16         70.02        26.90 o                         
   1   7  11          6.47          0.13        21.84 o                         
   2   7  11          9.15         -0.07        23.31 o                         
   3   7  11          3.28         -5.68        20.52 o                         
   4   7  11         17.53         -7.36        26.98 o                         
   5   7  11         32.14          7.02        17.11 o                         
   6   7  11         15.22         -4.47        16.93 o                         
   7   7  11          0.89        -30.25        20.17 o                         
   8   7  11         42.79         25.49        17.76 o                         
   9   7  11          0.43        -24.90        16.60 o                         
  -8   8  11         13.65         13.82        20.28 o                         
  -7   8  11         38.54         46.70        16.73 o                         
  -6   8  11          4.42          6.49        14.62 o                         
  -5   8  11         52.80         26.08        20.89 o                         
  -4   8  11          2.68        -43.02        28.68 o                         
  -3   8  11         46.61         35.43        25.71 o                         
  -2   8  11          1.73         -5.23        23.89 o                         
  -1   8  11         86.98         89.64        29.50 o                         
   0   8  11         12.41          3.13        20.40 o                         
   1   8  11          0.23        -46.78        31.18 o                         
   2   8  11         21.24         22.65        18.16 o                         
   3   8  11          9.12        -50.40        33.60 o                         
   4   8  11         78.46         79.72        12.74 o                         
   5   8  11         26.04          8.95        14.44 o                         
   6   8  11         38.66         12.74        18.63 o                         
   7   8  11          0.01        -35.48        23.65 o                         
   8   8  11         11.14        -23.16        20.12 o                         
  -7   9  11         22.30         12.47        18.11 o                         
  -6   9  11          2.85        -14.44        14.60 o                         
  -5   9  11         87.61         98.17        31.65 o                         
  -4   9  11          6.29        -40.50        27.71 o                         
  -3   9  11        108.22        129.12        34.56 o                         
  -2   9  11         92.37        100.05        30.60 o                         
  -1   9  11         72.62         58.95        25.45 o                         
   0   9  11         31.45         41.97        30.68 o                         
   1   9  11          0.19        -39.26        26.17 o                         
   2   9  11          7.98         -5.61        29.08 o                         
   3   9  11         20.49         14.39        13.47 o                         
   4   9  11          4.59         -9.84         9.20 o                         
   5   9  11          3.06         -9.60        36.91 o                         
   6   9  11          1.50        -12.17        10.08 o                         
   7   9  11         18.24         -4.53        16.54 o                         
  -6  10  11         12.12         12.27        20.88 o                         
  -5  10  11         12.38         -9.76        28.48 o                         
  -4  10  11         35.84         15.53        21.61 o                         
  -3  10  11          2.73        -11.04        32.30 o                         
  -2  10  11         42.22         56.02        27.95 o                         
  -1  10  11         33.43         33.10        26.11 o                         
   0  10  11         92.09         84.86        35.36 o                         
   1  10  11         11.79        -46.81        31.21 o                         
   2  10  11        136.63        119.81        34.69 o                         
   3  10  11         28.40         -8.22        32.21 o                         
   4  10  11         10.90        -13.60        23.62 o                         
   5  10  11         31.72         -2.29        33.40 o                         
   6  10  11          0.94         -5.24        26.98 o                         
  -5  11  11         48.33         56.39        29.87 o                         
  -4  11  11          8.58        -46.44        30.96 o                         
  -3  11  11          8.44         -4.25        26.09 o                         
  -2  11  11         22.46         23.99        29.85 o                         
  -1  11  11          9.42        -49.56        33.04 o                         
   0  11  11         72.17         63.43        35.19 o                         
   1  11  11         60.02          4.75        30.66 o                         
   2  11  11          8.70        -38.34        31.30 o                         
   3  11  11         12.47        -21.65        25.06 o                         
   4  11  11         26.54        -14.26        32.20 o                         
   5  11  11          0.55        -51.00        34.00 o                         
  -2  12  11          7.23        -56.12        37.41 o                         
  -1  12  11        189.58        264.04        48.54 o                         
   0  12  11          2.34        -44.01        35.38 o                         
   1  12  11         94.89         65.02        35.18 o                         
   2  12  11          0.63        -40.35        32.60 o                         
 -10   0  12        164.31        187.50        27.59 o                         
  -9   0  12         30.72         46.22        16.54 o                         
  -8   0  12          3.95         -0.59        14.65 o                         
  -7   0  12         93.23        138.07        16.66 o                         
  -6   0  12         96.49         83.99        13.50 o                         
  -5   0  12        365.62        392.48        24.39 o                         
  -4   0  12         18.90          7.20         9.32 o                         
  -3   0  12         36.40         25.37        10.18 o                         
  -2   0  12        162.16        165.76        18.53 o                         
  -1   0  12         25.58         23.09         6.76 o                         
   0   0  12        133.08        135.21        12.19 o                         
   1   0  12          0.05        -16.40        10.94 o                         
   2   0  12         21.69         16.75         9.62 o                         
   3   0  12        427.78        479.39        22.75 o                         
   4   0  12        275.55        320.11        16.22 o                         
   5   0  12        132.64        179.81        20.28 o                         
   6   0  12          2.96          6.91        10.14 o                         
   7   0  12        107.45        107.68        17.42 o                         
   8   0  12          0.17         -1.69        14.55 o                         
   9   0  12          1.67         -4.97        27.99 o                         
  10   0  12          2.15        -48.49        33.01 o                         
 -10   1  12         23.09         17.60        14.08 o                         
  -9   1  12          2.32          5.89        10.96 o                         
  -8   1  12          0.53          3.05         7.16 o                         
  -7   1  12          7.93          6.72         6.90 o                         
  -6   1  12        453.72        430.61        18.56 o                         
  -5   1  12        134.01        141.33        10.60 o                         
  -4   1  12         70.84         76.79         7.84 o                         
  -3   1  12        210.73        215.34        17.22 o                         
  -2   1  12         69.01         67.51         6.95 o                         
  -1   1  12        537.82        566.23        14.18 o                         
   0   1  12          8.56          7.18         3.33 o                         
   1   1  12         19.46          8.60         5.94 o                         
   2   1  12         51.18         47.24         8.27 o                         
   3   1  12         45.90         44.10         7.77 o                         
   4   1  12         39.19         35.08         6.95 o                         
   5   1  12          0.03         -0.92         7.40 o                         
   6   1  12         11.48         14.32         9.16 o                         
   7   1  12          4.06         -1.00         8.60 o                         
   8   1  12          2.75         -6.16         7.70 o                         
   9   1  12         15.23         -1.19        16.66 o                         
  10   1  12         16.38        -35.56        25.18 o                         
 -10   2  12         91.72         75.81        23.93 o                         
  -9   2  12         58.37         54.85        16.97 o                         
  -8   2  12         16.89         21.55         9.38 o                         
  -7   2  12         78.84         73.14        10.56 o                         
  -6   2  12        253.05        269.87        16.07 o                         
  -5   2  12        105.43        109.25        13.86 o                         
  -4   2  12         77.53         79.94        11.95 o                         
  -3   2  12          3.61         -0.09         3.56 o                         
  -2   2  12        181.81        176.65         9.60 o                         
  -1   2  12        285.02        295.82        13.08 o                         
   0   2  12        150.48        148.29         7.45 o                         
   1   2  12       1048.97       1133.96        29.19 o                         
   2   2  12          7.69         -4.84         6.81 o                         
   3   2  12         73.10         69.40        17.21 o                         
   4   2  12         15.93         -8.23        22.74 o                         
   5   2  12         27.09          9.09        14.19 o                         
   6   2  12         38.44         23.87        13.10 o                         
   7   2  12          1.87          0.80         7.93 o                         
   8   2  12         43.36         53.41        11.44 o                         
   9   2  12          6.35         -0.67        13.75 o                         
  10   2  12          2.46        -36.77        24.52 o                         
  -9   3  12          0.20         -4.82        10.00 o                         
  -8   3  12        111.02        107.81        13.77 o                         
  -7   3  12          6.47         -1.28         8.49 o                         
  -6   3  12          0.34         -6.76         6.82 o                         
  -5   3  12        230.09        229.42        21.18 o                         
  -4   3  12          0.14        -15.85        10.57 o                         
  -3   3  12         48.76         52.84        12.70 o                         
  -2   3  12          3.51         -2.64         7.87 o                         
  -1   3  12         36.73         34.71         8.46 o                         
   0   3  12         28.29         32.47         5.46 o                         
   1   3  12         72.27         57.96        22.02 o                         
   2   3  12          6.32        -11.33        13.83 o                         
   3   3  12         15.45          9.08        10.25 o                         
   4   3  12          2.48         -5.28        13.69 o                         
   5   3  12         77.31         83.90        17.58 o                         
   6   3  12          1.23          7.72        13.88 o                         
   7   3  12          2.20        -28.02        23.86 o                         
   8   3  12          5.46        -16.31        29.22 o                         
   9   3  12          0.93         -2.63        20.29 o                         
  -9   4  12         46.31         42.49        12.50 o                         
  -8   4  12          3.02        -11.17        11.50 o                         
  -7   4  12         71.73         85.33        12.71 o                         
  -6   4  12        165.49        170.92        18.39 o                         
  -5   4  12          4.88        -26.46        17.64 o                         
  -4   4  12         32.40         31.51        12.63 o                         
  -3   4  12          4.97         -7.67        15.12 o                         
  -2   4  12        714.45        792.45        36.69 o                         
  -1   4  12          4.63        -16.33        34.32 o                         
   0   4  12        422.13        422.69        19.83 o                         
   1   4  12          1.68        -10.23         9.03 o                         
   2   4  12        282.14        271.38        33.23 o                         
   3   4  12         41.98         32.62        11.29 o                         
   4   4  12         21.66         15.36        14.74 o                         
   5   4  12         26.24          9.14        26.52 o                         
   6   4  12         48.95         42.72        23.43 o                         
   7   4  12         78.79        102.33        30.29 o                         
   8   4  12          0.19         -9.61        21.58 o                         
   9   4  12          0.34         -0.04        25.09 o                         
  -9   5  12         10.31         14.06        10.47 o                         
  -8   5  12         10.09          6.40         8.74 o                         
  -7   5  12         12.64         10.51        11.74 o                         
  -6   5  12          8.28          4.28         9.66 o                         
  -5   5  12        228.75        256.19        28.18 o                         
  -4   5  12          1.59        -17.64        23.59 o                         
  -3   5  12         48.83         47.14        21.46 o                         
  -2   5  12         52.38         30.44        21.05 o                         
  -1   5  12        239.74        248.94        36.99 o                         
   0   5  12          1.97        -13.89        30.94 o                         
   1   5  12          0.08         -1.44         2.83 o                         
   2   5  12        173.25        105.83        32.41 o                         
   3   5  12         27.55         -9.65        29.05 o                         
   4   5  12         58.40         49.05        23.76 o                         
   5   5  12          6.25        -50.07        33.38 o                         
   6   5  12         28.83         -3.94        20.44 o                         
   7   5  12          0.39        -12.14        16.69 o                         
   8   5  12          7.38        -30.98        20.65 o                         
   9   5  12          2.71        -20.92        30.73 o                         
  -8   6  12         36.97         37.28        15.16 o                         
  -7   6  12          0.25        -12.77        28.34 o                         
  -6   6  12         99.38        117.41        19.82 o                         
  -5   6  12         89.67         88.31        29.90 o                         
  -4   6  12        142.05        120.19        32.35 o                         
  -3   6  12         75.38         95.96        28.54 o                         
  -2   6  12         40.60         15.15        24.29 o                         
  -1   6  12        317.02        268.48        40.68 o                         
   0   6  12         29.52         10.02        24.35 o                         
   1   6  12         51.78         25.87        22.28 o                         
   2   6  12         11.23         -8.25        21.85 o                         
   3   6  12        175.63        170.51        35.03 o                         
   4   6  12        101.69         62.77        31.55 o                         
   5   6  12          6.23          4.89        23.00 o                         
   6   6  12          0.13        -13.58        19.03 o                         
   7   6  12          5.45        -29.24        19.49 o                         
   8   6  12          1.90        -23.46        18.99 o                         
  -8   7  12          0.67        -22.82        15.21 o                         
  -7   7  12          1.80         -6.77        18.21 o                         
  -6   7  12        110.81        133.42        33.44 o                         
  -5   7  12          4.17        -48.67        32.45 o                         
  -4   7  12        513.76        606.60        59.95 o                         
  -3   7  12         79.55         88.31        29.04 o                         
  -2   7  12         18.33         11.24        23.91 o                         
  -1   7  12         19.65         -8.99        22.45 o                         
   0   7  12          2.58        -11.09        27.07 o                         
   1   7  12         82.44        101.09        32.47 o                         
   2   7  12          3.91        -41.07        27.38 o                         
   3   7  12          3.40        -39.05        26.54 o                         
   4   7  12         22.63        -46.74        33.11 o                         
   5   7  12          0.98         -6.13        20.53 o                         
   6   7  12          2.08        -30.90        20.60 o                         
   7   7  12          0.25        -35.48        23.65 o                         
   8   7  12          0.98        -33.62        22.41 o                         
  -7   8  12         69.87         98.95        21.49 o                         
  -6   8  12         10.07        -17.48        24.37 o                         
  -5   8  12          4.04        -46.00        30.66 o                         
  -4   8  12          0.03        -40.32        26.88 o                         
  -3   8  12         66.93         46.58        23.58 o                         
  -2   8  12          0.77        -34.38        23.20 o                         
  -1   8  12          2.09         -8.67        28.87 o                         
   0   8  12          0.19        -42.78        28.52 o                         
   1   8  12          0.07        -43.99        29.33 o                         
   2   8  12         43.31         26.68        28.02 o                         
   3   8  12         16.31        -11.94        32.50 o                         
   4   8  12          0.17         -6.08        23.69 o                         
   5   8  12          1.48        -19.15        20.04 o                         
   6   8  12          9.88        -35.81        23.87 o                         
   7   8  12          0.00        -29.69        19.80 o                         
  -6   9  12        290.48        237.76        47.54 o                         
  -5   9  12          0.30         -1.73        25.09 o                         
  -4   9  12         19.94        -31.61        29.92 o                         
  -3   9  12         34.33         46.84        25.29 o                         
  -2   9  12          6.74         -9.33        27.48 o                         
  -1   9  12          3.63        -20.25        30.14 o                         
   0   9  12         14.66        -37.17        25.07 o                         
   1   9  12          0.00        -45.62        30.41 o                         
   2   9  12         42.37         24.19        25.96 o                         
   3   9  12          4.55        -43.90        29.27 o                         
   4   9  12         15.34        -12.49        41.11 o                         
   5   9  12          4.06         -5.93        22.56 o                         
   6   9  12          1.64        -24.50        17.10 o                         
  -5  10  12         15.59        -33.04        28.03 o                         
  -4  10  12         54.64         52.08        26.16 o                         
  -3  10  12         14.14         -4.22        28.74 o                         
  -2  10  12         64.90         58.79        28.78 o                         
  -1  10  12         18.21         -4.72        25.81 o                         
   0  10  12          8.65        -14.49        31.67 o                         
   1  10  12          2.03        -46.53        31.02 o                         
   2  10  12         30.70         11.28        21.21 o                         
   3  10  12          3.73        -51.73        34.49 o                         
   4  10  12          0.11        -56.11        37.41 o                         
   5  10  12         13.06        -36.43        30.28 o                         
  -3  11  12         87.61        103.71        34.52 o                         
  -2  11  12          3.33        -15.89        32.17 o                         
  -1  11  12         10.85          7.00        25.40 o                         
   0  11  12          3.15        -56.97        37.98 o                         
   1  11  12          0.52        -58.08        38.72 o                         
   2  11  12         19.83         -1.90        33.14 o                         
   3  11  12          3.17        -13.34        32.33 o                         
  -9   1  13         37.18         34.54        12.23 o                         
  -8   1  13         29.64         25.48        14.04 o                         
  -7   1  13         13.66          6.03        12.39 o                         
  -6   1  13         21.03         12.64         8.88 o                         
  -5   1  13        178.03        188.81        15.84 o                         
  -4   1  13        137.59        134.70         9.90 o                         
  -3   1  13        130.89        146.28        10.63 o                         
  -2   1  13         40.81         28.08         5.82 o                         
  -1   1  13        210.51        218.33         9.48 o                         
   0   1  13          2.01         -6.21         5.00 o                         
   1   1  13          0.55         -4.97         3.32 o                         
   2   1  13          3.29         -2.27         7.66 o                         
   3   1  13          4.64          2.83         5.48 o                         
   4   1  13         25.35         19.87         6.51 o                         
   5   1  13         88.38         93.99        11.84 o                         
   6   1  13          4.02          1.65         8.17 o                         
   7   1  13          5.53          4.61         9.09 o                         
   8   1  13          0.08          0.80         9.05 o                         
   9   1  13          7.42         -6.65        23.39 o                         
  -9   2  13          5.52         10.61        16.00 o                         
  -8   2  13         12.49         11.85        12.92 o                         
  -7   2  13        200.88        180.36        14.06 o                         
  -6   2  13          3.37          3.05         8.68 o                         
  -5   2  13          0.05         -3.61        10.39 o                         
  -4   2  13          1.11         -7.79         9.69 o                         
  -3   2  13        136.43        145.48         8.38 o                         
  -2   2  13          0.02         -4.27         5.01 o                         
  -1   2  13          0.65         -6.39         4.33 o                         
   0   2  13        194.11        192.50         8.60 o                         
   1   2  13         12.68          4.41         3.93 o                         
   2   2  13         82.74         97.94        10.73 o                         
   3   2  13        112.22         79.19        18.14 o                         
   4   2  13          1.70        -14.78        33.64 o                         
   5   2  13          1.09        -22.62        15.08 o                         
   6   2  13          6.93          6.56         8.83 o                         
   7   2  13          4.75         -1.66         8.08 o                         
   8   2  13          0.29         -2.22         8.12 o                         
   9   2  13         10.54         11.41        22.35 o                         
  -9   3  13         83.87         96.77        22.57 o                         
  -8   3  13          2.90          0.76        15.36 o                         
  -7   3  13          0.64         -9.45         7.72 o                         
  -6   3  13         13.17         11.99         9.80 o                         
  -5   3  13          0.02        -13.25        10.26 o                         
  -4   3  13        112.37        114.61        16.74 o                         
  -3   3  13          3.77         -0.98        10.81 o                         
  -2   3  13        197.91        195.50        19.01 o                         
  -1   3  13        341.06        351.10        23.92 o                         
   0   3  13          8.81          0.82         7.55 o                         
   1   3  13         82.71         92.49        19.56 o                         
   2   3  13          9.59          5.12         9.44 o                         
   3   3  13          0.82        -21.01        21.31 o                         
   4   3  13         51.30         41.80        16.46 o                         
   5   3  13         18.99          9.45        13.17 o                         
   6   3  13         45.39         37.93        15.81 o                         
   7   3  13          1.39         -6.47        13.79 o                         
   8   3  13          2.18         -9.69        13.26 o                         
   9   3  13         15.37          4.41        41.01 o                         
  -8   4  13          1.83          5.33         8.07 o                         
  -7   4  13         57.73         44.87        10.43 o                         
  -6   4  13          4.31          5.24        12.32 o                         
  -5   4  13          0.00        -15.67        22.18 o                         
  -4   4  13          0.10        -17.09        16.02 o                         
  -3   4  13         40.04         39.14        11.80 o                         
  -2   4  13        107.23        108.10        15.25 o                         
  -1   4  13        798.31        907.96       113.66 o                         
   0   4  13        336.59        311.02        28.46 o                         
   1   4  13          3.79        -19.84        22.48 o                         
   2   4  13         12.22          8.83        19.30 o                         
   3   4  13        127.75        122.40        25.33 o                         
   4   4  13         19.62         18.41        15.78 o                         
   5   4  13         11.65          2.73        20.66 o                         
   6   4  13         40.43         27.73        22.16 o                         
   7   4  13          2.93        -13.88        19.53 o                         
   8   4  13          0.11        -13.38        14.10 o                         
  -8   5  13          3.47         -6.66         8.45 o                         
  -7   5  13         21.30         -4.77         9.02 o                         
  -6   5  13          8.35        -20.09        29.06 o                         
  -5   5  13         19.05         -2.36        27.92 o                         
  -4   5  13         32.19          6.09        22.24 o                         
  -3   5  13        166.49        140.99        30.91 o                         
  -2   5  13        377.70        416.04        47.37 o                         
  -1   5  13         52.80         34.34        25.25 o                         
   0   5  13          7.41        -38.69        25.79 o                         
   1   5  13          0.34        -36.01        24.01 o                         
   2   5  13         11.23        -41.23        27.48 o                         
   3   5  13         13.34         -2.67        26.22 o                         
   4   5  13        100.21         94.02        31.25 o                         
   5   5  13          5.80         -9.17        21.68 o                         
   6   5  13         11.32         -1.70        24.18 o                         
   7   5  13         43.48         50.46        19.06 o                         
   8   5  13          4.31        -29.34        19.56 o                         
  -8   6  13         60.85         72.12        15.48 o                         
  -7   6  13          7.66        -19.91        22.46 o                         
  -6   6  13         36.74         13.85        21.25 o                         
  -5   6  13         18.63         -3.88        23.43 o                         
  -4   6  13         13.65         -9.98        23.54 o                         
  -3   6  13          2.20        -41.52        27.68 o                         
  -2   6  13          2.77        -34.13        22.75 o                         
  -1   6  13         92.48        106.39        32.37 o                         
   0   6  13         49.28         36.43        23.16 o                         
   1   6  13         15.27         -4.88        26.79 o                         
   2   6  13        140.14        175.83        37.79 o                         
   3   6  13          6.58        -12.67        25.07 o                         
   4   6  13        104.00        116.42        33.66 o                         
   5   6  13         54.93          4.17        27.29 o                         
   6   6  13         29.99        -41.19        30.67 o                         
   7   6  13          1.15        -17.58        18.69 o                         
  -7   7  13          4.47        -33.78        25.25 o                         
  -6   7  13          1.39        -37.91        25.28 o                         
  -5   7  13          4.34         -3.73        23.60 o                         
  -4   7  13         38.59         17.25        20.73 o                         
  -3   7  13          8.06        -11.02        27.21 o                         
  -2   7  13         25.98         24.95        22.79 o                         
  -1   7  13        102.21         79.85        27.95 o                         
   0   7  13          4.32        -45.39        30.26 o                         
   1   7  13          3.08        -37.16        24.77 o                         
   2   7  13          0.01        -22.08        27.87 o                         
   3   7  13          1.74        -43.36        28.90 o                         
   4   7  13         16.95         -5.30        25.71 o                         
   5   7  13          0.11        -48.71        32.48 o                         
   6   7  13          7.40        -32.64        21.76 o                         
   7   7  13          0.13        -31.50        21.00 o                         
  -6   8  13        122.07         97.34        34.38 o                         
  -5   8  13          4.72         -4.46        26.44 o                         
  -4   8  13          9.09         -3.32        24.63 o                         
  -3   8  13          3.58        -37.34        27.20 o                         
  -2   8  13         43.23         41.45        25.08 o                         
  -1   8  13         70.72         66.25        28.08 o                         
   0   8  13          0.51        -46.36        30.91 o                         
   1   8  13         78.80         68.75        31.27 o                         
   2   8  13         53.17         23.78        22.74 o                         
   3   8  13          7.85         -5.73        28.00 o                         
   4   8  13          2.84        -49.86        33.24 o                         
   5   8  13          1.12         -8.57        17.55 o                         
   6   8  13          5.54          1.18        32.24 o                         
  -5   9  13         37.13         -1.63        27.43 o                         
  -4   9  13          0.43        -15.04        24.23 o                         
  -3   9  13         75.86         55.82        27.93 o                         
  -2   9  13         11.80         -9.89        28.56 o                         
  -1   9  13         77.10         33.37        30.30 o                         
   0   9  13         59.79         54.12        32.05 o                         
   1   9  13         46.94         18.74        26.09 o                         
   2   9  13          5.36        -44.08        29.38 o                         
   3   9  13          0.52        -41.51        27.67 o                         
   4   9  13          0.23        -49.94        33.29 o                         
   5   9  13          1.45        -51.87        34.58 o                         
  -3  10  13          3.72        -31.72        28.70 o                         
  -2  10  13         25.41          5.45        27.68 o                         
  -1  10  13         13.21        -11.22        33.58 o                         
   0  10  13         86.62        129.15        37.57 o                         
   1  10  13          2.16        -34.20        27.35 o                         
   2  10  13         20.04          4.74        26.34 o                         
   3  10  13          2.81        -34.84        28.01 o                         
  -8   0  14         49.97         30.50        21.52 o                         
  -7   0  14         26.52         17.00        16.98 o                         
  -6   0  14          6.31          9.36        14.20 o                         
  -5   0  14          0.09          3.03        15.01 o                         
  -4   0  14        115.24         96.10        31.66 o                         
  -3   0  14        378.69        416.03        26.83 o                         
  -2   0  14        189.76        206.69        20.12 o                         
  -1   0  14         37.17         17.23        10.71 o                         
   0   0  14        145.58        198.63        17.95 o                         
   1   0  14          2.68         -9.49         9.87 o                         
   2   0  14         97.34        113.96        13.86 o                         
   3   0  14          4.45          0.16         9.45 o                         
   4   0  14          2.73         13.59        17.51 o                         
   5   0  14          1.38         -0.81        11.04 o                         
   6   0  14          0.01         -8.69        11.20 o                         
   7   0  14         17.31          3.58        17.09 o                         
  -8   1  14         11.77          7.16        13.91 o                         
  -7   1  14         18.65          4.36        12.60 o                         
  -6   1  14          0.10         -8.99        12.49 o                         
  -5   1  14         15.74         31.39        15.94 o                         
  -4   1  14        239.72        228.37        17.80 o                         
  -3   1  14         32.32         28.11         9.52 o                         
  -2   1  14          1.92         -6.89         6.91 o                         
  -1   1  14         17.68         13.95         6.99 o                         
   0   1  14         14.52          9.94         6.91 o                         
   1   1  14        104.59        113.23        10.87 o                         
   2   1  14         16.41         17.54         6.79 o                         
   3   1  14          6.88         -1.84        10.10 o                         
   4   1  14          1.17        -14.27        13.06 o                         
   5   1  14          2.70          2.41         7.17 o                         
   6   1  14          0.41         -2.97         8.83 o                         
   7   1  14          1.02         -6.94         9.54 o                         
   8   1  14          0.05         -8.63        11.31 o                         
  -8   2  14        174.50        233.44        25.24 o                         
  -7   2  14         16.96         17.23        12.70 o                         
  -6   2  14        165.81        186.82        22.92 o                         
  -5   2  14          6.17         -3.51         9.66 o                         
  -4   2  14        215.52        246.49        19.34 o                         
  -3   2  14        124.96        146.15        15.68 o                         
  -2   2  14         34.20         28.02         9.63 o                         
  -1   2  14         25.92         29.12         6.98 o                         
   0   2  14         68.63         57.61         8.49 o                         
   1   2  14        130.40        171.41        14.40 o                         
   2   2  14         14.32         -4.14        14.38 o                         
   3   2  14        154.70        174.44        22.76 o                         
   4   2  14          7.32          3.20        11.50 o                         
   5   2  14         58.20         57.24        14.07 o                         
   6   2  14         14.42         23.89        10.51 o                         
   7   2  14          4.76          4.48         9.32 o                         
   8   2  14          0.01         -4.77        13.44 o                         
  -8   3  14          7.89         14.54        18.01 o                         
  -7   3  14          0.07         -5.55        18.69 o                         
  -6   3  14          9.98         12.25         9.90 o                         
  -5   3  14          4.05         -9.36        10.27 o                         
  -4   3  14          0.59        -15.02        10.42 o                         
  -3   3  14         32.05         10.73        11.28 o                         
  -2   3  14          4.62         -9.93        15.07 o                         
  -1   3  14         17.81          9.05        10.07 o                         
   0   3  14         27.96         10.05        10.50 o                         
   1   3  14         35.86         -8.10        33.57 o                         
   2   3  14         15.08          4.33        16.70 o                         
   3   3  14          0.14        -22.09        17.21 o                         
   4   3  14          9.12        -17.13        15.91 o                         
   5   3  14          1.55         -0.36        15.11 o                         
   6   3  14         12.96          9.74        14.97 o                         
   7   3  14          9.84          7.70         9.12 o                         
   8   3  14          0.03         13.03        11.51 o                         
  -8   4  14         12.59          7.10        15.07 o                         
  -7   4  14         35.65         45.11        18.10 o                         
  -6   4  14          7.57         -4.09        11.73 o                         
  -5   4  14        102.98        113.65        16.86 o                         
  -4   4  14          1.91        -18.89        12.60 o                         
  -3   4  14        122.80        157.32        19.04 o                         
  -2   4  14        110.19        132.29        17.31 o                         
  -1   4  14         15.42        -10.86        23.93 o                         
   0   4  14        204.96        225.80        26.04 o                         
   1   4  14         12.66        -17.76        27.20 o                         
   2   4  14        500.37        542.97        38.11 o                         
   3   4  14        120.26        123.09        22.83 o                         
   4   4  14        238.25        255.17        28.22 o                         
   5   4  14         11.54          0.38        15.42 o                         
   6   4  14          0.30        -47.33        31.55 o                         
   7   4  14          2.15        -23.84        23.64 o                         
  -7   5  14         14.83         16.02        13.94 o                         
  -6   5  14          2.70         -6.56        14.88 o                         
  -5   5  14         73.46         82.87        29.84 o                         
  -4   5  14         14.16         -7.81        20.83 o                         
  -3   5  14         47.53         38.94        21.51 o                         
  -2   5  14         46.10          7.63        23.16 o                         
  -1   5  14          0.27        -10.22        23.48 o                         
   0   5  14         20.32         -6.52        24.66 o                         
   1   5  14         43.08          8.85        23.58 o                         
   2   5  14          0.09        -37.30        24.87 o                         
   3   5  14          4.40         -3.84        24.33 o                         
   4   5  14         17.95        -46.47        30.98 o                         
   5   5  14          0.00        -29.87        32.04 o                         
   6   5  14          0.71        -45.67        30.45 o                         
   7   5  14          1.68        -45.59        30.40 o                         
  -7   6  14          0.08        -40.25        26.83 o                         
  -6   6  14         48.13         30.67        24.91 o                         
  -5   6  14          0.26        -21.82        22.38 o                         
  -4   6  14          2.41        -43.12        28.75 o                         
  -3   6  14          5.99        -39.02        26.01 o                         
  -2   6  14         18.54          7.89        22.71 o                         
  -1   6  14        144.16        138.69        33.69 o                         
   0   6  14          0.15        -38.77        25.85 o                         
   1   6  14         83.30        129.28        33.91 o                         
   2   6  14         70.01         33.22        25.86 o                         
   3   6  14         30.36         -2.85        23.90 o                         
   4   6  14         50.87         26.05        23.32 o                         
   5   6  14          7.74        -29.49        24.38 o                         
   6   6  14         16.61        -24.62        23.83 o                         
  -6   7  14          0.10        -43.13        28.75 o                         
  -5   7  14         52.23         33.47        24.08 o                         
  -4   7  14          0.06        -12.13        27.13 o                         
  -3   7  14          9.55        -31.60        26.85 o                         
  -2   7  14        299.94        401.67        50.75 o                         
  -1   7  14         55.39         77.10        29.20 o                         
   0   7  14          1.90         -5.26        25.39 o                         
   1   7  14          5.85        -47.26        31.51 o                         
   2   7  14          0.22        -42.91        28.60 o                         
   3   7  14         10.89        -40.79        27.25 o                         
   4   7  14          1.81        -22.16        22.35 o                         
   5   7  14          8.26          8.64        20.03 o                         
   6   7  14          3.08        -27.74        18.49 o                         
  -5   8  14        110.06        120.76        34.14 o                         
  -4   8  14         11.86         -7.35        29.23 o                         
  -3   8  14         23.40         22.36        22.84 o                         
  -2   8  14         21.33         10.56        23.73 o                         
  -1   8  14         41.12         26.28        23.39 o                         
   0   8  14          0.73        -11.48        24.89 o                         
   1   8  14          4.99        -41.49        27.66 o                         
   2   8  14         15.89          9.76        23.87 o                         
   3   8  14          1.64        -47.89        31.93 o                         
   4   8  14         15.22         10.25        23.23 o                         
   5   8  14          0.01        -26.59        17.73 o                         
  -3   9  14          0.07        -50.23        33.48 o                         
  -2   9  14         12.94         -9.99        30.73 o                         
  -1   9  14         18.57          1.80        28.02 o                         
   0   9  14          3.30        -40.72        29.71 o                         
   1   9  14          2.29        -40.15        26.76 o                         
   2   9  14         13.91        -10.39        24.20 o                         
   3   9  14          1.68        -43.74        29.16 o                         
  -7   1  15          0.01          9.01        13.61 o                         
  -6   1  15         29.54         22.62        15.79 o                         
  -5   1  15         35.74         20.56        14.94 o                         
  -4   1  15          4.13         -3.24        13.09 o                         
  -3   1  15        191.93        219.66        17.99 o                         
  -2   1  15         17.38         16.14         9.09 o                         
  -1   1  15        103.34        103.28        10.58 o                         
   0   1  15          1.88         -2.94         6.81 o                         
   1   1  15         45.76         38.70         8.32 o                         
   2   1  15          4.81         -6.45         5.03 o                         
   3   1  15         22.08         14.22         8.62 o                         
   4   1  15         14.24         22.61         7.87 o                         
   5   1  15         19.24         16.11        10.20 o                         
   6   1  15         13.87          5.46         9.92 o                         
   7   1  15         19.28         20.45        15.37 o                         
  -7   2  15          1.72         -0.01        14.14 o                         
  -6   2  15          0.04        -11.79        13.09 o                         
  -5   2  15        136.97        165.55        22.17 o                         
  -4   2  15         41.26         36.39        10.35 o                         
  -3   2  15         63.46         65.97        13.04 o                         
  -2   2  15         88.44         75.25        12.74 o                         
  -1   2  15          2.13         -9.83         9.42 o                         
   0   2  15         31.97         26.55        10.83 o                         
   1   2  15          0.11         -8.42         8.86 o                         
   2   2  15         38.67         30.55        13.51 o                         
   3   2  15          0.78        -14.85        12.59 o                         
   4   2  15         28.76         29.71        12.59 o                         
   5   2  15          1.66        -14.84        10.89 o                         
   6   2  15          0.25         -0.76         9.24 o                         
   7   2  15          1.15        -15.21        10.14 o                         
  -7   3  15         18.67          8.24        15.80 o                         
  -6   3  15          0.00          0.42        11.57 o                         
  -5   3  15          0.40          4.02        12.36 o                         
  -4   3  15          1.63        -13.02        11.08 o                         
  -3   3  15         24.69         28.66        10.36 o                         
  -2   3  15         20.22         22.90        10.57 o                         
  -1   3  15          9.22         -5.03        15.25 o                         
   0   3  15        145.31        150.20        17.68 o                         
   1   3  15         33.17         23.65        14.44 o                         
   2   3  15          0.44        -18.63        22.53 o                         
   3   3  15          7.42         10.37        12.79 o                         
   4   3  15         10.88          8.53        15.81 o                         
   5   3  15          2.44        -11.45        14.60 o                         
   6   3  15          1.79        -17.91        12.26 o                         
   7   3  15         24.41         30.79        13.74 o                         
  -6   4  15          0.48         20.78        16.57 o                         
  -5   4  15          0.74         -6.57        11.11 o                         
  -4   4  15          3.66         -0.54        12.36 o                         
  -3   4  15          1.04        -19.04        12.69 o                         
  -2   4  15         26.86         12.94        12.29 o                         
  -1   4  15          4.14        -15.91        28.41 o                         
   0   4  15          3.51        -13.65        31.14 o                         
   1   4  15        222.52        243.30        28.62 o                         
   2   4  15         17.69         -2.44        14.06 o                         
   3   4  15          1.30          0.07        15.49 o                         
   4   4  15          0.49        -16.38        34.52 o                         
   5   4  15          1.53        -21.51        21.64 o                         
   6   4  15          2.08        -23.37        29.85 o                         
  -6   5  15          1.71         11.08        13.83 o                         
  -5   5  15         11.32        -36.52        24.35 o                         
  -4   5  15         11.78         -2.43        20.59 o                         
  -3   5  15         19.00         14.84        18.83 o                         
  -2   5  15         30.68          0.68        21.41 o                         
  -1   5  15          0.05        -32.57        22.49 o                         
   0   5  15         38.26         33.95        21.84 o                         
   1   5  15         42.52         34.76        24.47 o                         
   2   5  15        125.59        111.97        32.92 o                         
   3   5  15         31.33         -3.90        28.81 o                         
   4   5  15          0.33        -46.67        31.11 o                         
   5   5  15          1.05        -41.12        27.41 o                         
   6   5  15          0.17        -30.71        24.69 o                         
  -5   6  15          5.42          1.76        19.93 o                         
  -4   6  15         22.20         10.15        20.14 o                         
  -3   6  15         39.63         14.18        21.45 o                         
  -2   6  15         61.86         38.82        23.41 o                         
  -1   6  15         17.07          8.36        18.20 o                         
   0   6  15         48.61         69.20        25.94 o                         
   1   6  15         85.95         69.12        27.60 o                         
   2   6  15         44.60         54.42        25.83 o                         
   3   6  15          0.10        -28.09        23.72 o                         
   4   6  15         30.24         13.10        21.74 o                         
   5   6  15         10.25        -19.47        27.35 o                         
  -4   7  15          2.09         -3.80        23.97 o                         
  -3   7  15          4.93        -10.94        19.64 o                         
  -2   7  15          4.93        -23.75        26.39 o                         
  -1   7  15          0.79         -4.75        24.97 o                         
   0   7  15         45.61         51.19        26.40 o                         
   1   7  15          2.17         -0.20        21.49 o                         
   2   7  15         13.60         -7.27        23.40 o                         
   3   7  15         13.69        -13.94        22.38 o                         
   4   7  15          4.13        -41.84        27.89 o                         
  -3   8  15         12.05        -25.51        22.54 o                         
  -2   8  15          8.15        -39.03        29.73 o                         
  -1   8  15         10.21          3.48        20.75 o                         
   0   8  15         28.40          5.25        23.09 o                         
   1   8  15         18.02         15.00        26.17 o                         
   2   8  15          0.90        -46.51        31.01 o                         
   3   8  15         18.50         -0.78        26.88 o                         
  -6   0  16         20.75          0.77        15.28 o                         
  -5   0  16        302.42        305.00        55.31 o                         
  -4   0  16        117.25        126.50        25.18 o                         
  -3   0  16         24.70         25.68        16.05 o                         
  -2   0  16          8.78         -6.60        13.40 o                         
  -1   0  16        206.79        233.03        28.49 o                         
   0   0  16        220.48        252.83        21.27 o                         
   1   0  16        156.43        162.81        17.69 o                         
   2   0  16         76.16         88.06        34.24 o                         
   3   0  16          0.02        -12.23        11.86 o                         
   4   0  16          0.02          5.92         9.43 o                         
   5   0  16          0.67          0.58        11.25 o                         
   6   0  16          5.86         16.24        11.57 o                         
  -6   1  16          2.02          0.00        11.40 o                         
  -5   1  16          0.10         -8.66        16.04 o                         
  -4   1  16         15.43         -2.39        14.47 o                         
  -3   1  16          2.52         -1.99        12.49 o                         
  -2   1  16         34.81         25.06        12.91 o                         
  -1   1  16          3.49          4.68         9.50 o                         
   0   1  16         35.76         35.33        10.92 o                         
   1   1  16          1.11         -5.26         6.00 o                         
   2   1  16          8.70          0.97         9.10 o                         
   3   1  16          2.06        -12.96         8.64 o                         
   4   1  16          0.28         -4.55         9.13 o                         
   5   1  16         14.67         25.96        11.75 o                         
   6   1  16          1.87         -6.98         9.77 o                         
  -6   2  16         60.17        105.94        20.52 o                         
  -5   2  16         81.21         88.99        18.40 o                         
  -4   2  16         49.68         79.44        17.74 o                         
  -3   2  16          0.38        -10.82        12.88 o                         
  -2   2  16         87.22         89.12        13.19 o                         
  -1   2  16         64.59         90.52        15.09 o                         
   0   2  16          0.85         -2.29         9.19 o                         
   1   2  16          2.93          5.48         9.30 o                         
   2   2  16          0.76        -18.01        12.01 o                         
   3   2  16         74.49        105.03        17.54 o                         
   4   2  16         15.49          2.66        15.45 o                         
   5   2  16         25.72         22.98        12.34 o                         
   6   2  16          0.56         -3.42         9.27 o                         
  -5   3  16         21.51          9.26        14.59 o                         
  -4   3  16         15.46          1.05        12.91 o                         
  -3   3  16          0.88         -8.48         9.56 o                         
  -2   3  16          0.07        -11.12        10.82 o                         
  -1   3  16          5.34        -11.09        10.61 o                         
   0   3  16         21.83         25.33        14.35 o                         
   1   3  16          0.01        -15.49        13.56 o                         
   2   3  16          5.72        -13.62        12.30 o                         
   3   3  16          0.01        -10.72        13.08 o                         
   4   3  16          0.03         -9.71        12.24 o                         
   5   3  16          0.00        -10.55        12.52 o                         
  -5   4  16         66.94         82.59        22.15 o                         
  -4   4  16          0.39         -9.75        13.35 o                         
  -3   4  16         25.07         27.12        10.96 o                         
  -2   4  16         14.94         -4.11        15.08 o                         
  -1   4  16         86.55         74.53        19.91 o                         
   0   4  16         82.51         69.64        18.89 o                         
   1   4  16          1.41         -0.28        15.58 o                         
   2   4  16         24.15         42.72        17.54 o                         
   3   4  16          0.60        -11.54        24.00 o                         
   4   4  16         38.57         22.14        17.15 o                         
   5   4  16          4.82        -44.76        29.84 o                         
  -4   5  16         38.27         12.55        19.43 o                         
  -3   5  16          3.14         -1.54        19.41 o                         
  -2   5  16          5.55        -29.23        23.97 o                         
  -1   5  16          5.74          2.95        20.67 o                         
   0   5  16         15.71         -3.64        22.35 o                         
   1   5  16          1.42        -38.85        25.90 o                         
   2   5  16          6.22        -29.46        22.40 o                         
   3   5  16         23.56          1.29        25.44 o                         
   4   5  16         19.01         15.45        25.31 o                         
  -3   6  16         29.11         29.20        19.95 o                         
  -2   6  16          1.38         -9.69        23.99 o                         
  -1   6  16          5.85         -6.76        22.82 o                         
   0   6  16          0.60          3.49        17.39 o                         
   1   6  16         62.75        102.74        31.52 o                         
   2   6  16          0.10        -29.74        27.68 o                         
   3   6  16         30.60         14.93        22.75 o                         
  -2   7  16          1.94        -38.29        25.53 o                         
  -1   7  16         18.81         -9.63        28.05 o                         
   0   7  16         51.86         43.26        24.27 o                         
   1   7  16         30.68         21.39        25.73 o                         
  -4   1  17         23.26         25.04        13.80 o                         
  -3   1  17         37.96         30.49        13.05 o                         
  -2   1  17         23.81         16.78        11.02 o                         
  -1   1  17          6.07         10.93         9.28 o                         
   0   1  17         45.32         50.24        12.33 o                         
   1   1  17         25.17          9.72        10.98 o                         
   2   1  17          0.01        -19.40        12.93 o                         
   3   1  17          0.01          4.33         9.38 o                         
   4   1  17          3.47          1.87        10.23 o                         
  -4   2  17          1.83        -17.44        14.33 o                         
  -3   2  17         36.90         42.18        16.62 o                         
  -2   2  17         20.68         22.22        12.85 o                         
  -1   2  17         18.46          9.46        11.55 o                         
   0   2  17         12.22          4.62         8.97 o                         
   1   2  17          8.52          1.21        11.64 o                         
   2   2  17         11.87          1.98        16.60 o                         
   3   2  17          0.53        -19.48        13.06 o                         
   4   2  17          2.04         -7.76        12.05 o                         
  -4   3  17          0.27         -6.94        13.67 o                         
  -3   3  17          0.12          6.71        11.83 o                         
  -2   3  17         11.69         15.39        13.05 o                         
  -1   3  17          0.11          3.77         9.20 o                         
   0   3  17          3.21         -7.28        12.46 o                         
   1   3  17         26.65         20.94        14.94 o                         
   2   3  17         24.38         18.89        12.72 o                         
   3   3  17          0.00        -14.72        12.79 o                         
  -3   4  17          1.17          6.27        20.01 o                         
  -2   4  17          1.88         -9.07        13.95 o                         
  -1   4  17         10.18          5.20        14.87 o                         
   0   4  17          5.50        -13.25        28.03 o                         
   1   4  17          5.39         -4.38        15.56 o                         
   2   4  17          0.00        -30.84        24.30 o                         
   3   4  17         30.58         33.81        19.07 o                         
  -1   5  17          4.21        -26.10        20.24 o                         
   0   5  17         28.68         -3.29        23.61 o                         
   1   5  17          3.60        -29.73        22.96 o                         
  -1   0  18         24.15         23.46        17.06 o                         
   0   0  18          0.79          4.09        25.62 o                         
   1   0  18         28.54         15.34        26.72 o                         
  -1   1  18         26.04         24.82        12.02 o                         
   0   1  18          0.22        -25.31        18.71 o                         
   1   1  18          2.51        -20.37        18.60 o                         
                                                                                
